# Supplementary material for: Multisolvent metabolite profiling of coffee waste by UHPLC-HRMS/MS and molecular networking
Source: Comput Struct Biotechnol J. 2025 Oct 30;27:5116–28. doi: 10.1016/j.csbj.2025.10.060 (PMC12663856; doi:10.1016/j.csbj.2025.10.060)
Supplement: Supplementary file 2 — Supplementary material [file mmc2.xlsx]

## Sheet: NEG mode-Raw Mat.
	Metabolites	p	p_adj	distribution
1	X10000_339.2002_14.67_NA	1.67157e-10	2.66917e-10	Non-normal
2	X10002_323.2594_14.67_NA	1.02571e-12	2.49497e-12	Non-normal
3	X10004_281.2487_14.67_NA	9.41497e-16	2.62607e-14	Non-normal
4	X10005_343.1405_14.67_NA	1.21717e-14	8.56705e-14	Non-normal
5	X10006_659.4171_14.69_NA	6.45756e-11	1.08075e-10	Non-normal
6	X10007_371.2918_14.69_NA	0.00039478	0.000441012	Non-normal
7	X10009_643.4221_14.69_NA	7.59264e-10	1.14959e-09	Non-normal
8	X1000_167.0109_1.56_NA	6.3075e-09	8.9285e-09	Non-normal
9	X10010_480.3099_14.71_NA	5.52876e-16	2.62607e-14	Non-normal
10	X10011_346.9973_14.7_NA	2.55068e-10	4.009e-10	Non-normal
11	X10012_403.903_14.7_NA	1.18716e-12	2.84319e-12	Non-normal
12	X10014_341.1092_14.71_Sucrose - 40.0 eV	4.04472e-14	1.82614e-13	Non-normal
13	X10015_371.3169_14.71_NA	2.14272e-09	3.13513e-09	Non-normal
14	X10016_540.331_14.72_NA	1.37223e-15	2.85197e-14	Non-normal
15	X10017_311.1689_14.7_NA	0.000199653	0.000225412	Non-normal
16	X10018_387.1148_14.73_NA	1.09263e-14	8.19008e-14	Non-normal
17	X1001_229.9523_1.58_NA	1.0069e-11	1.90262e-11	Non-normal
18	X10020_411.3118_14.73_NA	5.55977e-14	2.30694e-13	Non-normal
19	X10022_398.3027_14.72_NA	6.98567e-16	2.62607e-14	Non-normal
20	X10023_585.3444_14.72_NA	2.27194e-12	4.97336e-12	Non-normal
21	X10024_297.2437_14.75_NA	6.31372e-13	1.64648e-12	Non-normal
22	X10025_549.3677_14.72_NA	3.51651e-12	7.3175e-12	Non-normal
23	X10026_595.3733_14.72_NA	3.28864e-12	6.90275e-12	Non-normal
24	X10027_829.4967_14.72_Massbank:PR308529 Ginsenoside F2	6.8627e-15	6.75936e-14	Non-normal
25	X10028_527.3858_14.73_NA	1.55895e-10	2.49699e-10	Non-normal
26	X10029_627.3111_14.72_NA	3.95308e-11	6.83187e-11	Non-normal
27	X10030_775.4071_14.72_NA	2.04237e-05	2.39276e-05	Non-normal
28	X10032_819.4678_14.74_NA	4.77367e-15	5.3829e-14	Non-normal
29	X10033_625.4116_14.77_NA	7.47289e-14	2.89986e-13	Non-normal
30	X10035_563.3624_14.72_NA	9.0086e-13	2.22761e-12	Non-normal
31	X10036_601.2955_14.74_NA	8.46575e-11	1.39637e-10	Non-normal
32	X10038_519.3359_14.73_NA	1.46281e-08	2.0263e-08	Non-normal
33	X10039_483.3596_14.74_NA	3.11232e-08	4.21847e-08	Non-normal
34	X10040_372.1433_14.72_NA	6.59479e-14	2.63406e-13	Non-normal
35	X10041_529.365_14.74_NA	3.28394e-08	4.43955e-08	Non-normal
36	X10042_449.3276_14.74_NA	1.10798e-14	8.21095e-14	Non-normal
37	X10043_607.4586_14.73_NA	1.09758e-14	8.19008e-14	Non-normal
38	X10044_365.9104_14.76_NA	1.73164e-10	2.75908e-10	Non-normal
39	X10045_181.0713_14.75_NA	1.5489e-14	9.7471e-14	Non-normal
40	X10046_418.9276_14.75_NA	6.3957e-11	1.07064e-10	Non-normal
41	X10047_353.9547_14.75_NA	8.56595e-12	1.63852e-11	Non-normal
42	X10048_529.4015_14.76_NA	2.88383e-06	3.50851e-06	Non-normal
43	X10049_565.3782_14.75_NA	1.52028e-09	2.24873e-09	Non-normal
44	X10051_575.4069_14.75_NA	5.31173e-10	8.14368e-10	Non-normal
45	X10052_530.4048_14.75_NA	8.77889e-08	1.1556e-07	Non-normal
46	X10054_414.9847_14.77_NA	6.64087e-08	8.8003e-08	Non-normal
47	X10057_429.286_14.77_NA	1.23954e-12	2.95218e-12	Non-normal
48	X10058_297.9229_14.79_NA	0.0265249	0.0278753	Non-normal
49	X10060_389.008_14.79_NA	2.82143e-11	4.97856e-11	Non-normal
50	X10061_679.3988_14.77_NA	1.82265e-13	5.80561e-13	Non-normal
51	X10062_607.3703_14.78_NA	6.26012e-10	9.54165e-10	Non-normal
52	X10063_653.3759_14.78_NA	1.07825e-07	1.41121e-07	Non-normal
53	X10064_623.4533_14.77_NA	9.98365e-15	8.02743e-14	Non-normal
54	X10065_285.9672_14.79_NA	3.00564e-12	6.37695e-12	Non-normal
55	X10067_527.3494_14.78_NA	2.36194e-08	3.22714e-08	Non-normal
56	X10068_657.4378_14.77_NA	3.92367e-12	8.07158e-12	Non-normal
57	X10069_689.4278_14.75_NA	5.10943e-13	1.36507e-12	Non-normal
58	X10070_571.3757_14.78_NA	5.4013e-12	1.07511e-11	Non-normal
59	X10071_643.422_14.76_NA	1.47479e-12	3.41995e-12	Non-normal
60	X10074_639.4484_14.87_NA	1.87966e-15	3.17932e-14	Non-normal
61	X10076_393.8742_14.8_NA	1.63756e-10	2.61782e-10	Non-normal
62	X10077_430.0091_14.8_NA	4.29909e-12	8.75758e-12	Non-normal
63	X10078_346.9973_14.82_NA	1.73003e-13	5.56888e-13	Non-normal
64	X10079_335.9157_14.81_NA	1.2238e-07	1.59457e-07	Non-normal
65	X1007_183.006_1.55_NA	0.00142453	0.00156292	Non-normal
66	X10080_325.8868_14.82_NA	3.02513e-09	4.36851e-09	Non-normal
67	X10082_336.9685_14.82_NA	9.73513e-13	2.38467e-12	Non-normal
68	X10083_653.4066_14.8_NA	6.479e-13	1.68364e-12	Non-normal
69	X10084_311.9151_14.82_NA	5.71915e-13	1.5092e-12	Non-normal
70	X10085_297.2437_14.8_NA	1.3062e-12	3.08626e-12	Non-normal
71	X10087_312.2547_14.81_NA	0.0306931	0.0321956	Non-normal
72	X10088_471.312_14.81_NA	2.328e-13	6.97732e-13	Non-normal
73	X10089_472.0199_14.8_NA	6.1324e-10	9.36066e-10	Non-normal
74	X10090_316.9481_14.83_NA	2.90828e-14	1.44662e-13	Non-normal
75	X10091_499.3909_14.81_NA	3.48228e-09	5.00886e-09	Non-normal
76	X10092_343.9256_14.81_NA	7.62213e-13	1.92449e-12	Non-normal
77	X10097_277.7701_14.84_NA	1.31967e-09	1.96192e-09	Non-normal
78	X10098_306.9193_14.84_NA	5.94455e-11	1.00108e-10	Non-normal
79	X10100_727.4048_14.84_NA	1.95435e-14	1.12091e-13	Non-normal
80	X10101_659.4171_14.84_NA	7.95376e-12	1.53104e-11	Non-normal
81	X10103_759.3425_14.84_NA	1.9908e-14	1.13469e-13	Non-normal
82	X10104_321.9439_14.85_NA	1.94064e-13	6.09552e-13	Non-normal
83	X10105_673.4329_14.84_NA	4.0274e-13	1.11008e-12	Non-normal
84	X10107_377.1429_14.85_NA	1.73393e-06	2.13332e-06	Non-normal
85	X10108_396.1167_14.85_NA	0.000658007	0.000730263	Non-normal
86	X1010_404.1047_1.55_NA	2.15362e-13	6.60643e-13	Non-normal
87	X10110_277.2174_14.86_NA	9.88556e-12	1.87134e-11	Non-normal
88	X10111_406.1455_14.85_NA	0.00457312	0.00492858	Non-normal
89	X10112_669.4016_14.85_NA	1.13133e-13	4.00708e-13	Non-normal
90	X10113_659.3731_14.85_NA	2.03733e-14	1.14597e-13	Non-normal
91	X10115_340.286_14.86_NA	0.000177641	0.00020115	Non-normal
92	X10116_331.9728_14.87_NA	1.24011e-10	2.00298e-10	Non-normal
93	X10117_339.2002_14.86_NA	0.00023333	0.000262663	Non-normal
94	X10118_433.296_14.87_NA	7.03217e-16	2.62607e-14	Non-normal
95	X10119_275.9379_14.86_NA	3.73768e-11	6.47952e-11	Non-normal
96	X1011_264.9886_1.58_NA	0.000204366	0.000230662	Non-normal
97	X10120_671.4175_14.87_NA	2.70832e-13	7.93174e-13	Non-normal
98	X10121_540.4174_14.87_NA	1.49992e-15	2.88419e-14	Non-normal
99	X10122_469.2811_14.89_NA	2.87911e-12	6.13342e-12	Non-normal
100	X10123_238.0081_14.88_NA	2.3024e-08	3.1505e-08	Non-normal
101	X10124_625.4114_14.87_NA	1.15979e-09	1.73553e-09	Non-normal
102	X10125_661.3883_14.87_NA	2.24063e-12	4.91661e-12	Non-normal
103	X10126_279.7672_14.87_NA	1.03814e-11	1.95356e-11	Non-normal
104	X10127_279.2331_14.89_NA	1.74542e-06	2.14674e-06	Non-normal
105	X1012_246.9551_1.58_NA	6.55444e-10	9.98193e-10	Non-normal
106	X10130_433.2267_14.88_NA	6.42078e-15	6.50716e-14	Non-normal
107	X10135_418.9276_14.92_NA	3.67586e-12	7.6262e-12	Non-normal
108	X10140_407.2441_14.9_NA	2.83485e-13	8.24613e-13	Non-normal
109	X10141_341.1092_14.83_Sucrose - 40.0 eV	3.13058e-14	1.52909e-13	Non-normal
110	X10142_387.1148_14.83_NA	2.62864e-14	1.346e-13	Non-normal
111	X10144_353.9547_14.9_NA	2.99496e-14	1.47766e-13	Non-normal
112	X10147_453.1954_14.92_NA	0.000771012	0.000854122	Non-normal
113	X10148_365.9104_14.93_NA	1.90867e-12	4.26888e-12	Non-normal
114	X10150_607.4586_14.93_NA	1.14268e-15	2.68475e-14	Non-normal
115	X10151_134.8962_14.92_NA	1.70768e-06	2.10138e-06	Non-normal
116	X10152_271.2281_14.91_NA	5.82042e-06	6.98469e-06	Non-normal
117	X10153_339.2155_14.91_NA	2.39755e-05	2.799e-05	Non-normal
118	X10154_230.053_14.91_NA	5.90208e-07	7.4177e-07	Non-normal
119	X10155_643.4221_14.92_NA	1.51271e-11	2.75921e-11	Non-normal
120	X10156_187.0468_14.91_NA	0.000358752	0.000401563	Non-normal
121	X10157_414.9847_14.92_NA	2.26629e-09	3.30998e-09	Non-normal
122	X10158_657.4014_14.92_NA	1.37452e-07	1.78616e-07	Non-normal
123	X10159_279.0097_14.93_NA	4.73715e-14	2.05671e-13	Non-normal
124	X10160_267.9281_14.96_NA	3.71915e-05	4.31157e-05	Non-normal
125	X10163_465.3225_14.92_NA	2.95973e-15	3.98633e-14	Non-normal
126	X10164_285.9672_14.93_NA	6.45136e-13	1.67818e-12	Non-normal
127	X10165_325.2176_14.94_NA	0.000137076	0.000155772	Non-normal
128	X10166_483.3595_14.93_NA	2.72686e-08	3.70976e-08	Non-normal
129	X10169_336.9685_14.96_NA	1.3862e-13	4.64432e-13	Non-normal
130	X10170_430.0091_14.95_NA	8.23962e-12	1.58065e-11	Non-normal
131	X10171_293.2125_14.93_NA	3.59062e-14	1.68182e-13	Non-normal
132	X10172_325.8868_14.97_NA	1.38837e-11	2.55152e-11	Non-normal
133	X10173_541.3649_14.95_NA	3.71553e-13	1.03703e-12	Non-normal
134	X10174_389.008_14.95_NA	2.02639e-14	1.14263e-13	Non-normal
135	X10176_346.9973_14.96_NA	4.52972e-12	9.17877e-12	Non-normal
136	X10177_277.7701_14.97_NA	6.14556e-13	1.60779e-12	Non-normal
137	X10178_631.4221_14.96_NA	1.64431e-08	2.27126e-08	Non-normal
138	X1017_261.8511_1.62_NA	4.03141e-08	5.42196e-08	Non-normal
139	X10181_473.3276_14.96_NA	4.01586e-11	6.93709e-11	Non-normal
140	X10183_335.9157_14.99_NA	3.3314e-12	6.98695e-12	Non-normal
141	X10185_372.1433_14.97_NA	1.08171e-11	2.02512e-11	Non-normal
142	X10186_252.9034_15_NA	0.000363371	0.000406608	Non-normal
143	X10187_331.9728_14.98_NA	1.49603e-11	2.73131e-11	Non-normal
144	X10188_316.9481_14.96_NA	3.49194e-15	4.39345e-14	Non-normal
145	X10190_393.8742_15_NA	1.40161e-05	1.65534e-05	Non-normal
146	X10191_343.1405_14.99_NA	4.09704e-11	7.06396e-11	Non-normal
147	X10192_403.903_15_NA	4.38173e-07	5.54412e-07	Non-normal
148	X10194_679.3704_14.99_NA	1.10437e-15	2.66335e-14	Non-normal
149	X10195_306.9193_14.99_NA	2.72286e-15	3.7909e-14	Non-normal
150	X10197_353.9547_14.97_NA	8.97268e-15	7.72242e-14	Non-normal
151	X10198_321.9439_15_NA	2.03146e-13	6.34476e-13	Non-normal
152	X10199_833.5195_15_Massbank:LQB00679 PI 34:2	1.28897e-16	2.62607e-14	Non-normal
153	X10200_457.2634_15_NA	1.3783e-14	9.13079e-14	Non-normal
154	X10201_275.9379_15_NA	4.96049e-10	7.62598e-10	Non-normal
155	X10202_311.1689_14.99_NA	1.14429e-05	1.3567e-05	Non-normal
156	X10203_199.8046_15.02_NA	9.78966e-09	1.36853e-08	Non-normal
157	X10204_325.1845_14.99_NA	0.00142607	0.00156437	Non-normal
158	X10206_195.8105_15.03_NA	2.30998e-10	3.64322e-10	Non-normal
159	X10208_197.8076_15.03_NA	1.74048e-09	2.56146e-09	Non-normal
160	X10209_414.9847_15.01_NA	1.33917e-10	2.15679e-10	Non-normal
161	X10210_607.4586_15.01_NA	7.58444e-15	7.08927e-14	Non-normal
162	X10213_418.9276_15.01_NA	4.62525e-08	6.18874e-08	Non-normal
163	X10214_623.4535_15.03_NA	9.55997e-15	7.89319e-14	Non-normal
164	X10216_279.2331_15.02_NA	4.21418e-07	5.33581e-07	Non-normal
165	X10217_327.1272_15.03_NA	2.51845e-09	3.66142e-09	Non-normal
166	X10218_355.2857_15.02_NA	0.00121873	0.00133913	Non-normal
167	X10219_346.1011_15.03_NA	0.637573	0.641612	Normal
168	X10220_356.13_15.03_NA	0.167593	0.171753	Normal
169	X10221_409.2363_15.03_NA	1.2284e-15	2.78755e-14	Non-normal
170	X10222_326.2703_15.04_NA	0.00045757	0.000510063	Non-normal
171	X10224_336.9685_15.05_NA	4.20254e-11	7.23392e-11	Non-normal
172	X10226_366.3016_15.05_NA	1.02123e-08	1.42597e-08	Non-normal
173	X10227_677.3832_15.05_NA	6.76549e-16	2.62607e-14	Non-normal
174	X10228_687.4119_15.06_NA	2.34753e-15	3.52951e-14	Non-normal
175	X10229_673.4326_15.07_NA	1.12846e-14	8.24385e-14	Non-normal
176	X1022_286.9706_1.58_NA	8.16793e-08	1.07692e-07	Non-normal
177	X10230_545.3963_15.06_NA	2.98705e-09	4.31521e-09	Non-normal
178	X10231_277.7701_15.07_NA	1.27597e-09	1.89949e-09	Non-normal
179	X10232_641.4064_15.06_NA	1.44432e-09	2.14113e-09	Non-normal
180	X10233_605.443_15.03_NA	6.9208e-16	2.62607e-14	Non-normal
181	X10236_513.4064_15.07_NA	5.15226e-07	6.49656e-07	Non-normal
182	X10237_559.412_15.07_NA	5.25787e-08	7.01466e-08	Non-normal
183	X10238_337.2058_15.08_NA	0.000213522	0.000240772	Non-normal
184	X10239_255.233_15.06_NA	3.22066e-14	1.55469e-13	Non-normal
185	X10241_527.3857_15.08_NA	4.94666e-06	5.95376e-06	Non-normal
186	X10242_311.9151_15.07_NA	2.26129e-11	4.03695e-11	Non-normal
187	X10243_559.4008_15.08_NA	4.04681e-14	1.82614e-13	Non-normal
188	X10244_372.1432_15.08_NA	3.8192e-10	5.91875e-10	Non-normal
189	X10245_623.395_15.09_NA	4.59043e-14	2.00492e-13	Non-normal
190	X10246_378.3017_15.09_NA	2.1954e-06	2.68526e-06	Non-normal
191	X10248_403.903_15.08_NA	2.76964e-09	4.01304e-09	Non-normal
192	X10249_321.9439_15.09_NA	7.48243e-14	2.90202e-13	Non-normal
193	X1024_249.953_1.58_NA	5.56887e-08	7.41468e-08	Non-normal
194	X10250_325.1845_15.08_NA	0.00329226	0.00356393	Non-normal
195	X10252_393.8741_15.09_NA	2.35267e-10	3.70894e-10	Non-normal
196	X10253_566.3466_15.1_NA	8.42547e-16	2.62607e-14	Non-normal
197	X10254_665.4276_15.09_NA	1.29243e-14	8.79865e-14	Non-normal
198	X10256_365.9104_15.1_NA	1.06194e-13	3.79812e-13	Non-normal
199	X10257_343.9257_15.08_NA	1.38659e-15	2.86185e-14	Non-normal
200	X10260_346.9973_15.1_NA	4.1495e-13	1.13815e-12	Non-normal
201	X10261_685.4328_15.12_NA	8.27358e-13	2.07038e-12	Non-normal
202	X10262_285.9671_15.11_NA	7.15579e-15	6.88749e-14	Non-normal
203	X10264_325.8868_15.12_NA	1.41398e-09	2.09743e-09	Non-normal
204	X10265_639.4271_15.12_NA	5.35651e-12	1.06678e-11	Non-normal
205	X10266_297.2437_15.12_NA	1.68226e-09	2.47978e-09	Non-normal
206	X10267_669.3997_15.15_NA	1.11923e-08	1.56013e-08	Non-normal
207	X10269_701.3369_15.13_NA	6.0237e-10	9.20237e-10	Non-normal
208	X10270_601.4115_15.13_NA	3.25846e-08	4.40673e-08	Non-normal
209	X10271_335.9158_15.13_NA	1.72617e-12	3.92566e-12	Non-normal
210	X10272_279.7672_15.12_NA	7.25061e-12	1.40606e-11	Non-normal
211	X10273_637.4112_15.15_NA	1.66081e-14	1.01729e-13	Non-normal
212	X10274_691.3988_15.15_NA	1.98897e-14	1.13453e-13	Non-normal
213	X10275_389.0079_15.12_NA	7.1116e-15	6.88749e-14	Non-normal
214	X10276_939.5118_15.15_NA	2.9607e-14	1.46224e-13	Non-normal
215	X10278_701.4278_15.15_NA	1.73198e-14	1.04584e-13	Non-normal
216	X10279_449.2489_15.15_NA	9.51152e-15	7.87202e-14	Non-normal
217	X10280_430.0091_15.12_NA	4.87386e-15	5.43714e-14	Non-normal
218	X10281_635.417_15.16_NA	4.44401e-11	7.61368e-11	Non-normal
219	X10282_199.8046_15.16_NA	9.49171e-13	2.33443e-12	Non-normal
220	X10283_655.4221_15.16_NA	2.34843e-13	7.03278e-13	Non-normal
221	X10284_293.2125_15.11_NA	2.78452e-14	1.40024e-13	Non-normal
222	X10285_473.3387_15.17_NA	1.05167e-06	1.30646e-06	Non-normal
223	X10286_339.1196_15.19_NA	0.000664998	0.000737911	Non-normal
224	X10287_197.8076_15.2_NA	1.87056e-11	3.37153e-11	Non-normal
225	X10288_195.8104_15.19_NA	2.15715e-11	3.85952e-11	Non-normal
226	X10289_339.1173_15.19_NA	6.56238e-06	7.84929e-06	Non-normal
227	X10290_641.4064_15.19_NA	1.01704e-07	1.33301e-07	Non-normal
228	X10292_833.5195_15.18_Massbank:LQB00679 PI 34:2	1.39583e-16	2.62607e-14	Non-normal
229	X10293_163.1121_15.19_NA	0.000848263	0.000938561	Non-normal
230	X10294_339.3462_15.19_NA	2.02523e-06	2.48462e-06	Non-normal
231	X10296_339.2331_15.19_NA	0.000532356	0.000592074	Non-normal
232	X10297_339.3486_15.19_NA	0.000333066	0.000373097	Non-normal
233	X10298_599.3956_15.2_NA	6.7569e-12	1.31907e-11	Non-normal
234	X10299_339.1183_15.19_NA	0.000417478	0.000466012	Non-normal
235	X1029_169.0266_1.57_NA	0.00247283	0.00268803	Non-normal
236	X10303_639.3908_15.21_NA	1.22801e-09	1.83162e-09	Non-normal
237	X10304_418.9276_15.19_NA	1.37923e-11	2.53662e-11	Non-normal
238	X10305_321.9439_15.2_NA	4.0568e-13	1.1165e-12	Non-normal
239	X10306_353.9547_15.2_NA	7.14934e-16	2.62607e-14	Non-normal
240	X10307_631.3424_15.22_NA	7.73463e-06	9.23027e-06	Non-normal
241	X10308_285.9671_15.2_NA	4.49697e-15	5.1747e-14	Non-normal
242	X10309_449.2489_15.21_NA	5.9436e-15	6.16902e-14	Non-normal
243	X10310_559.4119_15.22_NA	4.81592e-05	5.5566e-05	Non-normal
244	X10312_513.4064_15.22_NA	8.23921e-05	9.42896e-05	Non-normal
245	X10313_549.3832_15.22_NA	1.9601e-05	2.29822e-05	Non-normal
246	X10314_325.1845_15.19_NA	4.07002e-05	4.7131e-05	Non-normal
247	X10315_395.2805_15.23_NA	1.45048e-12	3.37505e-12	Non-normal
248	X10316_801.4571_15.23_NA	1.09399e-15	2.66335e-14	Non-normal
249	X10318_331.9727_15.22_NA	1.56845e-11	2.85517e-11	Non-normal
250	X10319_267.9281_15.24_NA	0.000881545	0.000974501	Non-normal
251	X1031_286.9479_1.58_NA	2.98146e-09	4.30885e-09	Non-normal
252	X10320_403.903_15.23_NA	5.86102e-09	8.31098e-09	Non-normal
253	X10322_238.0081_15.26_NA	4.93102e-09	7.02769e-09	Non-normal
254	X10325_811.4857_15.22_NA	1.26323e-15	2.79957e-14	Non-normal
255	X10326_325.8868_15.24_NA	9.54511e-06	1.13501e-05	Non-normal
256	X10327_252.9034_15.25_NA	6.50323e-08	8.62416e-08	Non-normal
257	X10328_336.9685_15.24_NA	1.37146e-11	2.52361e-11	Non-normal
258	X10329_279.0097_15.25_NA	4.95878e-10	7.62496e-10	Non-normal
259	X10330_339.2002_15.26_NA	0.435842	0.440605	Normal
260	X10331_279.7672_15.3_NA	1.30197e-07	1.69369e-07	Non-normal
261	X10332_625.4113_15.28_NA	2.43415e-12	5.28097e-12	Non-normal
262	X10333_655.4432_15.26_NA	3.3578e-08	4.53688e-08	Non-normal
263	X10339_641.4064_15.28_NA	8.14213e-13	2.04028e-12	Non-normal
264	X10340_335.9157_15.27_NA	1.46912e-06	1.8121e-06	Non-normal
265	X10344_277.7701_15.33_NA	2.33859e-07	3.00318e-07	Non-normal
266	X10345_414.9847_15.29_NA	6.07749e-08	8.07569e-08	Non-normal
267	X10346_311.9151_15.28_NA	4.9043e-15	5.45445e-14	Non-normal
268	X10347_426.3017_15.31_NA	2.33293e-07	2.99697e-07	Non-normal
269	X10348_635.4171_15.32_NA	5.92224e-12	1.17051e-11	Non-normal
270	X10350_703.4047_15.32_NA	8.68688e-14	3.2742e-13	Non-normal
271	X10352_735.3424_15.31_NA	1.4254e-14	9.33281e-14	Non-normal
272	X10353_199.8046_15.33_NA	2.68588e-09	3.89477e-09	Non-normal
273	X10354_619.422_15.33_NA	1.78669e-11	3.23153e-11	Non-normal
274	X10355_195.8105_15.33_NA	1.26578e-09	1.88603e-09	Non-normal
275	X10357_197.8076_15.33_NA	9.38273e-10	1.41477e-09	Non-normal
276	X10358_255.233_15.34_NA	9.34422e-12	1.77484e-11	Non-normal
277	X10359_543.4058_15.35_NA	3.36311e-13	9.54339e-13	Non-normal
278	X10360_331.9727_15.4_NA	4.51411e-07	5.70767e-07	Non-normal
279	X10361_741.4803_15.35_NA	3.32001e-13	9.44195e-13	Non-normal
280	X10364_731.4515_15.35_NA	2.66894e-12	5.72744e-12	Non-normal
281	X10369_392.3174_15.35_NA	2.67068e-07	3.42063e-07	Non-normal
282	X1036_215.0171_1.59_NA	2.27391e-08	3.11326e-08	Non-normal
283	X10371_409.2363_15.41_NA	2.9617e-14	1.46224e-13	Non-normal
284	X10374_346.9973_15.4_NA	9.77483e-09	1.36672e-08	Non-normal
285	X10375_194.9055_15.4_NA	1.04129e-06	1.29422e-06	Non-normal
286	X10376_398.1323_15.37_NA	0.0593253	0.0616191	Normal
287	X10377_951.5273_15.37_NA	4.76372e-08	6.36819e-08	Non-normal
288	X10378_136.8909_15.38_NA	4.02498e-05	4.66241e-05	Non-normal
289	X10379_132.8993_15.39_NA	6.07408e-05	6.9829e-05	Non-normal
290	X10380_115.8969_15.4_NA	0.0245127	0.0257793	Non-normal
291	X10381_134.8938_15.39_NA	5.9567e-05	6.85335e-05	Non-normal
292	X10382_430.0091_15.41_NA	6.92326e-09	9.77739e-09	Non-normal
293	X10383_625.4115_15.45_NA	3.13457e-10	4.89617e-10	Non-normal
294	X10384_100.925_15.4_NA	0.776619	0.779821	Normal
295	X10386_633.4012_15.38_NA	4.66459e-07	5.89386e-07	Non-normal
296	X10387_391.2492_15.38_NA	3.39649e-15	4.34201e-14	Non-normal
297	X10388_339.2001_15.35_NA	9.7369e-06	1.15706e-05	Non-normal
298	X10389_115.922_15.4_NA	0.101781	0.105074	Normal
299	X10390_377.164_15.39_NA	4.36757e-05	5.05126e-05	Non-normal
300	X10392_605.4063_15.39_NA	1.08844e-13	3.8834e-13	Non-normal
301	X10394_379.1585_15.39_NA	1.98608e-05	2.32755e-05	Non-normal
302	X10395_187.0468_15.39_NA	0.00648762	0.00696314	Non-normal
303	X10396_160.0258_15.4_NA	0.00156504	0.00171425	Non-normal
304	X10397_337.2387_15.39_NA	1.29301e-06	1.59838e-06	Non-normal
305	X10398_263.9852_15.4_NA	0.00905384	0.00965083	Non-normal
306	X10399_144.0407_15.4_NA	5.01477e-07	6.32647e-07	Non-normal
307	X10401_118.9318_15.4_NA	0.968822	0.969486	Normal
308	X10404_116.9043_15.4_NA	0.348981	0.35402	Normal
309	X10405_116.9251_15.4_NA	0.765857	0.769331	Normal
310	X10406_116.9508_15.4_NA	0.521737	0.525984	Normal
311	X10408_381.2319_15.4_NA	1.89161e-05	2.22111e-05	Non-normal
312	X10409_118.926_15.4_NA	0.0286441	0.0300635	Non-normal
313	X10410_230.053_15.4_NA	0.00899688	0.00959571	Non-normal
314	X10411_248.9605_15.4_NA	2.18332e-05	2.55379e-05	Non-normal
315	X10412_477.2473_15.4_NA	2.86817e-12	6.11191e-12	Non-normal
316	X10413_316.948_15.4_NA	3.38321e-11	5.90425e-11	Non-normal
317	X10414_180.9725_15.4_NA	0.110802	0.114274	Normal
318	X10415_117.9277_15.4_NA	0.0341211	0.0356992	Non-normal
319	X10416_114.9332_15.4_NA	0.0216045	0.0227568	Non-normal
320	X10417_116.9276_15.4_NA	0.0272401	0.0286147	Non-normal
321	X10418_116.93_15.4_NA	0.202711	0.207365	Normal
322	X1041_142.0502_1.58_NA	5.02272e-12	1.00633e-11	Non-normal
323	X10420_409.2597_15.4_NA	9.51306e-11	1.55682e-10	Non-normal
324	X10421_285.9671_15.39_NA	2.37402e-11	4.22582e-11	Non-normal
325	X10423_279.2331_15.4_NA	1.60491e-08	2.21851e-08	Non-normal
326	X10425_135.9701_15.4_NA	0.000959889	0.00105886	Non-normal
327	X10426_429.1951_15.41_NA	0.000679084	0.000753426	Non-normal
328	X10427_412.1925_15.41_NA	5.71925e-06	6.8678e-06	Non-normal
329	X10428_353.9547_15.39_NA	2.29608e-12	5.02168e-12	Non-normal
330	X10430_328.904_15.4_NA	0.000208774	0.000235564	Non-normal
331	X10431_279.0097_15.41_NA	6.13184e-11	1.03048e-10	Non-normal
332	X10433_127.9827_15.41_NA	0.129132	0.132822	Normal
333	X10434_129.0126_15.41_NA	0.00199307	0.00217429	Non-normal
334	X10435_129.0063_15.41_NA	0.0745012	0.0772609	Normal
335	X10436_128.0093_15.41_NA	0.15765	0.161723	Normal
336	X10437_313.2751_15.41_NA	6.45262e-09	9.12861e-09	Non-normal
337	X10438_343.2856_15.4_NA	7.25253e-13	1.85424e-12	Non-normal
338	X10439_607.4221_15.41_NA	1.329e-11	2.45103e-11	Non-normal
339	X1043_444.032_1.56_NA	1.44292e-13	4.79246e-13	Non-normal
340	X10440_195.9972_15.4_NA	1.58555e-05	1.86894e-05	Non-normal
341	X10441_130.0135_15.41_NA	0.00779185	0.00833358	Non-normal
342	X10443_170.0201_15.41_NA	0.00507044	0.00545731	Non-normal
343	X10444_497.3388_15.43_NA	5.42035e-14	2.26582e-13	Non-normal
344	X10445_124.9984_15.42_NA	0.357728	0.362741	Normal
345	X10446_375.2755_15.42_NA	6.76843e-05	7.76403e-05	Non-normal
346	X10447_391.2833_15.42_NA	3.81345e-05	4.41879e-05	Non-normal
347	X10449_369.3013_15.43_NA	0.00935771	0.00996891	Non-normal
348	X1044_227.0325_1.54_NA	2.29163e-06	2.80062e-06	Non-normal
349	X10456_661.4329_15.44_NA	6.00315e-13	1.57561e-12	Non-normal
350	X10457_457.344_15.45_NA	0.000242307	0.0002726	Non-normal
351	X10459_671.4172_15.46_NA	1.03643e-10	1.68855e-10	Non-normal
352	X10460_473.283_15.45_NA	3.92784e-07	4.98017e-07	Non-normal
353	X10461_409.2363_15.45_NA	5.48284e-15	5.8887e-14	Non-normal
354	X10462_625.4115_15.48_NA	3.3885e-08	4.57667e-08	Non-normal
355	X10464_199.8046_15.49_NA	0.000162528	0.000184208	Non-normal
356	X10465_661.3883_15.47_NA	1.32302e-10	2.13171e-10	Non-normal
357	X10466_195.8105_15.49_NA	0.000149049	0.000169168	Non-normal
358	X10469_155.8649_15.46_NA	0.0350525	0.0366422	Non-normal
359	X10472_645.4377_15.47_NA	1.18551e-13	4.14044e-13	Non-normal
360	X10473_336.9685_15.47_NA	1.04105e-09	1.56426e-09	Non-normal
361	X10474_197.8076_15.5_NA	8.87779e-09	1.24558e-08	Non-normal
362	X10475_511.3907_15.48_NA	9.62188e-10	1.44963e-09	Non-normal
363	X10476_557.3963_15.48_NA	3.07122e-10	4.8003e-10	Non-normal
364	X10478_619.422_15.46_NA	7.49376e-14	2.90396e-13	Non-normal
365	X1047_398.0266_1.56_NA	2.52992e-14	1.31195e-13	Non-normal
366	X10480_311.9151_15.48_NA	9.25981e-10	1.3971e-09	Non-normal
367	X10481_393.8742_15.5_NA	2.84893e-11	5.02344e-11	Non-normal
368	X10484_321.9439_15.47_NA	1.76181e-07	2.2785e-07	Non-normal
369	X10485_659.4172_15.5_NA	8.12754e-13	2.03732e-12	Non-normal
370	X10486_409.2269_15.5_NA	2.08066e-15	3.32678e-14	Non-normal
371	X10488_603.3907_15.5_NA	3.61662e-14	1.6886e-13	Non-normal
372	X10489_354.3017_15.53_NA	8.775e-09	1.23187e-08	Non-normal
373	X10491_559.4009_15.52_NA	3.3474e-14	1.60343e-13	Non-normal
374	X10495_711.4097_15.55_NA	9.3776e-06	1.11563e-05	Non-normal
375	X10496_611.3959_15.55_NA	3.1105e-13	8.92711e-13	Non-normal
376	X10499_643.4221_15.55_NA	5.78089e-05	6.65317e-05	Non-normal
377	X10500_645.3991_15.57_NA	1.29239e-09	1.92293e-09	Non-normal
378	X10501_831.47_15.56_NA	1.357e-10	2.18502e-10	Non-normal
379	X10502_625.4115_15.55_NA	3.0997e-09	4.47354e-09	Non-normal
380	X10504_523.3642_15.57_NA	7.55007e-13	1.91092e-12	Non-normal
381	X10505_657.4378_15.56_NA	1.87411e-14	1.09204e-13	Non-normal
382	X10506_677.3368_15.57_NA	4.14636e-10	6.40267e-10	Non-normal
383	X10507_633.4014_15.57_NA	2.402e-12	5.22208e-12	Non-normal
384	X10508_279.2331_15.52_NA	6.20671e-11	1.04139e-10	Non-normal
385	X1050_235.9372_1.57_NA	2.21138e-13	6.72433e-13	Non-normal
386	X10510_577.4114_15.57_NA	1.45925e-07	1.89358e-07	Non-normal
387	X10511_277.7701_15.57_NA	3.97347e-09	5.68851e-09	Non-normal
388	X10515_673.4327_15.58_NA	1.08612e-07	1.421e-07	Non-normal
389	X10517_717.3319_15.6_NA	1.27551e-12	3.027e-12	Non-normal
390	X10518_279.7672_15.6_NA	6.2337e-08	8.27875e-08	Non-normal
391	X1051_238.8917_1.62_NA	0.00575175	0.00618696	Non-normal
392	X10520_617.4064_15.61_NA	2.77267e-09	4.01663e-09	Non-normal
393	X10521_425.2581_15.59_NA	1.63911e-07	2.12208e-07	Non-normal
394	X10522_599.4321_15.61_NA	9.57827e-10	1.44336e-09	Non-normal
395	X10524_234.8198_15.6_NA	1.61751e-09	2.38963e-09	Non-normal
396	X10525_575.3957_15.63_NA	4.54246e-11	7.7696e-11	Non-normal
397	X10528_195.8105_15.64_NA	0.000169667	0.00019221	Non-normal
398	X10529_615.3907_15.63_NA	1.00005e-09	1.50419e-09	Non-normal
399	X1052_329.8387_1.63_NA	5.45885e-10	8.36047e-10	Non-normal
400	X10530_663.4121_15.63_NA	6.49121e-15	6.54225e-14	Non-normal
401	X10533_255.233_15.68_NA	6.88571e-11	1.14846e-10	Non-normal
402	X10535_341.0041_15.66_NA	1.50056e-07	1.9458e-07	Non-normal
403	X10536_277.7701_15.63_NA	1.5758e-05	1.85775e-05	Non-normal
404	X10538_197.8076_15.65_NA	8.78615e-05	0.000100439	Non-normal
405	X10539_238.0081_15.67_NA	8.02388e-11	1.32708e-10	Non-normal
406	X10540_657.4145_15.66_NA	1.33579e-12	3.14857e-12	Non-normal
407	X10541_199.8046_15.64_NA	8.65098e-05	9.8909e-05	Non-normal
408	X10542_667.4433_15.66_NA	1.03166e-11	1.94388e-11	Non-normal
409	X10543_351.2544_15.66_NA	2.62142e-12	5.63872e-12	Non-normal
410	X10544_543.4059_15.67_NA	5.41646e-11	9.18072e-11	Non-normal
411	X10545_603.4271_15.67_NA	4.09021e-08	5.498e-08	Non-normal
412	X10546_627.4271_15.67_NA	0.000104416	0.000119139	Non-normal
413	X10547_313.2751_15.68_NA	8.60167e-09	1.208e-08	Non-normal
414	X10549_321.2107_15.7_NA	0.0437165	0.0455687	Non-normal
415	X1054_221.9467_1.61_NA	0.000190543	0.000215326	Non-normal
416	X10550_371.2806_15.69_NA	1.76772e-12	3.99652e-12	Non-normal
417	X10551_643.4221_15.7_NA	5.65098e-11	9.545e-11	Non-normal
418	X10554_617.4064_15.72_NA	6.62286e-13	1.71486e-12	Non-normal
419	X10558_605.4064_15.75_NA	5.30942e-14	2.2335e-13	Non-normal
420	X10560_308.9978_15.77_NA	4.73186e-11	8.07467e-11	Non-normal
421	X10561_238.0081_15.74_NA	5.62676e-11	9.5063e-11	Non-normal
422	X10562_607.4585_15.79_NA	1.2342e-14	8.62993e-14	Non-normal
423	X10563_199.8046_15.75_NA	1.20108e-06	1.487e-06	Non-normal
424	X10564_197.8076_15.75_NA	2.53073e-05	2.95211e-05	Non-normal
425	X10566_195.8105_15.75_NA	9.9851e-08	1.31036e-07	Non-normal
426	X10567_397.3689_15.83_NA	1.18064e-13	4.13166e-13	Non-normal
427	X10568_299.2594_15.78_NA	0.0882734	0.091323	Normal
428	X1056_455.1022_1.59_NA	2.68486e-14	1.36392e-13	Non-normal
429	X10572_367.2492_15.8_NA	8.08601e-16	2.62607e-14	Non-normal
430	X10574_583.4372_15.82_NA	3.49728e-08	4.71749e-08	Non-normal
431	X10576_279.2331_15.82_NA	0.000141727	0.000161007	Non-normal
432	X10577_727.3526_15.82_NA	6.9963e-11	1.1661e-10	Non-normal
433	X10578_627.4271_15.83_NA	4.22129e-06	5.09582e-06	Non-normal
434	X10579_385.2599_15.83_NA	1.20597e-11	2.23769e-11	Non-normal
435	X10580_313.2387_15.83_NA	1.70441e-07	2.20545e-07	Non-normal
436	X10582_327.2907_15.84_NA	3.90612e-09	5.59538e-09	Non-normal
437	X10583_134.8647_15.87_NA	0.220161	0.224775	Normal
438	X10584_453.2474_15.83_NA	6.63799e-14	2.64756e-13	Non-normal
439	X10586_197.8076_15.8_NA	1.37132e-09	2.03664e-09	Non-normal
440	X10588_155.8649_15.85_NA	0.000110281	0.000125713	Non-normal
441	X10590_116.9349_15.86_NA	2.06634e-06	2.53378e-06	Non-normal
442	X10592_144.9258_15.86_NA	0.689518	0.693218	Normal
443	X10593_214.8591_15.85_NA	1.23917e-11	2.29638e-11	Non-normal
444	X10595_145.9228_15.87_NA	0.000218624	0.000246487	Non-normal
445	X10596_144.9547_15.86_NA	0.778083	0.781184	Normal
446	X10597_130.9281_15.86_NA	0.117125	0.120676	Normal
447	X10599_144.9195_15.87_NA	0.0839196	0.0868802	Normal
448	X10600_115.9427_15.86_NA	0.763877	0.767448	Normal
449	X10601_101.9328_15.86_NA	0.00477132	0.00513916	Non-normal
450	X10602_167.8361_15.87_NA	0.0541166	0.056321	Normal
451	X10603_146.9211_15.86_NA	0.0298728	0.0313441	Non-normal
452	X10604_115.8969_15.88_NA	0.78799	0.790803	Normal
453	X10605_100.9513_15.87_NA	0.446214	0.450779	Normal
454	X10606_116.9203_15.87_NA	0.0113387	0.0120336	Non-normal
455	X10607_135.9701_15.87_NA	0.155057	0.159129	Normal
456	X10608_100.925_15.87_NA	0.671789	0.675766	Normal
457	X10609_102.931_15.87_NA	0.010411	0.0110716	Non-normal
458	X10610_144.9227_15.87_NA	9.75763e-05	0.000111422	Non-normal
459	X10613_128.9276_15.88_NA	0.269421	0.274377	Normal
460	X10615_113.9253_15.87_NA	0.0143292	0.0151701	Non-normal
461	X10616_161.0098_15.87_NA	0.0158978	0.0168185	Non-normal
462	X10617_100.914_15.87_NA	0.370453	0.375385	Normal
463	X10618_117.9181_15.87_NA	0.00935113	0.00996336	Non-normal
464	X10619_115.922_15.87_NA	0.862937	0.864831	Normal
465	X10620_115.9198_15.87_NA	0.000168588	0.000191018	Non-normal
466	X10621_142.9282_15.87_NA	0.0011283	0.0012407	Non-normal
467	X10623_132.8945_15.86_NA	0.281937	0.286924	Normal
468	X10624_124.9984_15.86_NA	3.0662e-05	3.56536e-05	Non-normal
469	X10625_118.9318_15.87_NA	0.0108475	0.0115258	Non-normal
470	X10626_132.9226_15.87_NA	0.000319597	0.000358229	Non-normal
471	X10627_216.8536_15.87_NA	4.19325e-11	7.21961e-11	Non-normal
472	X10628_100.9326_15.87_NA	0.00190817	0.00208384	Non-normal
473	X10629_116.9508_15.87_NA	0.00143536	0.00157385	Non-normal
474	X10631_134.9211_15.87_NA	0.121337	0.124874	Normal
475	X10632_115.9176_15.87_NA	0.0780731	0.0808962	Normal
476	X10634_133.9227_15.87_NA	0.0026858	0.00291563	Non-normal
477	X10635_279.0097_15.87_NA	1.41712e-13	4.71945e-13	Non-normal
478	X10636_118.9233_15.87_NA	1.544e-06	1.90221e-06	Non-normal
479	X10637_116.93_15.87_NA	0.00201885	0.00220175	Non-normal
480	X10638_170.0201_15.87_NA	3.42635e-05	3.97655e-05	Non-normal
481	X10639_132.8994_15.87_NA	1.91105e-06	2.34769e-06	Non-normal
482	X10640_114.9332_15.87_NA	1.93558e-05	2.27055e-05	Non-normal
483	X10641_135.894_15.87_NA	2.089e-06	2.55984e-06	Non-normal
484	X10642_136.8909_15.87_NA	2.8329e-06	3.44827e-06	Non-normal
485	X10643_134.8938_15.87_NA	2.55245e-06	3.1126e-06	Non-normal
486	X10644_230.053_15.87_NA	0.000707318	0.000784394	Non-normal
487	X10645_116.9275_15.87_NA	1.07675e-05	1.27745e-05	Non-normal
488	X10646_187.0468_15.87_NA	0.000469034	0.000522762	Non-normal
489	X10647_374.1324_15.87_NA	0.287535	0.292499	Normal
490	X10648_117.9277_15.87_NA	3.27771e-06	3.97844e-06	Non-normal
491	X10649_397.3689_15.87_NA	2.27255e-11	4.05409e-11	Non-normal
492	X1064_199.8828_1.65_NA	0.00203623	0.00222038	Non-normal
493	X10651_116.9043_15.87_NA	0.00109357	0.00120324	Non-normal
494	X10652_116.9251_15.87_NA	0.000118794	0.000135248	Non-normal
495	X10653_355.1585_15.87_NA	1.73447e-06	2.13363e-06	Non-normal
496	X10654_129.0126_15.87_NA	1.02239e-06	1.27137e-06	Non-normal
497	X10655_194.9055_15.87_NA	1.8791e-08	2.58677e-08	Non-normal
498	X10656_128.0093_15.87_NA	3.48661e-07	4.43381e-07	Non-normal
499	X10657_128.0359_15.87_NA	0.203539	0.208154	Normal
500	X10658_144.0407_15.87_NA	0.00963658	0.0102615	Non-normal
501	X10659_346.9973_15.87_NA	1.1513e-10	1.86449e-10	Non-normal
502	X10660_255.233_15.88_NA	1.65637e-09	2.4426e-09	Non-normal
503	X10661_134.8961_15.87_NA	0.00300954	0.00326175	Non-normal
504	X10662_248.9605_15.87_NA	0.0184695	0.0194968	Non-normal
505	X10663_127.9827_15.87_NA	0.000296255	0.000332422	Non-normal
506	X10666_353.164_15.87_NA	5.609e-08	7.46538e-08	Non-normal
507	X10667_195.9972_15.87_NA	7.85858e-09	1.1062e-08	Non-normal
508	X10668_180.9725_15.87_NA	0.145552	0.14948	Normal
509	X10669_263.9852_15.87_NA	3.70462e-09	5.3203e-09	Non-normal
510	X10671_331.9727_15.86_NA	3.33162e-08	4.50234e-08	Non-normal
511	X10672_316.948_15.87_NA	3.44072e-06	4.17146e-06	Non-normal
512	X10673_129.0063_15.87_NA	3.69941e-05	4.28937e-05	Non-normal
513	X10674_353.9547_15.88_NA	1.6733e-10	2.67136e-10	Non-normal
514	X10675_285.9671_15.87_NA	7.10456e-10	1.0795e-09	Non-normal
515	X10676_132.9507_15.87_NA	0.391621	0.39656	Normal
516	X10678_160.0258_15.88_NA	0.000161495	0.000183066	Non-normal
517	X10679_118.926_15.87_NA	1.89417e-05	2.22376e-05	Non-normal
518	X10680_146.9269_15.88_NA	0.0325072	0.0340496	Non-normal
519	X10681_144.8906_15.87_NA	0.400892	0.405779	Normal
520	X10682_601.4114_15.96_NA	7.5236e-11	1.25028e-10	Non-normal
521	X10683_145.9259_15.88_NA	0.548633	0.55287	Normal
522	X10684_411.2754_15.93_NA	1.33434e-11	2.46027e-11	Non-normal
523	X10685_153.8679_15.85_NA	1.6411e-07	2.12389e-07	Non-normal
524	X10691_167.8361_15.93_NA	0.000220384	0.000248433	Non-normal
525	X10692_336.9685_15.93_NA	5.69081e-07	7.1608e-07	Non-normal
526	X10693_501.3702_15.96_NA	0.00107546	0.00118367	Non-normal
527	X10696_170.0201_15.93_NA	0.0121467	0.0128819	Non-normal
528	X10698_587.3958_15.97_NA	2.67637e-13	7.84762e-13	Non-normal
529	X10699_400.148_15.98_NA	8.5404e-07	1.06493e-06	Non-normal
530	X10700_194.9055_15.95_NA	4.8323e-06	5.81899e-06	Non-normal
531	X10701_116.9297_15.95_NA	0.11781	0.12133	Normal
532	X10702_144.9547_15.95_NA	0.255671	0.260556	Normal
533	X10704_135.9702_15.95_NA	0.000157918	0.000179095	Non-normal
534	X10705_115.9428_15.95_NA	0.106179	0.109568	Normal
535	X10706_100.914_15.94_NA	7.33879e-05	8.40906e-05	Non-normal
536	X10708_187.0468_15.96_NA	5.15024e-09	7.33296e-09	Non-normal
537	X10709_291.0074_15.96_NA	2.04963e-05	2.40088e-05	Non-normal
538	X10710_100.9513_15.95_NA	0.426031	0.430807	Normal
539	X10713_100.9326_15.95_NA	0.311507	0.3164	Normal
540	X10714_117.9277_15.97_NA	0.115576	0.119097	Normal
541	X10716_100.925_15.95_NA	0.00243043	0.00264312	Non-normal
542	X10718_116.9276_15.97_NA	0.112269	0.11577	Normal
543	X10719_142.9282_15.96_NA	0.788335	0.791042	Normal
544	X1071_138.0188_1.73_NA	1.22981e-08	1.70939e-08	Non-normal
545	X10720_144.9255_15.96_NA	2.41143e-07	3.094e-07	Non-normal
546	X10722_114.9332_15.97_NA	0.279511	0.284534	Normal
547	X10724_116.9043_15.96_NA	0.0178491	0.0188555	Non-normal
548	X10725_144.9195_15.96_NA	0.0427256	0.0445548	Non-normal
549	X10726_116.9202_15.95_NA	0.413872	0.418743	Normal
550	X10728_116.9508_15.97_NA	0.0653058	0.0677826	Normal
551	X10729_144.9227_15.96_NA	0.779248	0.782246	Normal
552	X1072_163.0606_1.73_NA	1.47533e-14	9.5106e-14	Non-normal
553	X10731_161.0098_15.95_NA	1.10067e-06	1.36523e-06	Non-normal
554	X10732_115.9218_15.96_NA	0.0154088	0.0163059	Non-normal
555	X10733_132.9226_15.96_NA	0.339103	0.344143	Normal
556	X10734_216.8536_15.98_NA	2.67925e-08	3.64704e-08	Non-normal
557	X10737_116.9253_15.97_NA	0.000966576	0.00106592	Non-normal
558	X10738_117.9241_15.96_NA	0.0128618	0.0136324	Non-normal
559	X10739_145.9228_15.96_NA	0.550738	0.554915	Normal
560	X10740_132.8994_15.96_NA	5.46493e-06	6.56564e-06	Non-normal
561	X10741_135.8939_15.97_NA	2.08661e-06	2.55734e-06	Non-normal
562	X10742_130.9281_15.96_NA	0.136468	0.140269	Normal
563	X10744_397.3689_15.94_NA	6.9617e-11	1.1606e-10	Non-normal
564	X10746_136.8909_15.97_NA	1.40003e-05	1.65373e-05	Non-normal
565	X10747_134.8938_15.97_NA	1.02628e-05	1.21817e-05	Non-normal
566	X10749_381.1741_15.98_NA	2.01084e-09	2.94808e-09	Non-normal
567	X1074_223.0822_1.72_NA	1.47989e-14	9.5106e-14	Non-normal
568	X10750_124.9984_15.95_NA	0.20317	0.207806	Normal
569	X10751_115.9198_15.97_NA	0.898355	0.899956	Normal
570	X10752_134.8961_15.96_NA	3.20775e-05	3.72699e-05	Non-normal
571	X10753_115.9177_15.96_NA	7.96869e-05	9.12223e-05	Non-normal
572	X10754_281.2488_15.99_NA	3.45302e-10	5.37635e-10	Non-normal
573	X10755_132.9508_15.96_NA	0.0107489	0.0114226	Non-normal
574	X10756_169.833_15.99_NA	3.15173e-06	3.82934e-06	Non-normal
575	X10758_113.9253_15.98_NA	0.810077	0.812635	Normal
576	X10759_144.8906_15.97_NA	0.0192933	0.0203517	Non-normal
577	X10763_195.0156_15.98_NA	0.00183293	0.00200228	Non-normal
578	X10764_355.3221_16_NA	0.00018302	0.000206984	Non-normal
579	X10765_609.4165_16.01_NA	0.00637672	0.00684712	Non-normal
580	X10766_653.4065_15.99_NA	3.79312e-12	7.83389e-12	Non-normal
581	X10767_230.053_15.96_NA	1.28474e-08	1.7837e-08	Non-normal
582	X10769_308.9979_16.03_NA	8.7857e-06	1.04692e-05	Non-normal
583	X10770_619.422_16_NA	0.000942457	0.00103995	Non-normal
584	X10771_575.4321_16.05_NA	9.069e-10	1.36887e-09	Non-normal
585	X10772_197.8076_16.07_NA	9.85012e-05	0.000112461	Non-normal
586	X10773_627.427_16.07_NA	2.1203e-13	6.52337e-13	Non-normal
587	X10775_199.8046_16.08_NA	6.64712e-05	7.62847e-05	Non-normal
588	X10776_195.8105_16.09_NA	2.70655e-05	3.15318e-05	Non-normal
589	X10779_645.4377_16.09_NA	1.83873e-05	2.16075e-05	Non-normal
590	X10782_327.2544_16.1_NA	8.54469e-13	2.13066e-12	Non-normal
591	X10783_603.4271_16.13_NA	3.26596e-06	3.96484e-06	Non-normal
592	X10786_199.8046_16.19_NA	0.00193209	0.00210934	Non-normal
593	X10787_155.8649_16.2_NA	0.73536	0.739001	Normal
594	X1078_279.0392_1.73_NA	2.61336e-11	4.63154e-11	Non-normal
595	X10793_153.8679_16.2_NA	0.95545	0.956235	Normal
596	X10795_195.8105_16.2_NA	0.000550443	0.00061191	Non-normal
597	X10796_197.8076_16.2_NA	0.00762452	0.00816179	Non-normal
598	X10798_629.4428_16.22_NA	9.48815e-09	1.3274e-08	Non-normal
599	X10799_521.3518_16.22_NA	0.000182437	0.000206357	Non-normal
600	X1079_151.0254_1.73_NA	3.01504e-14	1.48356e-13	Non-normal
601	X10800_117.9042_16.24_NA	0.000235802	0.000265404	Non-normal
602	X10801_117.9352_16.24_NA	5.97206e-05	6.86994e-05	Non-normal
603	X10802_169.833_16.23_NA	0.000106473	0.000121429	Non-normal
604	X10803_485.3752_16.23_NA	0.00219516	0.00239118	Non-normal
605	X10804_531.3806_16.23_NA	0.000243056	0.000273401	Non-normal
606	X10805_167.8361_16.23_NA	0.000180587	0.000204392	Non-normal
607	X10806_134.8643_16.24_NA	0.525379	0.529582	Normal
608	X10807_100.914_16.24_NA	0.452572	0.457076	Normal
609	X10808_144.9256_16.24_NA	0.161578	0.165706	Normal
610	X10809_132.867_16.23_NA	0.0421019	0.043917	Non-normal
611	X10810_115.8969_16.24_NA	0.245571	0.250333	Normal
612	X10811_115.922_16.24_NA	0.107758	0.11115	Normal
613	X10812_132.9226_16.24_NA	0.00662677	0.00710935	Non-normal
614	X10813_161.0098_16.24_NA	0.0207364	0.0218645	Non-normal
615	X10814_132.8945_16.24_NA	0.00879244	0.00938177	Non-normal
616	X10815_131.9148_16.24_NA	0.020752	0.0218777	Non-normal
617	X10816_144.8907_16.24_NA	0.514426	0.518828	Normal
618	X10817_133.9228_16.24_NA	0.0842262	0.0871729	Normal
619	X10818_117.9181_16.24_NA	0.120198	0.12372	Normal
620	X10819_142.9282_16.24_NA	0.000147531	0.000167471	Non-normal
621	X1081_297.9106_1.74_NA	3.04934e-12	6.46029e-12	Non-normal
622	X10820_145.9228_16.24_NA	0.000891326	0.000984866	Non-normal
623	X10821_113.9253_16.24_NA	0.00639043	0.00685983	Non-normal
624	X10822_128.9276_16.24_NA	0.00631367	0.00678242	Non-normal
625	X10824_146.9211_16.24_NA	0.0506964	0.0527916	Normal
626	X10825_130.9281_16.24_NA	7.13302e-05	8.17584e-05	Non-normal
627	X10826_136.8623_16.24_NA	0.0581422	0.0604073	Normal
628	X10827_144.9195_16.24_NA	0.0666927	0.0692123	Normal
629	X10828_100.9326_16.24_NA	0.0428436	0.0446716	Non-normal
630	X10829_134.921_16.25_NA	0.00296305	0.00321232	Non-normal
631	X10830_116.9203_16.24_NA	0.91808	0.919087	Normal
632	X10831_135.9702_16.25_NA	0.176331	0.180581	Normal
633	X10832_130.0135_16.25_NA	0.0453541	0.0472689	Non-normal
634	X10833_144.9227_16.24_NA	0.00012755	0.000145104	Non-normal
635	X10834_101.9328_16.24_NA	0.343991	0.349055	Normal
636	X10835_115.9198_16.24_NA	0.192134	0.196572	Normal
637	X10836_116.9043_16.24_NA	0.582497	0.586591	Normal
638	X10837_115.9176_16.24_NA	0.16664	0.170801	Normal
639	X10839_144.9547_16.24_NA	0.0728429	0.0755733	Normal
640	X1083_307.9394_1.74_NA	5.84298e-12	1.15641e-11	Non-normal
641	X10840_194.9055_16.24_NA	0.30499	0.30991	Normal
642	X10841_100.925_16.24_NA	0.0784671	0.081293	Normal
643	X10842_115.9427_16.24_NA	0.0499241	0.0519948	Normal
644	X10843_116.9508_16.24_NA	0.766259	0.769524	Normal
645	X10844_100.9513_16.24_NA	0.367352	0.372294	Normal
646	X10845_117.9241_16.24_NA	0.106926	0.110323	Normal
647	X10846_118.926_16.24_NA	0.0677211	0.0702696	Normal
648	X10847_116.9251_16.24_NA	0.8425	0.844812	Normal
649	X10848_117.9277_16.24_NA	0.434562	0.439373	Normal
650	X10849_114.9332_16.24_NA	0.205623	0.210168	Normal
651	X1084_289.068_1.74_NA	1.80934e-10	2.87535e-10	Non-normal
652	X10850_116.9275_16.24_NA	0.263895	0.268862	Normal
653	X10851_116.9299_16.24_NA	0.0282905	0.0296967	Non-normal
654	X10852_457.2267_16.25_NA	0.00264059	0.0028674	Non-normal
655	X10854_129.0126_16.25_NA	0.414068	0.418884	Normal
656	X10855_145.9259_16.24_NA	0.00825265	0.00881868	Non-normal
657	X10856_132.9508_16.24_NA	0.0525053	0.0546597	Normal
658	X10857_160.0258_16.25_NA	0.269741	0.274665	Normal
659	X10858_127.9827_16.25_NA	0.233022	0.237706	Normal
660	X10859_129.0063_16.25_NA	0.103424	0.10674	Normal
661	X1085_218.1046_1.73_NA	9.92985e-14	3.62063e-13	Non-normal
662	X10860_128.0359_16.25_NA	0.51573	0.520071	Normal
663	X10861_128.0093_16.25_NA	0.908756	0.910126	Normal
664	X10862_230.053_16.25_NA	0.909419	0.910665	Normal
665	X10863_146.9269_16.24_NA	0.220806	0.225403	Normal
666	X10864_187.0468_16.25_NA	0.00754603	0.00808132	Non-normal
667	X10865_170.0201_16.25_NA	0.145337	0.14928	Normal
668	X10867_403.3067_16.25_NA	7.30099e-09	1.02969e-08	Non-normal
669	X10868_639.4037_16.27_NA	1.34838e-13	4.54248e-13	Non-normal
670	X10869_124.9984_16.25_NA	0.00328218	0.00355355	Non-normal
671	X1086_221.0665_1.74_NA	2.2334e-14	1.20974e-13	Non-normal
672	X10870_134.8961_16.25_NA	6.50545e-05	7.47058e-05	Non-normal
673	X10871_132.8994_16.25_NA	0.157486	0.161577	Normal
674	X10872_135.894_16.25_NA	0.484102	0.488784	Normal
675	X10875_136.8909_16.25_NA	0.20912	0.213711	Normal
676	X10876_134.8938_16.25_NA	0.174769	0.179032	Normal
677	X10877_144.0407_16.24_NA	4.62282e-07	5.84309e-07	Non-normal
678	X1087_243.0623_1.74_uridine CollisionEnergy:102040	2.26436e-10	3.57358e-10	Non-normal
679	X10880_703.3526_16.29_NA	1.96753e-09	2.8869e-09	Non-normal
680	X10881_195.9972_16.26_NA	2.38809e-05	2.78929e-05	Non-normal
681	X10882_603.4271_16.28_NA	1.37051e-06	1.69275e-06	Non-normal
682	X10883_559.4371_16.28_NA	1.05615e-07	1.38252e-07	Non-normal
683	X10884_279.0098_16.28_NA	3.44836e-09	4.96203e-09	Non-normal
684	X10885_255.233_16.28_NA	3.01127e-05	3.5026e-05	Non-normal
685	X10887_591.4637_16.28_NA	8.75842e-15	7.60548e-14	Non-normal
686	X10897_199.8046_16.34_NA	7.25252e-05	8.3115e-05	Non-normal
687	X10898_195.8105_16.33_NA	6.32401e-06	7.57409e-06	Non-normal
688	X10899_197.8076_16.34_NA	5.3242e-05	6.13336e-05	Non-normal
689	X108_382.785_1.27_NA	3.13881e-13	8.99776e-13	Non-normal
690	X10900_561.4163_16.39_NA	1.06564e-15	2.66335e-14	Non-normal
691	X10901_281.2488_16.39_NA	1.37921e-09	2.04711e-09	Non-normal
692	X10903_585.4529_16.39_NA	2.1146e-13	6.51133e-13	Non-normal
693	X10904_629.4428_16.39_NA	2.25068e-10	3.55275e-10	Non-normal
694	X10908_423.3272_16.42_NA	0.00592877	0.00637362	Non-normal
695	X1090_299.9076_1.73_NA	3.61886e-13	1.01427e-12	Non-normal
696	X10912_118.0037_16.44_NA	4.0113e-10	6.20461e-10	Non-normal
697	X10914_591.4635_16.44_NA	9.93967e-15	8.02743e-14	Non-normal
698	X10916_581.3852_16.48_NA	8.29894e-13	2.07601e-12	Non-normal
699	X10917_557.4215_16.47_NA	1.15223e-06	1.42798e-06	Non-normal
700	X10918_645.4014_16.48_NA	4.7149e-13	1.27222e-12	Non-normal
701	X10919_382.333_16.47_NA	8.47699e-06	1.01046e-05	Non-normal
702	X10922_501.3702_16.52_NA	9.99632e-09	1.39689e-08	Non-normal
703	X10923_619.3776_16.5_NA	1.00467e-07	1.3175e-07	Non-normal
704	X10924_583.401_16.51_NA	5.52972e-10	8.46546e-10	Non-normal
705	X10925_631.4222_16.52_NA	4.26859e-09	6.09992e-09	Non-normal
706	X10926_629.4064_16.51_NA	4.04697e-08	5.44189e-08	Non-normal
707	X10927_195.8105_16.49_NA	3.8664e-10	5.98935e-10	Non-normal
708	X10931_209.004_16.53_NA	2.97974e-05	3.46758e-05	Non-normal
709	X10932_323.0136_16.53_NA	0.000618321	0.000686637	Non-normal
710	X10934_621.3933_16.53_NA	0.00018714	0.000211579	Non-normal
711	X10935_585.4165_16.54_NA	0.00621754	0.0066821	Non-normal
712	X10937_167.8361_16.54_NA	0.00292256	0.00316936	Non-normal
713	X10938_169.833_16.54_NA	0.00399572	0.00431457	Non-normal
714	X10942_371.3169_16.55_NA	5.06144e-12	1.01284e-11	Non-normal
715	X10943_483.3596_16.57_NA	2.64143e-09	3.83411e-09	Non-normal
716	X10944_241.0104_16.55_NA	2.26959e-06	2.77415e-06	Non-normal
717	X10946_641.4428_16.57_NA	1.67416e-12	3.82364e-12	Non-normal
718	X10947_413.2911_16.59_NA	5.92488e-13	1.55787e-12	Non-normal
719	X10949_505.3571_16.61_NA	4.20546e-12	8.57402e-12	Non-normal
720	X10950_469.3803_16.62_NA	4.46883e-08	5.98602e-08	Non-normal
721	X10951_515.3857_16.62_NA	5.02479e-09	7.15714e-09	Non-normal
722	X10952_591.427_16.62_NA	1.69278e-11	3.06926e-11	Non-normal
723	X10953_327.2908_16.63_NA	1.65284e-05	1.94638e-05	Non-normal
724	X10955_611.4322_16.64_NA	0.000906084	0.00100102	Non-normal
725	X10959_591.4634_16.71_NA	4.62553e-15	5.28106e-14	Non-normal
726	X1095_171.9464_1.75_NA	1.26414e-09	1.88434e-09	Non-normal
727	X10960_613.4115_16.67_NA	8.23208e-14	3.11991e-13	Non-normal
728	X10963_161.0098_16.74_NA	5.43117e-05	6.2556e-05	Non-normal
729	X10964_280.8984_16.73_NA	1.8503e-05	2.1733e-05	Non-normal
730	X10966_124.9984_16.74_NA	0.481275	0.485997	Normal
731	X10967_216.8536_16.76_NA	0.063589	0.0660101	Normal
732	X10969_162.8418_16.74_NA	5.21847e-06	6.27573e-06	Non-normal
733	X10970_132.9508_16.75_NA	0.0910876	0.0941676	Normal
734	X10971_100.9251_16.74_NA	0.855858	0.857854	Normal
735	X10972_116.9508_16.75_NA	0.00198419	0.00216493	Non-normal
736	X10973_144.9548_16.75_NA	0.307683	0.312559	Normal
737	X10974_153.8679_16.75_NA	0.00243135	0.00264373	Non-normal
738	X10975_115.9428_16.75_NA	0.132575	0.136325	Normal
739	X10976_100.9513_16.75_NA	0.0753132	0.0780697	Normal
740	X10977_144.9227_16.75_NA	0.0462995	0.0482473	Non-normal
741	X10978_118.926_16.75_NA	0.00311485	0.00337488	Non-normal
742	X10979_146.9211_16.75_NA	0.0422999	0.0441173	Non-normal
743	X10981_114.9332_16.75_NA	0.00182548	0.00199444	Non-normal
744	X10982_145.9228_16.75_NA	0.0109021	0.0115804	Non-normal
745	X10983_402.1637_16.75_NA	3.18467e-08	4.31092e-08	Non-normal
746	X10984_144.8907_16.75_NA	0.113577	0.117087	Normal
747	X10985_101.9328_16.75_NA	0.183912	0.188266	Normal
748	X10986_117.9277_16.75_NA	0.000419253	0.00046785	Non-normal
749	X10988_130.9281_16.75_NA	0.0567983	0.0590615	Normal
750	X10989_115.8969_16.75_NA	0.057991	0.0602588	Normal
751	X10990_116.9275_16.75_NA	4.26698e-05	4.93727e-05	Non-normal
752	X10991_100.9327_16.75_NA	2.86567e-05	3.33697e-05	Non-normal
753	X10992_116.9203_16.75_NA	3.72088e-05	4.31289e-05	Non-normal
754	X10993_115.9198_16.75_NA	1.51011e-06	1.86171e-06	Non-normal
755	X10994_132.9226_16.75_NA	0.0355339	0.0371294	Non-normal
756	X10995_169.833_16.75_NA	0.00102566	0.00112937	Non-normal
757	X10996_142.9282_16.75_NA	0.0182804	0.0193028	Non-normal
758	X10997_117.9241_16.75_NA	0.367179	0.372171	Normal
759	X10998_115.9177_16.75_NA	0.000647698	0.000719041	Non-normal
760	X10999_133.9228_16.75_NA	0.00774512	0.00828482	Non-normal
761	X10_378.842_1.06_NA	0.00111778	0.00122951	Non-normal
762	X11000_128.9277_16.75_NA	0.811596	0.814047	Normal
763	X11001_116.9253_16.74_NA	0.00584096	0.00628107	Non-normal
764	X11002_117.9182_16.75_NA	0.501302	0.505941	Normal
765	X11003_146.9269_16.75_NA	0.675974	0.679881	Normal
766	X11005_116.9297_16.75_NA	0.0404808	0.0422441	Non-normal
767	X11006_132.8945_16.75_NA	0.165882	0.170096	Normal
768	X11007_117.9353_16.75_NA	0.0110184	0.0116971	Non-normal
769	X11008_138.8893_16.75_NA	9.64611e-06	1.14683e-05	Non-normal
770	X11009_100.914_16.75_NA	0.142881	0.146798	Normal
771	X1100_191.9471_1.75_NA	4.26824e-08	5.72467e-08	Non-normal
772	X11010_187.0468_16.75_NA	0.00468808	0.00505024	Non-normal
773	X11011_115.9219_16.74_NA	0.0272578	0.0286291	Non-normal
774	X11013_134.921_16.75_NA	0.611188	0.615144	Normal
775	X11014_194.9055_16.75_NA	3.42495e-11	5.96712e-11	Non-normal
776	X11015_134.8644_16.75_NA	0.29891	0.303816	Normal
777	X11017_230.053_16.75_NA	3.17657e-05	3.69194e-05	Non-normal
778	X11018_144.9257_16.75_NA	0.0863919	0.0894017	Normal
779	X11019_116.9044_16.75_NA	0.0044282	0.00477734	Non-normal
780	X11020_113.9253_16.75_NA	0.00289339	0.00313912	Non-normal
781	X11021_155.8649_16.75_NA	0.0119085	0.0126347	Non-normal
782	X11023_167.8361_16.75_NA	0.00260788	0.0028323	Non-normal
783	X11024_118.9318_16.75_NA	0.00969518	0.0103224	Non-normal
784	X11025_383.1898_16.75_NA	8.52863e-12	1.63266e-11	Non-normal
785	X11026_160.0258_16.75_NA	0.0900458	0.0931302	Normal
786	X11027_132.8994_16.75_NA	7.72551e-06	9.22089e-06	Non-normal
787	X11029_135.894_16.75_NA	3.59675e-06	4.35484e-06	Non-normal
788	X1102_369.1042_1.72_NA	3.81045e-12	7.8608e-12	Non-normal
789	X11030_136.8909_16.75_NA	1.85317e-06	2.27735e-06	Non-normal
790	X11031_134.8938_16.75_NA	1.57298e-06	1.93759e-06	Non-normal
791	X11032_144.0407_16.75_NA	8.39636e-07	1.04732e-06	Non-normal
792	X11033_283.2644_16.75_NA	4.37386e-11	7.50053e-11	Non-normal
793	X11034_134.8962_16.75_NA	0.00114225	0.00125586	Non-normal
794	X11036_629.4428_16.76_NA	1.52639e-13	5.02404e-13	Non-normal
795	X11046_133.9987_16.77_NA	2.06732e-10	3.2718e-10	Non-normal
796	X11048_633.4377_16.82_NA	2.93002e-10	4.58647e-10	Non-normal
797	X1104_317.9682_1.76_NA	5.5515e-11	9.39e-11	Non-normal
798	X11051_513.3701_16.83_NA	0.000280204	0.000314557	Non-normal
799	X11052_647.4534_16.84_NA	2.98411e-09	4.31183e-09	Non-normal
800	X11053_529.4014_16.86_NA	0.00107231	0.00118038	Non-normal
801	X11057_132.925_16.89_NA	3.51576e-05	4.07902e-05	Non-normal
802	X11058_214.8591_16.91_NA	0.000350713	0.000392684	Non-normal
803	X11059_167.8361_16.91_NA	0.00096518	0.00106454	Non-normal
804	X11060_280.8985_16.94_NA	2.89445e-15	3.93595e-14	Non-normal
805	X11062_229.901_16.93_NA	3.26181e-05	3.7886e-05	Non-normal
806	X11064_164.8389_16.96_NA	2.49798e-08	3.40791e-08	Non-normal
807	X11067_254.9163_16.97_NA	1.89973e-12	4.25063e-12	Non-normal
808	X11069_615.427_16.99_NA	2.32626e-14	1.24345e-13	Non-normal
809	X11075_234.8198_17_NA	1.0911e-07	1.42675e-07	Non-normal
810	X11078_631.4585_17.01_NA	2.87874e-11	5.07355e-11	Non-normal
811	X11081_162.8418_17.05_NA	3.10735e-08	4.21251e-08	Non-normal
812	X11083_623.4322_17.05_NA	3.71827e-12	7.70325e-12	Non-normal
813	X11086_164.8389_17.06_NA	9.7176e-06	1.15495e-05	Non-normal
814	X11089_134.8962_17.06_NA	2.4617e-06	3.00495e-06	Non-normal
815	X11094_254.9163_17.1_NA	9.98517e-12	1.88824e-11	Non-normal
816	X11096_234.8198_17.13_NA	6.47526e-07	8.1227e-07	Non-normal
817	X11098_567.4634_17.14_NA	7.38793e-15	7.01086e-14	Non-normal
818	X11102_341.3064_17.18_NA	1.10455e-09	1.65525e-09	Non-normal
819	X11109_587.4685_17.25_NA	2.23555e-13	6.77245e-13	Non-normal
820	X11110_549.3833_17.23_NA	0.000378176	0.000422786	Non-normal
821	X11111_559.412_17.23_NA	4.42607e-05	5.11729e-05	Non-normal
822	X11112_513.4065_17.24_NA	0.000131029	0.000149016	Non-normal
823	X11113_631.3425_17.23_NA	5.83505e-06	6.99996e-06	Non-normal
824	X11115_283.2645_17.24_NA	1.31514e-10	2.11995e-10	Non-normal
825	X11116_631.4585_17.25_NA	6.34545e-11	1.06271e-10	Non-normal
826	X11118_167.8361_17.26_NA	0.00145953	0.00160011	Non-normal
827	X11122_134.8938_17.32_NA	0.00376362	0.00406696	Non-normal
828	X11124_617.4428_17.31_NA	3.46406e-11	6.03095e-11	Non-normal
829	X11125_132.8994_17.33_NA	0.00509169	0.00547938	Non-normal
830	X11126_136.8909_17.32_NA	0.00681457	0.00730761	Non-normal
831	X11129_573.4528_17.31_NA	3.163e-11	5.54645e-11	Non-normal
832	X1112_211.019_1.74_NA	4.70822e-13	1.27089e-12	Non-normal
833	X11131_132.9249_17.33_NA	3.29513e-08	4.45385e-08	Non-normal
834	X11133_254.9163_17.36_NA	2.32774e-11	4.14646e-11	Non-normal
835	X11134_234.8198_17.34_NA	2.56167e-05	2.98725e-05	Non-normal
836	X11135_134.8962_17.34_NA	6.05308e-07	7.60355e-07	Non-normal
837	X11136_323.0137_17.34_NA	1.17815e-09	1.76048e-09	Non-normal
838	X11139_162.8418_17.4_NA	3.56202e-06	4.31351e-06	Non-normal
839	X11140_280.8985_17.4_NA	5.26026e-12	1.04875e-11	Non-normal
840	X11141_164.8389_17.4_NA	0.000301037	0.000337685	Non-normal
841	X11149_573.4528_17.41_NA	1.29078e-14	8.79865e-14	Non-normal
842	X11150_170.0202_17.44_NA	4.12962e-09	5.90742e-09	Non-normal
843	X11153_133.9987_17.44_NA	4.52562e-05	5.22908e-05	Non-normal
844	X11154_128.036_17.45_NA	0.00167051	0.00182759	Non-normal
845	X11159_129.0063_17.46_NA	0.000452886	0.000504996	Non-normal
846	X11162_127.9827_17.48_NA	3.41392e-06	4.13964e-06	Non-normal
847	X11163_116.9349_17.47_NA	1.85643e-09	2.72718e-09	Non-normal
848	X11168_162.8418_17.5_NA	4.48675e-07	5.67406e-07	Non-normal
849	X1116_169.05_1.75_NA	2.36945e-11	4.2187e-11	Non-normal
850	X11170_411.3847_17.5_NA	1.19803e-13	4.17255e-13	Non-normal
851	X11172_132.8994_17.52_NA	1.92459e-13	6.06685e-13	Non-normal
852	X11174_167.8361_17.54_NA	6.96395e-07	8.72524e-07	Non-normal
853	X11179_280.8985_17.52_NA	1.14654e-11	2.13338e-11	Non-normal
854	X11180_134.8961_17.54_NA	9.90565e-06	1.17654e-05	Non-normal
855	X11181_657.4379_17.55_NA	5.13511e-13	1.37043e-12	Non-normal
856	X11187_162.8418_17.57_NA	1.08071e-08	1.50702e-08	Non-normal
857	X11188_164.8389_17.58_NA	8.85285e-06	1.05475e-05	Non-normal
858	X11189_411.3846_17.54_NA	1.20096e-13	4.18056e-13	Non-normal
859	X1118_476.014_1.74_NA	6.67397e-15	6.65303e-14	Non-normal
860	X11190_254.9163_17.54_NA	1.16051e-10	1.87898e-10	Non-normal
861	X11191_234.8198_17.57_NA	1.62127e-05	1.91044e-05	Non-normal
862	X11199_410.3642_17.62_NA	3.3076e-06	4.01339e-06	Non-normal
863	X11201_167.8361_17.59_NA	0.0211994	0.022343	Non-normal
864	X11202_565.3783_17.64_NA	1.1109e-11	2.0718e-11	Non-normal
865	X11204_529.4015_17.64_NA	6.84053e-11	1.14177e-10	Non-normal
866	X11208_613.4479_17.61_NA	0.000209949	0.000236853	Non-normal
867	X1120_267.073_1.75_NA	1.52347e-14	9.67158e-14	Non-normal
868	X11210_241.0104_17.68_NA	2.68322e-07	3.43608e-07	Non-normal
869	X11211_511.3908_17.71_NA	8.39629e-11	1.38554e-10	Non-normal
870	X11214_533.3883_17.74_NA	6.43434e-10	9.80311e-10	Non-normal
871	X11215_497.4117_17.75_NA	8.55573e-07	1.06666e-06	Non-normal
872	X11216_543.4171_17.74_NA	2.83399e-07	3.62281e-07	Non-normal
873	X11224_399.3483_17.79_NA	1.18112e-12	2.83151e-12	Non-normal
874	X11228_134.8962_17.84_NA	7.66969e-07	9.58824e-07	Non-normal
875	X1122_227.9605_1.75_NA	1.00112e-10	1.63396e-10	Non-normal
876	X11234_355.3222_17.86_NA	0.000756598	0.000838408	Non-normal
877	X11238_234.8198_17.91_NA	2.42808e-05	2.83373e-05	Non-normal
878	X11239_116.9349_17.92_NA	0.000387931	0.000433493	Non-normal
879	X11240_657.4743_17.92_NA	4.76155e-14	2.06607e-13	Non-normal
880	X11241_399.3482_17.88_NA	2.10711e-11	3.77647e-11	Non-normal
881	X11242_280.8985_17.96_NA	7.34081e-07	9.18638e-07	Non-normal
882	X11249_115.9218_17.98_NA	0.00378979	0.00409463	Non-normal
883	X11251_100.9141_17.99_NA	0.0336051	0.0351794	Non-normal
884	X11253_115.8969_17.99_NA	0.0109107	0.0115879	Non-normal
885	X11254_116.9044_17.98_NA	0.0349804	0.036572	Non-normal
886	X11255_132.8945_17.99_NA	0.0222869	0.0234654	Non-normal
887	X11257_144.8907_17.99_NA	0.0787516	0.0815762	Normal
888	X11260_132.9508_18.01_NA	0.000231863	0.000261091	Non-normal
889	X11261_162.8418_17.99_NA	2.91739e-08	3.96233e-08	Non-normal
890	X11262_171.8314_18_NA	5.76705e-11	9.72533e-11	Non-normal
891	X11263_117.9353_18.01_NA	4.7753e-06	5.7513e-06	Non-normal
892	X11265_599.4321_18_NA	1.49231e-11	2.72608e-11	Non-normal
893	X11266_164.839_17.99_NA	2.55209e-09	3.7096e-09	Non-normal
894	X11267_167.8361_18.01_NA	6.7804e-07	8.49818e-07	Non-normal
895	X11268_160.0258_18.01_NA	0.00841478	0.00898667	Non-normal
896	X1126_209.0219_1.75_NA	4.80855e-12	9.6847e-12	Non-normal
897	X11270_169.833_18.01_NA	5.43931e-08	7.24877e-08	Non-normal
898	X11271_411.2211_18.02_NA	6.71232e-12	1.31141e-11	Non-normal
899	X11272_254.9163_18.01_NA	0.00435938	0.00470378	Non-normal
900	X11273_134.8938_18.02_NA	7.65855e-05	8.77133e-05	Non-normal
901	X11274_136.8909_18.02_NA	0.000439752	0.000490576	Non-normal
902	X11275_311.2958_18.01_NA	2.04356e-13	6.37043e-13	Non-normal
903	X11277_133.9987_18.02_NA	5.99005e-06	7.18235e-06	Non-normal
904	X11279_132.8994_18.02_NA	6.16024e-05	7.07861e-05	Non-normal
905	X1127_561.1677_1.74_NA	2.05013e-15	3.30754e-14	Non-normal
906	X11280_153.8679_18.03_NA	0.011914	0.0126387	Non-normal
907	X11281_155.8649_18.02_NA	0.00318815	0.00345327	Non-normal
908	X11283_132.9249_18.03_NA	0.00100412	0.00110615	Non-normal
909	X11284_134.8962_18.03_NA	1.33175e-05	1.57487e-05	Non-normal
910	X11285_116.9349_18.04_NA	5.07673e-05	5.8529e-05	Non-normal
911	X11286_130.9281_18.03_NA	0.0233989	0.0246185	Non-normal
912	X11287_144.9197_18.04_NA	0.000107155	0.000122188	Non-normal
913	X11288_145.9229_18.04_NA	3.98311e-07	5.0485e-07	Non-normal
914	X1128_230.9582_1.75_NA	4.15049e-09	5.93612e-09	Non-normal
915	X11290_549.4166_18.08_NA	3.98741e-13	1.09989e-12	Non-normal
916	X11291_234.8198_18.05_NA	1.2883e-05	1.52497e-05	Non-normal
917	X11293_214.8591_18.08_NA	1.51209e-06	1.86384e-06	Non-normal
918	X11294_675.4848_18.07_NA	5.3682e-11	9.10949e-11	Non-normal
919	X11295_280.8985_18.03_NA	8.86175e-05	0.000101287	Non-normal
920	X11300_575.4685_18.1_NA	2.40952e-13	7.1804e-13	Non-normal
921	X11305_541.4015_18.12_NA	1.91425e-06	2.35083e-06	Non-normal
922	X11307_525.4065_18.12_NA	8.27873e-11	1.36707e-10	Non-normal
923	X11310_132.9202_18.18_NA	5.823e-06	6.98665e-06	Non-normal
924	X11313_116.9349_18.18_NA	3.16988e-11	5.55646e-11	Non-normal
925	X11314_214.8591_18.22_NA	2.15056e-06	2.63307e-06	Non-normal
926	X11315_234.8198_18.22_NA	2.68854e-08	3.65832e-08	Non-normal
927	X11318_167.8361_18.24_NA	0.000108639	0.000123861	Non-normal
928	X11320_575.4685_18.18_NA	2.5726e-12	5.54839e-12	Non-normal
929	X11322_200.8586_18.26_NA	8.94057e-14	3.34163e-13	Non-normal
930	X11330_164.8389_18.28_NA	0.00315807	0.00342121	Non-normal
931	X11332_222.8407_18.3_NA	1.83291e-09	2.69371e-09	Non-normal
932	X11333_253.7939_18.31_NA	3.73005e-09	5.35472e-09	Non-normal
933	X11338_214.8591_18.31_NA	7.7817e-08	1.02711e-07	Non-normal
934	X11340_167.8361_18.32_NA	0.000182294	0.000206227	Non-normal
935	X11342_306.8234_18.32_NA	9.44236e-09	1.3215e-08	Non-normal
936	X11343_234.8198_18.33_NA	9.18282e-09	1.28616e-08	Non-normal
937	X11344_198.8641_18.33_NA	3.13495e-11	5.50122e-11	Non-normal
938	X11345_244.8487_18.35_NA	7.18134e-14	2.81633e-13	Non-normal
939	X11346_310.842_18.35_NA	6.74702e-09	9.53035e-09	Non-normal
940	X11348_162.8418_18.36_NA	0.0914815	0.0945214	Normal
941	X11350_284.8415_18.37_NA	2.33537e-12	5.09695e-12	Non-normal
942	X11353_132.925_18.4_NA	2.33448e-07	2.99843e-07	Non-normal
943	X11355_280.8985_18.41_NA	0.000136783	0.000155464	Non-normal
944	X11359_693.4953_18.41_NA	1.04623e-13	3.75298e-13	Non-normal
945	X11361_133.9987_18.46_NA	3.27274e-05	3.80069e-05	Non-normal
946	X11362_198.8641_18.46_NA	2.46557e-08	3.36431e-08	Non-normal
947	X11365_214.8591_18.48_NA	1.19104e-07	1.55299e-07	Non-normal
948	X11366_253.7939_18.47_NA	1.11445e-11	2.07737e-11	Non-normal
949	X11367_234.8198_18.48_NA	3.15027e-07	4.01518e-07	Non-normal
950	X11368_164.839_18.49_NA	1.27976e-08	1.77712e-08	Non-normal
951	X11369_132.9202_18.49_NA	0.00248858	0.00270475	Non-normal
952	X11371_133.9987_18.5_NA	1.24072e-05	1.46984e-05	Non-normal
953	X11373_132.925_18.54_NA	0.000164376	0.000186274	Non-normal
954	X11375_162.8418_18.54_NA	3.16656e-12	6.68867e-12	Non-normal
955	X11376_197.8076_18.55_NA	0.0356726	0.037269	Non-normal
956	X11378_167.8361_18.58_NA	1.2804e-05	1.51635e-05	Non-normal
957	X11380_134.8962_18.58_NA	3.37445e-05	3.91756e-05	Non-normal
958	X11381_659.49_18.66_NA	2.57588e-12	5.55383e-12	Non-normal
959	X11388_164.839_18.59_NA	2.0452e-11	3.67271e-11	Non-normal
960	X11390_214.8591_18.6_NA	3.65018e-05	4.23363e-05	Non-normal
961	X11391_234.8199_18.62_NA	7.83737e-11	1.29814e-10	Non-normal
962	X11392_198.8641_18.62_NA	7.63852e-08	1.00894e-07	Non-normal
963	X11393_244.8487_18.65_NA	5.33888e-09	7.59859e-09	Non-normal
964	X11395_280.8985_18.65_NA	4.73481e-08	6.33302e-08	Non-normal
965	X11396_311.2959_18.66_NA	2.16251e-12	4.75805e-12	Non-normal
966	X11401_369.3378_18.67_NA	0.00225904	0.00245893	Non-normal
967	X11404_254.852_18.71_NA	8.81761e-08	1.16049e-07	Non-normal
968	X11407_541.4379_18.71_NA	2.46127e-09	3.58185e-09	Non-normal
969	X11408_167.8361_18.74_NA	0.000200115	0.000225898	Non-normal
970	X1140_279.9637_1.75_NA	2.47359e-09	3.59835e-09	Non-normal
971	X11410_133.9988_18.74_NA	0.000144274	0.000163799	Non-normal
972	X11412_229.901_18.76_NA	7.18981e-08	9.51222e-08	Non-normal
973	X11413_132.9203_18.75_NA	0.000141966	0.000161253	Non-normal
974	X11416_655.3891_18.79_NA	1.2966e-15	2.80874e-14	Non-normal
975	X11418_214.8591_18.78_NA	8.73166e-08	1.14959e-07	Non-normal
976	X11419_253.7939_18.8_NA	7.47985e-10	1.13416e-09	Non-normal
977	X11420_199.8047_18.79_NA	1.72149e-09	2.53607e-09	Non-normal
978	X11423_234.8198_18.81_NA	4.29136e-11	7.3729e-11	Non-normal
979	X11429_197.8076_18.82_NA	4.08215e-08	5.48818e-08	Non-normal
980	X1142_196.0224_1.75_NA	3.33777e-09	4.80952e-09	Non-normal
981	X11430_302.8075_18.82_NA	1.82545e-11	3.29917e-11	Non-normal
982	X11431_200.8586_18.81_NA	2.32132e-13	6.96015e-13	Non-normal
983	X11435_222.8407_18.83_NA	3.00847e-06	3.65711e-06	Non-normal
984	X11436_280.8985_18.84_NA	4.24275e-08	5.69153e-08	Non-normal
985	X11439_310.842_18.82_NA	2.64432e-11	4.68414e-11	Non-normal
986	X11440_164.839_18.84_NA	7.90941e-10	1.19586e-09	Non-normal
987	X11441_284.8415_18.82_NA	1.87069e-13	5.9225e-13	Non-normal
988	X11442_167.8361_18.84_NA	2.29416e-05	2.68129e-05	Non-normal
989	X11445_132.9249_18.86_NA	0.000474274	0.000528522	Non-normal
990	X11446_214.8591_18.85_NA	2.01418e-08	2.76803e-08	Non-normal
991	X11447_229.901_18.87_NA	0.000103192	0.00011778	Non-normal
992	X11449_134.8962_18.88_NA	2.40983e-05	2.81288e-05	Non-normal
993	X1144_440.0371_1.75_NA	1.77569e-14	1.06004e-13	Non-normal
994	X11450_253.7939_18.89_NA	3.4399e-10	5.35821e-10	Non-normal
995	X11451_199.8047_18.9_NA	1.20193e-07	1.56691e-07	Non-normal
996	X11452_234.8198_18.88_NA	1.42603e-07	1.85146e-07	Non-normal
997	X11455_162.8418_18.93_NA	2.0094e-09	2.94655e-09	Non-normal
998	X1145_497.1129_1.75_NA	1.87139e-14	1.09132e-13	Non-normal
999	X11462_167.8361_19.01_NA	1.02148e-06	1.27046e-06	Non-normal
1000	X11463_302.8075_19.02_NA	5.66523e-13	1.49822e-12	Non-normal
1001	X11464_280.8985_19.01_NA	4.12633e-08	5.54146e-08	Non-normal
1002	X11465_229.901_19.01_NA	5.72042e-05	6.58461e-05	Non-normal
1003	X11471_252.9035_19.08_NA	0.000912057	0.00100732	Non-normal
1004	X11473_253.7939_19.1_NA	6.88847e-14	2.72223e-13	Non-normal
1005	X11475_198.8641_19.09_NA	2.17134e-06	2.65717e-06	Non-normal
1006	X11477_133.9988_19.08_NA	0.000917291	0.00101294	Non-normal
1007	X11478_214.8591_19.09_NA	1.00497e-12	2.44858e-12	Non-normal
1008	X11479_164.839_19.13_NA	3.53416e-08	4.76635e-08	Non-normal
1009	X11484_132.9202_19.13_NA	2.92363e-07	3.73217e-07	Non-normal
1010	X11485_234.8198_19.13_NA	2.82229e-09	4.08609e-09	Non-normal
1011	X11488_162.8418_19.15_NA	1.47392e-11	2.69585e-11	Non-normal
1012	X11489_167.8361_19.17_NA	1.17238e-05	1.38978e-05	Non-normal
1013	X11490_164.839_19.17_NA	0.000511866	0.000569459	Non-normal
1014	X11491_195.8105_19.18_NA	6.20555e-09	8.78589e-09	Non-normal
1015	X11492_234.8199_19.17_NA	4.68966e-05	5.41519e-05	Non-normal
1016	X11495_132.9249_19.19_NA	9.97533e-05	0.000113872	Non-normal
1017	X11496_641.4792_19.2_NA	2.57731e-06	3.1424e-06	Non-normal
1018	X11497_169.8331_19.19_NA	2.19086e-06	2.68061e-06	Non-normal
1019	X11498_198.8641_19.22_NA	5.47605e-14	2.28257e-13	Non-normal
1020	X11503_214.8591_19.25_NA	9.88275e-13	2.41597e-12	Non-normal
1021	X11508_167.8361_19.24_NA	6.55092e-05	7.52161e-05	Non-normal
1022	X11509_162.8418_19.25_NA	1.10171e-10	1.78973e-10	Non-normal
1023	X1150_188.056_1.74_N-ACETYLGLUTAMATE	5.93586e-15	6.16902e-14	Non-normal
1024	X11510_164.8389_19.27_NA	2.79238e-09	4.04438e-09	Non-normal
1025	X11511_253.7939_19.3_NA	3.33387e-11	5.82789e-11	Non-normal
1026	X11512_302.8075_19.3_NA	4.4131e-08	5.91354e-08	Non-normal
1027	X11514_229.901_19.31_NA	0.000328748	0.000368374	Non-normal
1028	X11520_234.8198_19.33_NA	3.41482e-11	5.95089e-11	Non-normal
1029	X11522_132.9204_19.33_NA	5.52969e-08	7.36385e-08	Non-normal
1030	X11523_198.8641_19.35_NA	3.05607e-08	4.14606e-08	Non-normal
1031	X11526_214.8591_19.35_NA	3.34471e-09	4.81857e-09	Non-normal
1032	X11528_222.8407_19.36_NA	4.02901e-06	4.87014e-06	Non-normal
1033	X11529_197.8076_19.36_NA	8.31574e-12	1.594e-11	Non-normal
1034	X1152_129.0185_1.75_NA	1.15668e-07	1.50979e-07	Non-normal
1035	X11531_167.8361_19.37_NA	0.000115395	0.000131441	Non-normal
1036	X11533_132.925_19.39_NA	4.0703e-06	4.91923e-06	Non-normal
1037	X11536_195.8105_19.42_NA	3.92835e-11	6.79395e-11	Non-normal
1038	X11538_525.443_19.41_NA	2.03295e-13	6.34476e-13	Non-normal
1039	X11547_551.4685_19.38_NA	1.76744e-14	1.05685e-13	Non-normal
1040	X11548_198.8641_19.47_NA	9.61452e-09	1.34482e-08	Non-normal
1041	X11550_282.847_19.49_NA	2.02597e-09	2.96907e-09	Non-normal
1042	X11551_202.8818_19.49_NA	4.88471e-14	2.10312e-13	Non-normal
1043	X11552_222.8407_19.51_NA	4.41423e-12	8.96216e-12	Non-normal
1044	X11553_310.842_19.49_NA	4.57851e-14	2.00236e-13	Non-normal
1045	X11556_284.8415_19.52_NA	2.94342e-13	8.53136e-13	Non-normal
1046	X11559_229.901_19.51_NA	0.00256245	0.00278379	Non-normal
1047	X11561_214.8591_19.56_NA	2.38516e-09	3.47663e-09	Non-normal
1048	X11562_132.9203_19.55_NA	0.000815278	0.000902749	Non-normal
1049	X11567_132.925_19.58_NA	2.16734e-08	2.97292e-08	Non-normal
1050	X11570_234.8198_19.6_NA	1.02336e-07	1.34033e-07	Non-normal
1051	X11571_244.8487_19.59_NA	8.35673e-13	2.08895e-12	Non-normal
1052	X11573_200.8586_19.58_NA	4.42737e-07	5.6009e-07	Non-normal
1053	X11575_162.8418_19.59_NA	8.36971e-06	9.97838e-06	Non-normal
1054	X11576_197.8076_19.61_NA	5.28374e-07	6.66005e-07	Non-normal
1055	X11577_167.8361_19.6_NA	0.000710766	0.000788098	Non-normal
1056	X11580_116.9349_19.6_NA	2.29622e-05	2.68327e-05	Non-normal
1057	X11584_254.852_19.63_NA	3.94321e-10	6.10317e-10	Non-normal
1058	X11587_302.8075_19.64_NA	2.02916e-06	2.4886e-06	Non-normal
1059	X11589_222.8407_19.68_NA	9.56587e-12	1.81506e-11	Non-normal
1060	X11592_280.8985_19.77_NA	0.00255952	0.00278103	Non-normal
1061	X11595_383.3535_19.69_NA	0.000614925	0.000683073	Non-normal
1062	X11596_132.9249_19.75_NA	5.58219e-12	1.1081e-11	Non-normal
1063	X1159_271.0591_1.79_NA	3.33015e-09	4.79948e-09	Non-normal
1064	X11601_383.3534_19.77_NA	1.11782e-07	1.4609e-07	Non-normal
1065	X11603_320.8911_19.85_NA	1.96337e-07	2.53379e-07	Non-normal
1066	X11606_180.9726_19.85_NA	0.0478357	0.0498339	Non-normal
1067	X11609_306.9194_19.85_NA	1.3185e-05	1.55945e-05	Non-normal
1068	X1160_501.0558_1.75_NA	1.5895e-14	9.85872e-14	Non-normal
1069	X11610_280.8985_19.85_NA	0.000373285	0.000417447	Non-normal
1070	X11612_263.9852_19.86_NA	0.00387965	0.00418986	Non-normal
1071	X11613_248.9605_19.86_NA	0.00588174	0.006324	Non-normal
1072	X11614_316.9481_19.86_NA	0.211815	0.216436	Normal
1073	X11615_285.9672_19.85_NA	0.0104783	0.0111399	Non-normal
1074	X11617_331.9728_19.86_NA	0.146488	0.15042	Normal
1075	X11618_252.9035_19.86_NA	0.00658628	0.00706799	Non-normal
1076	X11620_253.9563_19.86_NA	0.00450777	0.00486102	Non-normal
1077	X11622_335.9158_19.86_NA	0.917771	0.918903	Normal
1078	X11626_116.9349_19.86_NA	4.39104e-12	8.92002e-12	Non-normal
1079	X11628_386.8627_19.91_NA	0.0339768	0.0355584	Non-normal
1080	X11629_367.9062_19.91_NA	0.0328458	0.0343944	Non-normal
1081	X11633_396.8914_19.91_NA	0.00955523	0.0101764	Non-normal
1082	X11635_318.8752_19.91_NA	0.0343188	0.0359008	Non-normal
1083	X11638_365.9105_19.92_NA	0.975571	0.975972	Normal
1084	X11639_299.9189_19.92_NA	0.377038	0.381952	Normal
1085	X1163_207.0508_1.75_NA	0.0217568	0.022914	Non-normal
1086	X11640_328.9041_19.92_NA	0.00462021	0.00497786	Non-normal
1087	X11643_250.8876_19.92_NA	4.71137e-05	5.43854e-05	Non-normal
1088	X11645_297.923_19.92_NA	4.51057e-05	5.21252e-05	Non-normal
1089	X11652_260.9165_19.93_NA	0.14771	0.151654	Normal
1090	X11653_262.912_19.93_NA	0.350626	0.355639	Normal
1091	X11654_128.8806_19.93_NA	0.396692	0.401584	Normal
1092	X11659_476.835_19.94_NA	0.0143217	0.0151643	Non-normal
1093	X11661_182.8996_19.94_NA	0.000104086	0.000118781	Non-normal
1094	X11664_124.8937_19.94_NA	0.00921849	0.00982489	Non-normal
1095	X11667_138.8893_19.94_NA	0.00154507	0.00169288	Non-normal
1096	X11669_136.8937_19.94_NA	7.38013e-05	8.4551e-05	Non-normal
1097	X11673_320.8024_19.94_NA	0.0212973	0.0224364	Non-normal
1098	X11674_408.8476_19.94_NA	0.0734437	0.0761859	Normal
1099	X11675_229.9351_19.94_NA	0.000871225	0.000963238	Non-normal
1100	X11676_410.8428_19.94_NA	0.851081	0.853183	Normal
1101	X11677_322.7985_19.94_NA	0.761788	0.765454	Normal
1102	X1167_128.0344_1.75_NA	3.60378e-10	5.60154e-10	Non-normal
1103	X11680_277.9365_19.95_NA	6.14853e-06	7.36755e-06	Non-normal
1104	X11681_330.8312_19.95_NA	0.509004	0.513573	Normal
1105	X11683_275.9411_19.95_NA	0.0307421	0.0322423	Non-normal
1106	X11686_332.827_19.95_NA	0.0912371	0.0942822	Normal
1107	X11687_334.8236_19.95_NA	0.23212	0.236819	Normal
1108	X11688_226.9659_19.95_NA	0.00661576	0.00709858	Non-normal
1109	X1168_219.0509_1.74_NA	7.65311e-12	1.47666e-11	Non-normal
1110	X11690_374.8971_19.95_NA	0.0415624	0.0433667	Non-normal
1111	X11693_199.8508_19.95_NA	0.230407	0.235138	Normal
1112	X11694_296.8809_19.95_NA	0.402205	0.407052	Normal
1113	X11696_340.8599_19.95_NA	0.493289	0.497923	Normal
1114	X11697_342.8554_19.95_NA	0.866681	0.868463	Normal
1115	X11698_488.7911_19.96_NA	0.00863876	0.00921914	Non-normal
1116	X11699_148.949_19.95_NA	0.012436	0.0131848	Non-normal
1117	X1169_486.0426_1.75_NA	9.50321e-14	3.51595e-13	Non-normal
1118	X11701_344.8516_19.96_NA	0.0110154	0.0116956	Non-normal
1119	X11702_306.9096_19.96_NA	0.000518708	0.000576983	Non-normal
1120	X11706_196.9215_19.96_NA	5.06651e-08	6.768e-08	Non-normal
1121	X1170_419.0965_1.74_NA	8.25357e-15	7.37513e-14	Non-normal
1122	X11710_148.9383_19.96_NA	0.00290542	0.00315171	Non-normal
1123	X11711_308.905_19.96_NA	0.0100173	0.0106607	Non-normal
1124	X11712_490.7863_19.96_NA	0.0372705	0.0389107	Non-normal
1125	X11716_148.9181_19.96_NA	5.54512e-10	8.48727e-10	Non-normal
1126	X11717_454.8408_19.96_NA	0.16602	0.170213	Normal
1127	X11719_272.9592_19.96_NA	0.000227886	0.000256732	Non-normal
1128	X11721_158.9779_19.96_NA	4.89459e-05	5.64559e-05	Non-normal
1129	X11722_160.9755_19.96_NA	0.000653506	0.000725379	Non-normal
1130	X11723_192.9285_19.96_NA	0.533621	0.537817	Normal
1131	X11726_189.9312_19.96_NA	0.585328	0.589361	Normal
1132	X11727_153.8679_19.96_NA	0.665759	0.669792	Normal
1133	X11729_194.924_19.96_NA	0.424687	0.429507	Normal
1134	X1172_191.0193_1.74_ReSpect:PT200100 Citric acid,Anhydrous|citr|citrate|Aciletten|Citretten|Citro|Chemfill|Hydrocerol A|2-Hydroxypropanetricarboxylic Acid|2-Hydroxy-1,2,3-propanetricarboxylic acid|2-hydroxypropane-1,2,3-tricarboxylic aci	1.45517e-08	2.0161e-08	Non-normal
1135	X11730_439.2524_19.96_NA	5.36831e-08	7.15808e-08	Non-normal
1136	X11731_155.865_19.96_NA	0.735067	0.738808	Normal
1137	X11735_362.8758_19.97_NA	3.18502e-10	4.97285e-10	Non-normal
1138	X11737_468.2554_19.97_NA	1.44232e-07	1.87194e-07	Non-normal
1139	X11738_458.2267_19.97_NA	1.27181e-09	1.89463e-09	Non-normal
1140	X11739_121.9037_19.97_NA	0.229059	0.233795	Normal
1141	X11740_163.8968_19.97_NA	0.0108611	0.0115386	Non-normal
1142	X11741_119.9067_19.97_NA	0.0864745	0.0894746	Normal
1143	X11742_165.8938_19.97_NA	0.0274642	0.0288418	Non-normal
1144	X11743_164.8969_19.97_NA	0.115192	0.118717	Normal
1145	X11746_241.9137_19.97_NA	0.0312128	0.0327266	Non-normal
1146	X11751_129.9355_19.98_NA	0.175283	0.179534	Normal
1147	X11752_173.9257_19.98_NA	0.13003	0.133727	Normal
1148	X11754_171.9312_19.98_NA	0.292332	0.297254	Normal
1149	X11755_174.9259_19.98_NA	0.240619	0.245388	Normal
1150	X11756_130.9357_19.98_NA	0.00373864	0.00404056	Non-normal
1151	X11757_351.8678_19.98_NA	0.00147849	0.00162066	Non-normal
1152	X1175_383.1198_1.75_NA	4.43576e-14	1.96556e-13	Non-normal
1153	X11762_486.7907_19.99_NA	0.0271709	0.028546	Non-normal
1154	X11769_288.9368_20_NA	1.21339e-05	1.4377e-05	Non-normal
1155	X1176_429.1251_1.75_NA	6.15954e-14	2.49591e-13	Non-normal
1156	X11770_390.8751_20_NA	0.681684	0.685531	Normal
1157	X11771_312.8588_20_NA	2.25871e-08	3.0936e-08	Non-normal
1158	X11772_322.8871_20_NA	6.02873e-05	6.93294e-05	Non-normal
1159	X11773_324.8828_20_NA	2.17677e-05	2.54653e-05	Non-normal
1160	X11775_304.9092_20_NA	1.91196e-06	2.34841e-06	Non-normal
1161	X11779_175.9589_20.03_NA	0.766134	0.769504	Normal
1162	X11783_406.8468_20.01_NA	0.573514	0.577784	Normal
1163	X11784_328.8311_20.01_NA	0.834103	0.836507	Normal
1164	X11785_294.8803_20.02_NA	0.0539223	0.0561268	Normal
1165	X11786_536.805_20.02_NA	0.203645	0.208233	Normal
1166	X11787_468.8175_20.02_NA	0.0591414	0.0614368	Normal
1167	X11789_438.7847_20.02_NA	0.000126504	0.000143937	Non-normal
1168	X11790_242.9436_20.02_NA	0.00689774	0.00739354	Non-normal
1169	X11791_304.9144_20.02_NA	2.65321e-05	3.09301e-05	Non-normal
1170	X11792_146.9604_20.02_NA	2.2124e-05	2.58697e-05	Non-normal
1171	X11796_174.9556_20.02_NA	0.000232439	0.0002617	Non-normal
1172	X11798_338.8593_20.03_NA	1.53577e-11	2.79777e-11	Non-normal
1173	X11807_246.8866_20.03_NA	1.33312e-06	1.64713e-06	Non-normal
1174	X11808_164.9267_20.03_NA	1.19049e-10	1.92667e-10	Non-normal
1175	X11813_255.8223_20.04_NA	0.285123	0.290085	Normal
1176	X11818_259.8164_20.04_NA	0.357661	0.362724	Normal
1177	X11819_257.8194_20.04_NA	0.112678	0.116175	Normal
1178	X11820_388.8743_20.04_NA	0.00454918	0.00490423	Non-normal
1179	X11821_310.8644_20.08_NA	2.15028e-05	2.51595e-05	Non-normal
1180	X11823_320.8867_20.05_NA	0.00884281	0.00943413	Non-normal
1181	X11824_310.858_20.05_NA	0.191223	0.195668	Normal
1182	X11825_340.8549_20.05_NA	4.79658e-09	6.84009e-09	Non-normal
1183	X11826_267.8482_20.05_NA	0.0320847	0.0336167	Non-normal
1184	X11827_219.8453_20.05_NA	0.0230975	0.0243084	Non-normal
1185	X11828_269.8451_20.05_NA	0.00635241	0.00682203	Non-normal
1186	X11830_221.8424_20.05_NA	0.0105217	0.0111845	Non-normal
1187	X11831_265.8512_20.05_NA	0.0279106	0.0293063	Non-normal
1188	X11832_362.8758_20.03_NA	6.39078e-08	8.48273e-08	Non-normal
1189	X11842_330.8265_20.06_NA	3.49384e-06	4.23374e-06	Non-normal
1190	X11844_275.88_20.08_NA	3.22833e-10	5.03616e-10	Non-normal
1191	X11847_277.8769_20.07_NA	4.98782e-12	1.00071e-11	Non-normal
1192	X11848_227.9064_20.07_NA	0.878069	0.879754	Normal
1193	X11849_225.9084_20.07_NA	0.10147	0.104768	Normal
1194	X11852_199.8047_20.08_NA	0.00763874	0.00817581	Non-normal
1195	X11855_229.8742_20.08_NA	0.243136	0.247891	Normal
1196	X11856_273.9407_20.14_NA	2.79566e-07	3.57506e-07	Non-normal
1197	X11857_170.8327_20.08_NA	0.0104244	0.0110843	Non-normal
1198	X11861_195.8105_20.08_NA	0.0331968	0.034757	Non-normal
1199	X11862_174.8287_20.08_NA	0.0817049	0.0846113	Normal
1200	X11864_197.8076_20.08_NA	0.0101698	0.0108183	Non-normal
1201	X11865_172.8297_20.08_NA	0.0171786	0.0181551	Non-normal
1202	X11866_168.8357_20.08_NA	0.0109539	0.0116321	Non-normal
1203	X11867_178.8646_20.09_NA	0.346205	0.351252	Normal
1204	X11868_180.8616_20.09_NA	0.15653	0.160618	Normal
1205	X1186_395.0516_1.76_NA	5.46325e-08	7.27935e-08	Non-normal
1206	X11871_181.8971_20.09_NA	0.301269	0.306172	Normal
1207	X11872_466.8169_20.1_NA	4.344e-05	5.02479e-05	Non-normal
1208	X11874_205.8395_20.09_NA	0.00820724	0.00877144	Non-normal
1209	X11875_207.8366_20.09_NA	0.00762098	0.00815919	Non-normal
1210	X11876_209.8336_20.09_NA	0.122397	0.125948	Normal
1211	X11881_203.8441_20.09_NA	0.438499	0.443231	Normal
1212	X11888_326.7926_20.16_NA	0.000366983	0.000410587	Non-normal
1213	X11889_136.8623_20.1_NA	4.02204e-07	5.09607e-07	Non-normal
1214	X1188_151.0393_1.76_NA	1.41782e-10	2.27792e-10	Non-normal
1215	X11892_125.8723_20.1_NA	0.184302	0.188639	Normal
1216	X11894_127.8694_20.1_NA	0.0428678	0.0446904	Non-normal
1217	X11895_159.8594_20.1_NA	0.284053	0.289037	Normal
1218	X11896_132.867_20.1_NA	5.17029e-08	6.90285e-08	Non-normal
1219	X11897_231.8713_20.08_NA	0.185712	0.190056	Normal
1220	X11898_217.8654_20.1_NA	0.503738	0.50833	Normal
1221	X1189_312.0953_1.76_NA	4.39391e-11	7.53315e-11	Non-normal
1222	X11900_157.8624_20.1_NA	0.048228	0.0502355	Normal
1223	X11901_215.8684_20.1_NA	0.00601229	0.00646246	Non-normal
1224	X11902_219.8625_20.11_NA	0.384631	0.389536	Normal
1225	X11903_213.873_20.1_NA	0.365114	0.37018	Normal
1226	X11905_216.8688_20.1_NA	0.0319598	0.0334906	Non-normal
1227	X1190_183.0059_1.75_NA	0.0357778	0.0373683	Non-normal
1228	X11911_216.8718_20.1_NA	0.00456634	0.004922	Non-normal
1229	X11916_164.8355_20.12_NA	0.00321018	0.00347611	Non-normal
1230	X11917_162.8385_20.12_NA	0.00141471	0.00155284	Non-normal
1231	X1191_351.0255_1.76_NA	7.67581e-06	9.16606e-06	Non-normal
1232	X11920_124.8904_20.12_NA	0.117459	0.121003	Normal
1233	X11921_160.8414_20.12_NA	0.00783172	0.008375	Non-normal
1234	X11922_158.8461_20.12_NA	0.144672	0.148618	Normal
1235	X11923_122.8933_20.12_NA	0.218015	0.222646	Normal
1236	X11926_218.8659_20.1_NA	3.35369e-06	4.06864e-06	Non-normal
1237	X1192_133.0498_1.77_NA	2.8759e-10	4.50754e-10	Non-normal
1238	X11935_187.9414_20.12_NA	0.335527	0.340561	Normal
1239	X11941_187.8732_20.13_NA	0.451176	0.455729	Normal
1240	X11943_269.1315_20.13_NA	7.68124e-06	9.17105e-06	Non-normal
1241	X11944_280.8251_20.14_NA	0.119911	0.123442	Normal
1242	X11949_172.8674_20.16_NA	8.27916e-07	1.03323e-06	Non-normal
1243	X11952_226.8977_20.14_NA	0.00769992	0.00823767	Non-normal
1244	X11953_141.8673_20.14_NA	0.317799	0.322701	Normal
1245	X11956_316.7789_20.14_NA	0.02349	0.0247108	Non-normal
1246	X11957_187.8606_20.14_NA	0.035735	0.0373289	Non-normal
1247	X11958_170.8703_20.17_NA	5.07425e-07	6.3993e-07	Non-normal
1248	X11959_189.8577_20.14_NA	0.00859321	0.00917321	Non-normal
1249	X11962_178.9038_20.2_NA	1.17335e-07	1.53059e-07	Non-normal
1250	X11963_126.8802_20.17_NA	2.52978e-06	3.08547e-06	Non-normal
1251	X11966_227.8943_20.14_NA	1.10212e-08	1.53657e-08	Non-normal
1252	X11971_138.906_20.2_NA	7.46083e-09	1.05163e-08	Non-normal
1253	X11974_306.7726_20.17_NA	0.18031	0.184605	Normal
1254	X11975_225.8973_20.15_NA	3.81488e-08	5.13736e-08	Non-normal
1255	X11986_182.8963_20.21_NA	1.45782e-09	2.15983e-09	Non-normal
1256	X11987_420.7894_20.2_NA	7.02885e-07	8.80353e-07	Non-normal
1257	X11988_273.9407_20.2_NA	3.6287e-07	4.61049e-07	Non-normal
1258	X11989_466.7951_20.23_NA	0.0122259	0.012964	Non-normal
1259	X11995_618.7643_20.23_NA	1.988e-06	2.43976e-06	Non-normal
1260	X11997_223.902_20.15_NA	0.00190447	0.00208011	Non-normal
1261	X11998_246.864_20.17_NA	0.328407	0.33338	Normal
1262	X1199_309.083_1.75_NA	6.88071e-15	6.75936e-14	Non-normal
1263	X11_261.8511_1.04_NA	1.98874e-05	2.33029e-05	Non-normal
1264	X12003_290.854_20.17_NA	0.0751669	0.0779291	Normal
1265	X12007_297.8274_20.23_NA	9.00537e-09	1.26179e-08	Non-normal
1266	X12009_197.8895_20.17_NA	1.03871e-05	1.23271e-05	Non-normal
1267	X1200_134.0464_1.76_NA	1.29611e-11	2.39401e-11	Non-normal
1268	X12011_288.8064_20.22_NA	3.96914e-06	4.79935e-06	Non-normal
1269	X12012_199.8866_20.18_NA	0.00715438	0.00766751	Non-normal
1270	X12016_465.7871_20.2_NA	4.67057e-05	5.394e-05	Non-normal
1271	X12017_466.8169_20.14_NA	0.0350871	0.0366678	Non-normal
1272	X12018_226.9006_20.15_NA	0.000419222	0.00046785	Non-normal
1273	X12020_326.9036_20.22_NA	5.19635e-12	1.03743e-11	Non-normal
1274	X12024_484.7897_20.26_NA	0.00258395	0.00280674	Non-normal
1275	X12026_308.7696_20.18_NA	6.47088e-06	7.74364e-06	Non-normal
1276	X12028_343.8203_20.19_NA	0.585905	0.589861	Normal
1277	X12030_248.8872_20.19_NA	0.687815	0.691601	Normal
1278	X12032_327.8322_20.25_NA	6.17849e-07	7.75841e-07	Non-normal
1279	X12033_128.8772_20.18_NA	0.000123367	0.000140411	Non-normal
1280	X12034_408.7889_20.27_NA	0.000112933	0.000128696	Non-normal
1281	X12037_207.9184_20.2_NA	8.18752e-05	9.37127e-05	Non-normal
1282	X12038_362.784_20.22_NA	1.17743e-07	1.53551e-07	Non-normal
1283	X1203_211.0834_1.81_NA	7.00824e-14	2.7606e-13	Non-normal
1284	X12040_394.8176_20.21_NA	4.30182e-08	5.76654e-08	Non-normal
1285	X12043_511.7925_20.21_NA	3.2459e-05	3.77071e-05	Non-normal
1286	X12045_358.8415_20.15_NA	0.326864	0.33186	Normal
1287	X12046_494.7899_20.21_NA	0.0312704	0.0327824	Non-normal
1288	X12049_348.8595_20.22_NA	1.8111e-10	2.87752e-10	Non-normal
1289	X12051_294.8309_20.17_NA	0.00285364	0.00309645	Non-normal
1290	X12052_436.7841_20.21_NA	3.65274e-07	4.63861e-07	Non-normal
1291	X12056_654.7201_20.22_NA	0.0033263	0.00360025	Non-normal
1292	X12059_656.7153_20.22_NA	0.0068779	0.00737336	Non-normal
1293	X1205_145.0499_1.79_NA	6.98865e-08	9.2511e-08	Non-normal
1294	X12060_566.7717_20.24_NA	6.16852e-07	7.74722e-07	Non-normal
1295	X12063_320.7952_20.22_NA	4.38702e-05	5.07295e-05	Non-normal
1296	X12064_318.7983_20.23_NA	1.40104e-08	1.94295e-08	Non-normal
1297	X12067_474.7589_20.23_NA	1.27444e-09	1.89776e-09	Non-normal
1298	X12069_187.9284_20.23_NA	1.27028e-10	2.04854e-10	Non-normal
1299	X1206_323.0986_1.78_NA	4.3459e-11	7.45784e-11	Non-normal
1300	X12070_181.8996_20.24_NA	3.33753e-05	3.87532e-05	Non-normal
1301	X12078_544.6905_20.23_NA	3.46542e-09	4.98559e-09	Non-normal
1302	X12079_472.7605_20.23_NA	0.906976	0.908468	Normal
1303	X1207_282.0846_1.76_NA	2.3662e-13	7.07151e-13	Non-normal
1304	X12080_314.8062_20.23_NA	0.290094	0.29506	Normal
1305	X12082_310.8643_20.28_NA	2.76239e-12	5.90717e-12	Non-normal
1306	X12086_316.8014_20.22_NA	6.77968e-06	8.1039e-06	Non-normal
1307	X12087_307.8563_20.31_NA	0.605453	0.609457	Normal
1308	X12088_305.8608_20.3_NA	0.991448	0.991448	Normal
1309	X12089_622.7067_20.24_NA	0.801681	0.804323	Normal
1310	X1208_327.0948_1.77_NA	1.10419e-14	8.20489e-14	Non-normal
1311	X12090_700.65_20.24_NA	1.61708e-05	1.90581e-05	Non-normal
1312	X12092_654.6447_20.23_NA	0.0009259	0.0010223	Non-normal
1313	X12093_136.909_20.24_NA	2.55877e-08	3.48563e-08	Non-normal
1314	X12096_404.8464_20.24_NA	0.0083678	0.00893781	Non-normal
1315	X12098_482.7894_20.24_NA	0.00494952	0.00532796	Non-normal
1316	X12099_611.7174_20.24_NA	1.52234e-06	1.87616e-06	Non-normal
1317	X12101_552.724_20.24_NA	0.0101625	0.0108121	Non-normal
1318	X12103_599.7169_20.28_NA	1.47927e-06	1.82431e-06	Non-normal
1319	X12105_480.7941_20.24_NA	0.00901684	0.00961279	Non-normal
1320	X12108_420.7894_20.24_NA	0.00233479	0.00254063	Non-normal
1321	X12113_306.7726_20.2_NA	1.10269e-06	1.36751e-06	Non-normal
1322	X12114_129.9588_20.25_NA	7.94402e-08	1.04797e-07	Non-normal
1323	X12115_324.8349_20.25_NA	0.514282	0.518755	Normal
1324	X12117_554.7191_20.25_NA	0.171811	0.176052	Normal
1325	X12118_328.827_20.25_NA	0.971847	0.972379	Normal
1326	X12120_472.834_20.25_NA	4.84049e-07	6.10977e-07	Non-normal
1327	X12121_476.7763_20.25_NA	0.061322	0.0636657	Normal
1328	X12122_288.859_20.18_NA	0.213871	0.218506	Normal
1329	X12123_235.9261_20.33_NA	0.000161206	0.000182767	Non-normal
1330	X12124_326.8303_20.25_NA	0.29562	0.300514	Normal
1331	X12125_188.9327_20.25_NA	0.243141	0.247891	Normal
1332	X12126_334.8638_20.25_NA	0.0044614	0.00481243	Non-normal
1333	X12127_147.9384_20.25_NA	0.00930733	0.00991813	Non-normal
1334	X12128_336.8591_20.25_NA	0.00222252	0.0024199	Non-normal
1335	X12129_147.9412_20.25_NA	0.00857451	0.00915458	Non-normal
1336	X1212_263.9323_1.77_NA	3.71043e-15	4.54437e-14	Non-normal
1337	X12131_273.9407_20.25_NA	1.07771e-06	1.33767e-06	Non-normal
1338	X12132_190.923_20.25_NA	0.000273466	0.00030704	Non-normal
1339	X12133_126.8802_20.22_NA	2.43077e-08	3.31931e-08	Non-normal
1340	X12135_386.8415_20.26_NA	0.000149667	0.000169842	Non-normal
1341	X12136_299.8243_20.26_NA	0.00247086	0.00268629	Non-normal
1342	X12139_236.9295_20.34_NA	0.0347481	0.0363343	Non-normal
1343	X12140_190.9281_20.26_NA	0.118323	0.121841	Normal
1344	X12141_172.8674_20.23_NA	8.10087e-08	1.06827e-07	Non-normal
1345	X12143_190.9765_20.26_NA	0.847723	0.849933	Normal
1346	X12144_180.8992_20.24_NA	0.0360433	0.0376402	Non-normal
1347	X12146_146.9379_20.26_NA	0.103079	0.106399	Normal
1348	X12147_130.8743_20.24_NA	1.17345e-07	1.53059e-07	Non-normal
1349	X12149_556.7196_20.26_NA	1.98581e-06	2.43748e-06	Non-normal
1350	X12150_342.8252_20.26_NA	0.00210106	0.00228936	Non-normal
1351	X12151_191.9314_20.26_NA	2.53966e-10	3.99425e-10	Non-normal
1352	X12152_102.9478_20.26_NA	0.981469	0.981738	Normal
1353	X12153_486.7845_20.26_NA	2.12451e-06	2.60204e-06	Non-normal
1354	X12154_192.9322_20.26_NA	0.17213	0.176354	Normal
1355	X12156_329.8284_20.34_NA	2.41263e-06	2.94603e-06	Non-normal
1356	X12157_398.76_20.25_NA	0.000180707	0.000204496	Non-normal
1357	X1215_425.1304_1.78_NA	5.17135e-16	2.62607e-14	Non-normal
1358	X12162_209.9266_20.33_NA	0.518308	0.5226	Normal
1359	X12164_236.9265_20.3_NA	4.26919e-09	6.09992e-09	Non-normal
1360	X12165_103.9193_20.26_NA	0.0120929	0.0128266	Non-normal
1361	X12169_138.906_20.26_NA	2.25291e-09	3.29109e-09	Non-normal
1362	X12170_337.8621_20.26_NA	0.00236024	0.00256756	Non-normal
1363	X12171_178.9038_20.26_NA	4.66969e-09	6.66435e-09	Non-normal
1364	X12172_258.9161_20.27_NA	0.985303	0.985438	Normal
1365	X12176_144.9425_20.26_NA	0.150552	0.15455	Normal
1366	X12177_191.9286_20.27_NA	0.204125	0.208694	Normal
1367	X12178_182.8963_20.25_NA	1.80723e-08	2.49018e-08	Non-normal
1368	X12180_465.7871_20.25_NA	7.91604e-06	9.44213e-06	Non-normal
1369	X12183_297.8274_20.27_NA	0.000439992	0.000490763	Non-normal
1370	X12184_306.8688_20.27_NA	0.000245075	0.000275587	Non-normal
1371	X12188_170.8703_20.26_NA	3.12885e-08	4.23851e-08	Non-normal
1372	X12189_300.8321_20.28_NA	4.27757e-05	4.94873e-05	Non-normal
1373	X12190_262.8585_20.27_NA	1.53765e-05	1.81307e-05	Non-normal
1374	X12191_326.9036_20.29_NA	1.91022e-08	2.62813e-08	Non-normal
1375	X12192_123.9456_20.28_NA	0.166499	0.17068	Normal
1376	X12193_498.7843_20.28_NA	9.81169e-06	1.16557e-05	Non-normal
1377	X12197_308.8641_20.28_NA	9.48061e-05	0.000108276	Non-normal
1378	X12198_420.8414_20.27_NA	0.00238382	0.00259282	Non-normal
1379	X12199_331.8253_20.32_NA	2.04544e-07	2.63645e-07	Non-normal
1380	X12200_298.8352_20.28_NA	3.11222e-07	3.96945e-07	Non-normal
1381	X12202_340.8548_20.27_NA	2.68106e-08	3.64882e-08	Non-normal
1382	X12203_288.8064_20.28_NA	0.000115805	0.000131887	Non-normal
1383	X12204_340.8359_20.26_NA	0.000608649	0.000676307	Non-normal
1384	X12206_201.9321_20.36_NA	2.26095e-05	2.6429e-05	Non-normal
1385	X12207_362.784_20.27_NA	1.06958e-06	1.3278e-06	Non-normal
1386	X12208_338.8591_20.28_NA	2.29811e-12	5.02461e-12	Non-normal
1387	X1220_311.0987_1.78_NA	5.37086e-15	5.82268e-14	Non-normal
1388	X12211_453.7866_20.29_NA	0.648269	0.652286	Normal
1389	X12212_290.8035_20.28_NA	1.1125e-05	1.31965e-05	Non-normal
1390	X12213_319.7994_20.35_NA	5.56212e-09	7.90248e-09	Non-normal
1391	X12214_304.9091_20.24_NA	0.000822015	0.000909932	Non-normal
1392	X12218_105.9349_20.27_NA	0.366513	0.371547	Normal
1393	X1221_159.0656_1.78_NA	3.8933e-09	5.57921e-09	Non-normal
1394	X12220_187.9414_20.38_NA	2.11617e-07	2.72617e-07	Non-normal
1395	X12230_235.9925_20.33_NA	3.73e-09	5.35472e-09	Non-normal
1396	X12234_436.7841_20.27_NA	0.00171116	0.00187149	Non-normal
1397	X12236_443.7578_20.29_NA	0.000882676	0.000975603	Non-normal
1398	X1223_161.0449_1.76_NA	5.8538e-07	7.36208e-07	Non-normal
1399	X12240_231.9317_20.38_NA	0.0264106	0.0277633	Non-normal
1400	X12246_227.8943_20.33_NA	1.74421e-11	3.15782e-11	Non-normal
1401	X12248_521.7739_20.31_NA	0.0116033	0.0123127	Non-normal
1402	X12251_469.7815_20.29_NA	0.00265437	0.00288194	Non-normal
1403	X12252_511.7925_20.29_NA	1.51956e-09	2.24812e-09	Non-normal
1404	X12253_205.9356_20.37_NA	4.97107e-11	8.46901e-11	Non-normal
1405	X12260_349.8674_20.34_NA	0.21725	0.221897	Normal
1406	X12267_308.7696_20.3_NA	0.000250038	0.000281037	Non-normal
1407	X12270_190.8797_20.27_NA	0.0840698	0.0870233	Normal
1408	X12271_335.8914_20.39_NA	5.79016e-11	9.75781e-11	Non-normal
1409	X12272_310.8644_20.34_NA	0.000175126	0.000198333	Non-normal
1410	X12275_236.9265_20.34_NA	0.114759	0.118289	Normal
1411	X1227_115.0028_1.77_NA	8.0581e-11	1.33214e-10	Non-normal
1412	X12280_136.909_20.28_NA	6.34587e-12	1.24649e-11	Non-normal
1413	X12281_164.8355_20.39_NA	2.55013e-08	3.47451e-08	Non-normal
1414	X12283_321.8724_20.36_NA	0.0186571	0.0196891	Non-normal
1415	X12284_230.9558_20.42_NA	5.28169e-06	6.35072e-06	Non-normal
1416	X12287_318.7984_20.28_NA	2.21375e-07	2.84736e-07	Non-normal
1417	X12289_180.973_20.35_NA	0.51385	0.51839	Normal
1418	X1228_427.1247_1.81_NA	2.55813e-16	2.62607e-14	Non-normal
1419	X12291_406.8466_20.36_NA	2.08371e-06	2.55426e-06	Non-normal
1420	X12292_190.9764_20.31_NA	0.0149614	0.0158347	Non-normal
1421	X12294_331.8253_20.35_NA	0.00209426	0.00228229	Non-normal
1422	X12295_225.8972_20.37_NA	2.6186e-12	5.63431e-12	Non-normal
1423	X12299_352.854_20.28_NA	0.218389	0.222997	Normal
1424	X1229_469.1565_1.82_NA	3.22383e-16	2.62607e-14	Non-normal
1425	X12301_128.8772_20.33_NA	8.84993e-11	1.45416e-10	Non-normal
1426	X12304_348.8595_20.36_NA	1.06576e-06	1.32351e-06	Non-normal
1427	X12305_375.8437_20.36_NA	0.0967574	0.0999444	Normal
1428	X12307_472.8339_20.32_NA	1.17114e-09	1.75108e-09	Non-normal
1429	X12310_342.8252_20.31_NA	2.29722e-09	3.35314e-09	Non-normal
1430	X12312_256.9553_20.44_NA	2.23198e-09	3.26181e-09	Non-normal
1431	X12313_362.784_20.32_NA	9.71184e-07	1.20935e-06	Non-normal
1432	X12314_486.7846_20.31_NA	0.11748	0.121007	Normal
1433	X12315_226.8976_20.38_NA	2.77334e-11	4.90199e-11	Non-normal
1434	X12318_408.8234_20.34_NA	1.61269e-07	2.08898e-07	Non-normal
1435	X12319_207.931_20.42_NA	2.75254e-10	4.31976e-10	Non-normal
1436	X12320_206.9725_20.46_NA	7.72118e-07	9.65081e-07	Non-normal
1437	X12321_147.9411_20.31_NA	0.000372759	0.000416922	Non-normal
1438	X12322_303.9138_20.4_NA	2.82379e-10	4.43063e-10	Non-normal
1439	X12323_301.8334_20.37_NA	3.09258e-06	3.7581e-06	Non-normal
1440	X12325_152.9778_20.39_NA	0.00143096	0.00156927	Non-normal
1441	X12327_285.9088_20.38_NA	2.85093e-06	3.46964e-06	Non-normal
1442	X12328_178.9773_20.44_NA	3.81976e-09	5.47597e-09	Non-normal
1443	X12330_197.9021_20.45_NA	9.94812e-13	2.43032e-12	Non-normal
1444	X12336_208.9344_20.41_NA	9.67113e-11	1.58056e-10	Non-normal
1445	X12337_239.9031_20.39_NA	2.16051e-08	2.96411e-08	Non-normal
1446	X12339_170.8703_20.34_NA	3.17023e-11	5.55646e-11	Non-normal
1447	X12346_172.8674_20.35_NA	9.76721e-11	1.59484e-10	Non-normal
1448	X12347_362.8757_20.39_NA	3.26529e-06	3.96469e-06	Non-normal
1449	X1234_124.0395_1.75_NA	7.40509e-15	7.01803e-14	Non-normal
1450	X12350_319.7995_20.4_NA	3.17929e-06	3.8609e-06	Non-normal
1451	X12351_179.9358_20.38_NA	5.58835e-12	1.10872e-11	Non-normal
1452	X12352_321.7965_20.39_NA	0.0212432	0.022386	Non-normal
1453	X12354_207.9758_20.42_NA	3.99436e-10	6.17971e-10	Non-normal
1454	X12358_154.9735_20.32_NA	0.0321441	0.0336741	Non-normal
1455	X1235_142.0502_1.79_NA	4.70427e-13	1.27029e-12	Non-normal
1456	X12363_326.9036_20.4_NA	2.07559e-05	2.4305e-05	Non-normal
1457	X12365_116.0245_20.42_NA	4.5194e-13	1.22763e-12	Non-normal
1458	X12369_294.8308_20.39_NA	5.76973e-11	9.72761e-11	Non-normal
1459	X1236_317.088_1.8_NA	5.72365e-11	9.65882e-11	Non-normal
1460	X12371_183.9127_20.42_NA	5.81859e-05	6.69551e-05	Non-normal
1461	X12376_223.902_20.44_NA	3.81235e-10	5.91064e-10	Non-normal
1462	X12378_221.8423_20.5_NA	1.99328e-07	2.57104e-07	Non-normal
1463	X12382_164.8355_20.43_NA	0.280764	0.285769	Normal
1464	X12383_127.8694_20.49_NA	2.77187e-08	3.7682e-08	Non-normal
1465	X12385_162.8385_20.43_NA	0.23093	0.235639	Normal
1466	X12386_160.8414_20.44_NA	0.00433328	0.0046763	Non-normal
1467	X12387_125.8723_20.5_NA	3.89529e-09	5.58096e-09	Non-normal
1468	X12391_226.9006_20.44_NA	1.72467e-09	2.54024e-09	Non-normal
1469	X12392_227.8943_20.44_NA	2.06467e-11	3.70494e-11	Non-normal
1470	X12395_216.8718_20.5_NA	3.69314e-10	5.7319e-10	Non-normal
1471	X12398_235.9927_20.42_NA	3.91155e-09	5.60096e-09	Non-normal
1472	X12400_225.8973_20.44_NA	9.36513e-11	1.53295e-10	Non-normal
1473	X12406_143.0356_20.45_NA	4.81169e-14	2.08165e-13	Non-normal
1474	X12408_124.8903_20.49_NA	2.1781e-08	2.98713e-08	Non-normal
1475	X12409_301.8334_20.42_NA	6.68568e-08	8.85807e-08	Non-normal
1476	X12410_205.9356_20.45_NA	0.000477004	0.000531402	Non-normal
1477	X12411_226.8976_20.45_NA	4.11244e-06	4.96852e-06	Non-normal
1478	X12412_181.8971_20.46_NA	0.0036961	0.00399517	Non-normal
1479	X12417_335.8914_20.46_NA	4.09883e-06	4.9529e-06	Non-normal
1480	X12419_219.8453_20.53_NA	4.20179e-08	5.63865e-08	Non-normal
1481	X12421_231.8712_20.48_NA	6.10774e-05	7.01939e-05	Non-normal
1482	X12425_159.8594_20.53_NA	0.000269879	0.000303059	Non-normal
1483	X12426_207.8365_20.54_NA	0.00207474	0.00226135	Non-normal
1484	X12430_228.9601_20.5_NA	4.17261e-06	5.03788e-06	Non-normal
1485	X12431_285.9088_20.43_NA	1.23751e-10	1.99923e-10	Non-normal
1486	X12432_277.8769_20.49_NA	0.00673667	0.00722619	Non-normal
1487	X12433_265.8511_20.54_NA	1.21133e-09	1.80747e-09	Non-normal
1488	X12434_256.9553_20.48_NA	8.40227e-07	1.04788e-06	Non-normal
1489	X12435_275.8799_20.48_NA	0.0112399	0.0119306	Non-normal
1490	X12438_229.8742_20.48_NA	0.0230689	0.0242819	Non-normal
1491	X12439_190.9766_20.43_NA	0.000339818	0.000380602	Non-normal
1492	X1243_347.0987_1.81_NA	2.08276e-12	4.60058e-12	Non-normal
1493	X12442_216.8688_20.52_NA	4.5484e-08	6.08814e-08	Non-normal
1494	X12447_178.9773_20.49_NA	0.000229508	0.00025848	Non-normal
1495	X12448_152.9778_20.45_NA	6.89731e-10	1.04888e-09	Non-normal
1496	X12449_325.8625_20.52_NA	7.69017e-10	1.16388e-09	Non-normal
1497	X12450_309.7708_20.49_NA	2.89885e-07	3.70183e-07	Non-normal
1498	X12451_207.931_20.48_NA	1.08844e-06	1.35053e-06	Non-normal
1499	X12452_223.902_20.48_NA	3.76331e-12	7.78774e-12	Non-normal
1500	X12454_303.9138_20.49_NA	0.00119543	0.00131373	Non-normal
1501	X12455_208.9344_20.49_NA	1.6413e-08	2.26836e-08	Non-normal
1502	X12458_239.9031_20.46_NA	5.14508e-12	1.02803e-11	Non-normal
1503	X12459_209.8336_20.55_NA	8.56523e-06	1.02081e-05	Non-normal
1504	X1245_265.0567_1.77_NA	1.38229e-14	9.14869e-14	Non-normal
1505	X12460_227.8943_20.49_NA	5.71933e-14	2.35842e-13	Non-normal
1506	X12468_358.8415_20.48_NA	1.14988e-07	1.50119e-07	Non-normal
1507	X12469_311.7678_20.52_NA	7.96854e-08	1.05101e-07	Non-normal
1508	X1246_248.9552_1.8_NA	1.85387e-07	2.39418e-07	Non-normal
1509	X12470_135.9011_20.51_NA	0.00200934	0.00219171	Non-normal
1510	X12474_261.8512_20.54_NA	4.99671e-10	7.67682e-10	Non-normal
1511	X12477_511.7925_20.47_NA	0.267051	0.272002	Normal
1512	X12479_301.8334_20.49_NA	3.63171e-07	4.61351e-07	Non-normal
1513	X1247_215.0171_1.8_NA	1.27882e-06	1.58137e-06	Non-normal
1514	X12482_362.784_20.48_NA	0.00277994	0.00301738	Non-normal
1515	X12485_197.9021_20.54_NA	1.76468e-05	2.0754e-05	Non-normal
1516	X12486_218.8687_20.54_NA	0.00116864	0.00128449	Non-normal
1517	X12489_199.8993_20.55_NA	1.63565e-05	1.92676e-05	Non-normal
1518	X12490_208.9314_20.53_NA	2.11806e-05	2.47865e-05	Non-normal
1519	X12491_226.9006_20.5_NA	4.38485e-06	5.28802e-06	Non-normal
1520	X12493_163.9407_20.53_NA	2.62328e-08	3.57151e-08	Non-normal
1521	X12495_122.8933_20.55_NA	6.66981e-05	7.65212e-05	Non-normal
1522	X12499_216.8718_20.55_NA	0.0137573	0.0145708	Non-normal
1523	X1249_239.9241_1.8_NA	8.47231e-10	1.27987e-09	Non-normal
1524	X12500_124.8903_20.55_NA	0.000971134	0.00107062	Non-normal
1525	X12504_116.0245_20.57_NA	1.04796e-11	1.96849e-11	Non-normal
1526	X12505_179.9358_20.55_NA	6.3287e-13	1.64921e-12	Non-normal
1527	X12507_217.8654_20.56_NA	7.02884e-05	8.06149e-05	Non-normal
1528	X1250_250.9506_1.8_NA	1.02248e-07	1.33941e-07	Non-normal
1529	X12511_215.8684_20.57_NA	0.00753462	0.00807028	Non-normal
1530	X12513_207.8365_20.58_NA	0.0079374	0.00848553	Non-normal
1531	X12514_221.8423_20.57_NA	0.00018788	0.000212382	Non-normal
1532	X12515_231.8712_20.54_NA	9.72256e-11	1.58861e-10	Non-normal
1533	X12516_309.7708_20.55_NA	2.65098e-09	3.84568e-09	Non-normal
1534	X12517_213.873_20.56_NA	0.306664	0.311568	Normal
1535	X12518_389.8398_20.58_NA	1.00118e-07	1.31325e-07	Non-normal
1536	X12519_125.8723_20.57_NA	4.69889e-05	5.425e-05	Non-normal
1537	X12520_205.8395_20.59_NA	0.00422587	0.00456106	Non-normal
1538	X12521_216.8688_20.57_NA	0.000144102	0.000163629	Non-normal
1539	X12522_269.8452_20.57_NA	0.00348312	0.0037672	Non-normal
1540	X12523_229.8742_20.53_NA	3.88267e-10	6.01328e-10	Non-normal
1541	X12525_219.8624_20.57_NA	2.07154e-05	2.42615e-05	Non-normal
1542	X12526_157.8624_20.57_NA	0.00632014	0.00678837	Non-normal
1543	X12527_267.8482_20.57_NA	0.000440054	0.000490763	Non-normal
1544	X12528_275.8799_20.52_NA	4.10964e-12	8.39506e-12	Non-normal
1545	X12529_127.8694_20.58_NA	0.0570359	0.0592917	Normal
1546	X1252_131.0341_1.77_NA	7.76021e-10	1.17424e-09	Non-normal
1547	X12531_265.8511_20.57_NA	1.83247e-05	2.15409e-05	Non-normal
1548	X12532_219.8453_20.58_NA	6.03109e-06	7.23038e-06	Non-normal
1549	X12534_226.8976_20.54_NA	5.80801e-09	8.24061e-09	Non-normal
1550	X12536_218.8659_20.58_NA	4.71896e-07	5.96152e-07	Non-normal
1551	X12539_205.9356_20.56_NA	4.99322e-12	1.00097e-11	Non-normal
1552	X1253_147.062_1.8_NA	5.79032e-11	9.75781e-11	Non-normal
1553	X12544_123.0079_20.58_NA	2.29006e-09	3.34335e-09	Non-normal
1554	X12546_280.8251_20.56_NA	1.21552e-10	1.96543e-10	Non-normal
1555	X12547_203.8441_20.6_NA	7.12881e-06	8.51983e-06	Non-normal
1556	X12548_257.8193_20.61_NA	0.0301051	0.0315834	Non-normal
1557	X12549_159.8594_20.59_NA	0.0393606	0.041081	Non-normal
1558	X12553_209.8336_20.6_NA	0.000480875	0.000535469	Non-normal
1559	X12557_187.8732_20.6_NA	0.376153	0.381107	Normal
1560	X12558_189.8705_20.61_NA	0.00833026	0.00890031	Non-normal
1561	X1255_249.953_1.8_NA	2.00341e-07	2.58364e-07	Non-normal
1562	X12560_311.8521_20.61_NA	3.31125e-14	1.58866e-13	Non-normal
1563	X12564_335.8913_20.59_NA	5.36786e-09	7.63824e-09	Non-normal
1564	X12566_388.842_20.6_NA	0.000245796	0.000276312	Non-normal
1565	X12568_288.859_20.55_NA	5.47918e-08	7.29791e-08	Non-normal
1566	X1256_200.0561_1.8_NA	3.36989e-14	1.6094e-13	Non-normal
1567	X12572_453.7864_20.55_NA	0.00637834	0.00684786	Non-normal
1568	X12578_195.8105_20.63_NA	9.00572e-06	1.07261e-05	Non-normal
1569	X1257_233.0666_1.79_NA	2.54261e-13	7.50661e-13	Non-normal
1570	X12580_325.8625_20.61_NA	1.58997e-08	2.19897e-08	Non-normal
1571	X12585_303.9138_20.59_NA	1.46256e-11	2.67775e-11	Non-normal
1572	X12586_199.8993_20.6_NA	3.95432e-10	6.11906e-10	Non-normal
1573	X12591_207.931_20.57_NA	8.80084e-14	3.29952e-13	Non-normal
1574	X12599_326.9036_20.61_NA	6.71575e-14	2.67131e-13	Non-normal
1575	X12600_455.787_20.6_NA	9.27358e-06	1.1038e-05	Non-normal
1576	X12601_197.9021_20.59_NA	2.11923e-09	3.10201e-09	Non-normal
1577	X12603_208.837_20.64_NA	1.67638e-10	2.67569e-10	Non-normal
1578	X12611_259.8163_20.65_NA	0.000987986	0.00108887	Non-normal
1579	X12613_208.9344_20.64_NA	7.75668e-11	1.28551e-10	Non-normal
1580	X12615_261.8512_20.64_NA	1.01994e-07	1.33657e-07	Non-normal
1581	X12616_205.8395_20.64_NA	0.000225107	0.000253679	Non-normal
1582	X12618_216.8718_20.63_NA	4.97985e-09	7.0959e-09	Non-normal
1583	X12621_207.8365_20.64_NA	0.000481938	0.000536572	Non-normal
1584	X12622_218.8688_20.63_NA	0.00206227	0.0022481	Non-normal
1585	X12623_218.8659_20.64_NA	1.81045e-07	2.33975e-07	Non-normal
1586	X12625_255.8222_20.66_NA	0.018164	0.0191825	Non-normal
1587	X12626_125.8723_20.63_NA	5.62369e-09	7.98839e-09	Non-normal
1588	X12627_221.8423_20.64_NA	3.37902e-10	5.26562e-10	Non-normal
1589	X12628_257.8193_20.66_NA	0.00556935	0.00599164	Non-normal
1590	X12629_209.8336_20.65_NA	0.000316968	0.000355337	Non-normal
1591	X1262_229.9524_1.79_NA	1.52011e-07	1.9708e-07	Non-normal
1592	X12630_316.7788_20.65_NA	7.24504e-09	1.022e-08	Non-normal
1593	X12633_129.9355_20.7_NA	2.66322e-05	3.10419e-05	Non-normal
1594	X12635_248.8872_20.67_NA	2.09803e-08	2.88218e-08	Non-normal
1595	X12646_269.8452_20.65_NA	8.49126e-11	1.39995e-10	Non-normal
1596	X12647_365.7821_20.74_NA	0.00320304	0.00346889	Non-normal
1597	X12650_199.8047_20.68_NA	1.82201e-07	2.35344e-07	Non-normal
1598	X12652_189.8705_20.66_NA	3.73763e-09	5.36349e-09	Non-normal
1599	X12659_195.8105_20.68_NA	1.44304e-06	1.78144e-06	Non-normal
1600	X12660_187.8732_20.65_NA	8.15812e-09	1.14748e-08	Non-normal
1601	X12661_208.9314_20.69_NA	0.000110897	0.000126396	Non-normal
1602	X12662_163.9407_20.69_NA	3.50462e-11	6.1001e-11	Non-normal
1603	X12663_197.8076_20.69_NA	1.37693e-07	1.78898e-07	Non-normal
1604	X12664_280.8251_20.69_NA	2.84748e-10	4.46627e-10	Non-normal
1605	X12665_211.8306_20.68_NA	2.3127e-09	3.37438e-09	Non-normal
1606	X12668_309.7709_20.69_NA	7.83824e-11	1.29814e-10	Non-normal
1607	X12669_311.8521_20.71_NA	5.50824e-11	9.32763e-11	Non-normal
1608	X1266_471.1359_1.8_NA	2.03354e-14	1.14477e-13	Non-normal
1609	X12674_336.8639_20.79_NA	6.53153e-14	2.61512e-13	Non-normal
1610	X12676_311.7677_20.71_NA	3.89307e-10	6.02811e-10	Non-normal
1611	X12678_321.7963_20.72_NA	3.51236e-12	7.31401e-12	Non-normal
1612	X12681_300.8256_20.77_NA	5.77853e-13	1.52377e-12	Non-normal
1613	X12685_320.8866_20.74_NA	2.78471e-11	4.9197e-11	Non-normal
1614	X1268_301.0931_1.82_NA	5.00494e-13	1.34058e-12	Non-normal
1615	X12690_334.8638_20.73_NA	8.20081e-11	1.35512e-10	Non-normal
1616	X12694_340.8359_20.75_NA	5.1701e-12	1.03247e-11	Non-normal
1617	X12696_389.8397_20.79_NA	1.8476e-13	5.87228e-13	Non-normal
1618	X12697_179.9358_20.77_NA	4.99966e-12	1.00199e-11	Non-normal
1619	X12700_386.8414_20.75_NA	1.31824e-11	2.43242e-11	Non-normal
1620	X12702_301.8335_20.8_NA	2.26132e-12	4.95308e-12	Non-normal
1621	X12703_319.7996_20.75_NA	7.41829e-11	1.23391e-10	Non-normal
1622	X12720_190.8795_20.78_NA	2.59196e-09	3.76455e-09	Non-normal
1623	X12724_261.8511_20.73_NA	1.24895e-11	2.31273e-11	Non-normal
1624	X12725_316.8013_20.75_NA	5.60951e-11	9.47935e-11	Non-normal
1625	X12726_316.7788_20.77_NA	7.43557e-07	9.30338e-07	Non-normal
1626	X1272_351.985_1.79_NA	3.94126e-12	8.10092e-12	Non-normal
1627	X12731_310.8545_20.82_NA	1.27491e-12	3.02669e-12	Non-normal
1628	X12734_329.8386_20.77_NA	2.05402e-07	2.64704e-07	Non-normal
1629	X12742_124.8903_20.75_NA	0.00198333	0.00216431	Non-normal
1630	X12743_329.8285_20.79_NA	2.89665e-10	4.53813e-10	Non-normal
1631	X1274_301.0696_1.83_NA	4.10691e-08	5.51842e-08	Non-normal
1632	X12751_105.9349_20.79_NA	5.38509e-09	7.6584e-09	Non-normal
1633	X12753_138.906_20.79_NA	4.62417e-08	6.18842e-08	Non-normal
1634	X12755_484.7896_20.82_NA	1.96155e-11	3.53031e-11	Non-normal
1635	X12758_482.7888_20.82_NA	2.06172e-11	3.70056e-11	Non-normal
1636	X1275_333.0831_1.82_NA	1.84946e-14	1.08536e-13	Non-normal
1637	X12761_173.9257_20.78_NA	1.13003e-07	1.47607e-07	Non-normal
1638	X12764_162.8385_20.77_NA	0.000341092	0.000381971	Non-normal
1639	X12768_129.9355_20.81_NA	5.42135e-08	7.22616e-08	Non-normal
1640	X12772_190.9765_20.81_NA	2.32501e-08	3.17905e-08	Non-normal
1641	X12774_389.8397_20.87_NA	6.81829e-12	1.32963e-11	Non-normal
1642	X12778_386.8414_20.83_NA	1.02884e-09	1.54655e-09	Non-normal
1643	X12779_349.8674_20.83_NA	3.51656e-12	7.3175e-12	Non-normal
1644	X1277_347.9788_1.79_NA	1.04384e-11	1.96277e-11	Non-normal
1645	X12782_255.8222_20.8_NA	4.58654e-05	5.2978e-05	Non-normal
1646	X12783_171.9312_20.81_NA	3.16665e-08	4.28732e-08	Non-normal
1647	X12785_485.7873_20.85_NA	4.85794e-11	8.28401e-11	Non-normal
1648	X12786_336.864_20.86_NA	2.22149e-12	4.87752e-12	Non-normal
1649	X12792_163.8968_20.82_NA	8.98343e-09	1.2592e-08	Non-normal
1650	X12794_164.8355_20.8_NA	0.0002525	0.000283718	Non-normal
1651	X12799_165.8938_20.83_NA	5.41519e-09	7.6997e-09	Non-normal
1652	X1279_227.0325_1.81_NA	0.000930905	0.00102736	Non-normal
1653	X12800_321.7963_20.81_NA	3.56595e-12	7.41292e-12	Non-normal
1654	X12801_119.9066_20.8_NA	1.59017e-08	2.19897e-08	Non-normal
1655	X12803_407.8446_20.86_NA	6.34996e-12	1.24695e-11	Non-normal
1656	X12804_248.8872_20.84_NA	2.69431e-11	4.76921e-11	Non-normal
1657	X12808_325.8625_20.82_NA	7.83564e-12	1.51029e-11	Non-normal
1658	X12809_334.8638_20.83_NA	6.37177e-10	9.70981e-10	Non-normal
1659	X12815_340.8548_20.88_NA	2.42456e-10	3.81815e-10	Non-normal
1660	X12816_364.7843_20.88_NA	2.41963e-10	3.81122e-10	Non-normal
1661	X1281_185.0063_1.82_NA	0.0573038	0.0595617	Normal
1662	X12821_338.8594_20.89_NA	1.13615e-10	1.84077e-10	Non-normal
1663	X12822_404.8463_20.84_NA	2.81314e-11	4.96633e-11	Non-normal
1664	X12827_246.864_20.83_NA	2.46592e-09	3.58792e-09	Non-normal
1665	X12828_494.7899_20.85_NA	4.63108e-11	7.91192e-11	Non-normal
1666	X12829_339.8573_20.91_NA	4.41794e-11	7.57258e-11	Non-normal
1667	X12834_301.8335_20.92_NA	3.51879e-11	6.12185e-11	Non-normal
1668	X12837_487.7879_20.91_NA	1.95966e-12	4.36562e-12	Non-normal
1669	X12839_340.8359_20.88_NA	2.45348e-11	4.36088e-11	Non-normal
1670	X12843_228.9601_20.91_NA	7.29743e-12	1.41401e-11	Non-normal
1671	X12844_456.7849_20.89_NA	9.71622e-13	2.38083e-12	Non-normal
1672	X12851_309.8141_20.91_NA	2.01034e-07	2.59166e-07	Non-normal
1673	X1285_117.0184_1.82_NA	3.13445e-07	3.99641e-07	Non-normal
1674	X12862_406.8468_20.93_NA	1.06069e-09	1.59179e-09	Non-normal
1675	X12863_171.9312_20.86_NA	2.8014e-07	3.58177e-07	Non-normal
1676	X12865_300.8257_20.92_NA	7.53298e-12	1.456e-11	Non-normal
1677	X1286_179.0379_1.82_NA	1.50006e-16	2.62607e-14	Non-normal
1678	X12870_329.8285_20.91_NA	1.72076e-10	2.74353e-10	Non-normal
1679	X12873_336.864_20.92_NA	8.5123e-11	1.4031e-10	Non-normal
1680	X12874_365.7821_20.92_NA	0.0279211	0.0293132	Non-normal
1681	X12878_192.9321_20.9_NA	1.26816e-06	1.56845e-06	Non-normal
1682	X1287_397.8835_1.8_NA	8.38328e-07	1.04587e-06	Non-normal
1683	X12884_310.8644_20.98_NA	4.51641e-06	5.44578e-06	Non-normal
1684	X12889_190.9331_20.91_NA	3.34727e-09	4.8213e-09	Non-normal
1685	X1288_146.9963_1.8_NA	6.74489e-11	1.12651e-10	Non-normal
1686	X12890_190.8796_20.92_NA	5.91406e-08	7.86425e-08	Non-normal
1687	X12893_386.8414_20.92_NA	1.18848e-10	1.92384e-10	Non-normal
1688	X12895_485.7872_20.93_NA	1.9881e-10	3.15188e-10	Non-normal
1689	X12897_311.8624_20.99_NA	1.02282e-08	1.42792e-08	Non-normal
1690	X12901_280.8251_20.9_NA	8.57307e-11	1.41248e-10	Non-normal
1691	X12902_310.8545_20.95_NA	1.55757e-13	5.09681e-13	Non-normal
1692	X12909_379.8499_20.98_NA	2.40519e-12	5.22642e-12	Non-normal
1693	X1290_238.9262_1.8_NA	5.81737e-09	8.25228e-09	Non-normal
1694	X12910_311.7677_20.92_NA	1.73315e-12	3.93662e-12	Non-normal
1695	X12916_190.9765_20.92_NA	0.264931	0.269881	Normal
1696	X12919_337.8091_20.89_NA	0.000134481	0.000152895	Non-normal
1697	X12923_319.7996_20.95_NA	1.50882e-09	2.23267e-09	Non-normal
1698	X1292_335.9902_1.81_NA	1.15959e-14	8.3631e-14	Non-normal
1699	X12930_484.7896_20.96_NA	1.07891e-10	1.75465e-10	Non-normal
1700	X12932_196.8846_20.97_NA	5.81886e-06	6.98397e-06	Non-normal
1701	X12934_488.7852_21_NA	2.42865e-11	4.322e-11	Non-normal
1702	X12937_455.787_20.96_NA	8.00062e-11	1.32413e-10	Non-normal
1703	X12941_389.8398_21.01_NA	2.58053e-09	3.7487e-09	Non-normal
1704	X12942_248.8872_20.95_NA	4.75184e-12	9.58633e-12	Non-normal
1705	X12944_164.895_21.05_NA	5.07606e-11	8.63782e-11	Non-normal
1706	X12948_297.8274_20.95_NA	0.0219587	0.0231233	Non-normal
1707	X1294_237.0533_1.84_NA	9.33274e-09	1.30666e-08	Non-normal
1708	X12953_162.8385_20.98_NA	1.36893e-07	1.77922e-07	Non-normal
1709	X12960_407.8445_20.99_NA	1.61874e-09	2.39097e-09	Non-normal
1710	X12963_159.8594_20.95_NA	0.00451621	0.0048694	Non-normal
1711	X12965_160.8414_20.99_NA	1.92402e-05	2.25736e-05	Non-normal
1712	X12966_338.8594_21.01_NA	7.56181e-12	1.46021e-11	Non-normal
1713	X12967_324.8011_21_NA	0.000478652	0.000533076	Non-normal
1714	X12969_339.8573_21.03_NA	1.72537e-09	2.54076e-09	Non-normal
1715	X1296_317.9404_1.8_NA	2.66783e-06	3.25006e-06	Non-normal
1716	X12978_406.8468_21.01_NA	1.5449e-13	5.06255e-13	Non-normal
1717	X12979_364.7843_20.99_NA	2.33983e-06	2.85857e-06	Non-normal
1718	X1297_398.8814_1.8_NA	1.01124e-06	1.25794e-06	Non-normal
1719	X12981_456.7848_21.01_NA	5.14288e-11	8.74745e-11	Non-normal
1720	X12983_189.8705_20.98_NA	0.000749969	0.000831188	Non-normal
1721	X12990_487.7879_21.04_NA	1.12992e-10	1.8323e-10	Non-normal
1722	X12995_388.8419_21.03_NA	3.61033e-08	4.86638e-08	Non-normal
1723	X12996_179.9358_21.01_NA	7.30652e-13	1.86413e-12	Non-normal
1724	X13000_311.8521_21.03_NA	2.83044e-12	6.0403e-12	Non-normal
1725	X13005_301.8335_21.05_NA	2.57647e-11	4.56838e-11	Non-normal
1726	X13007_341.815_21.06_NA	3.06897e-05	3.56801e-05	Non-normal
1727	X13009_230.9558_21_NA	9.46086e-09	1.32383e-08	Non-normal
1728	X1300_253.093_1.77_NA	1.07643e-13	3.84621e-13	Non-normal
1729	X13010_128.8772_21.02_NA	9.2414e-11	1.5144e-10	Non-normal
1730	X13014_349.8674_21.02_NA	4.51525e-11	7.72488e-11	Non-normal
1731	X13019_226.8977_21.01_NA	3.41306e-08	4.60899e-08	Non-normal
1732	X13020_190.9766_21.03_NA	5.65986e-09	8.03821e-09	Non-normal
1733	X13021_265.8511_21_NA	0.272268	0.277199	Normal
1734	X13024_379.8499_21.06_NA	4.29168e-10	6.62148e-10	Non-normal
1735	X13027_365.7821_21.02_NA	7.88348e-11	1.30504e-10	Non-normal
1736	X13030_298.8352_21.04_NA	7.21194e-13	1.8458e-12	Non-normal
1737	X13037_127.8694_21.03_NA	2.47653e-05	2.88935e-05	Non-normal
1738	X13038_162.8385_21.05_NA	8.39222e-08	1.1053e-07	Non-normal
1739	X13039_300.8257_21.07_NA	1.74211e-12	3.9533e-12	Non-normal
1740	X13043_209.8336_21.04_NA	0.000134567	0.000152968	Non-normal
1741	X13046_389.8397_21.07_NA	7.9904e-13	2.0057e-12	Non-normal
1742	X1304_301.0544_1.81_NA	1.5031e-14	9.59867e-14	Non-normal
1743	X13050_311.8624_21.08_NA	4.3238e-12	8.80378e-12	Non-normal
1744	X13051_338.8594_21.08_NA	2.52945e-12	5.47054e-12	Non-normal
1745	X13053_386.8414_21.04_NA	3.18286e-09	4.59174e-09	Non-normal
1746	X13057_310.8644_21.07_NA	2.70307e-07	3.46029e-07	Non-normal
1747	X1305_199.9415_1.81_NA	9.30343e-08	1.22311e-07	Non-normal
1748	X1306_207.0871_1.82_NA	1.16231e-13	4.08802e-13	Non-normal
1749	X13071_406.8468_21.07_NA	3.0852e-11	5.42042e-11	Non-normal
1750	X13079_336.8642_21.08_NA	2.28578e-09	3.33777e-09	Non-normal
1751	X13080_339.8573_21.1_NA	4.10109e-13	1.12699e-12	Non-normal
1752	X13085_310.8545_21.09_NA	4.09398e-11	7.06035e-11	Non-normal
1753	X13087_407.8445_21.09_NA	1.70044e-13	5.49782e-13	Non-normal
1754	X13089_190.8796_21.08_NA	1.82005e-07	2.35133e-07	Non-normal
1755	X1308_515.1409_1.84_Isorhamnetin-3-O-b-D-Glucoside	6.707e-13	1.7348e-12	Non-normal
1756	X13092_238.8917_21.02_NA	0.033944	0.0355292	Non-normal
1757	X13094_230.9558_21.06_NA	3.43529e-07	4.37007e-07	Non-normal
1758	X13102_455.787_21.09_NA	1.34008e-12	3.15768e-12	Non-normal
1759	X13105_487.7879_21.13_NA	4.38066e-13	1.19438e-12	Non-normal
1760	X1310_177.04_1.76_NA	9.90403e-09	1.38425e-08	Non-normal
1761	X13110_184.8893_21.15_NA	1.10565e-11	2.06359e-11	Non-normal
1762	X13116_160.8414_21.11_NA	2.8418e-07	3.63152e-07	Non-normal
1763	X13120_329.8285_21.12_NA	7.14518e-12	1.38635e-11	Non-normal
1764	X13124_162.8928_21.17_NA	1.19385e-12	2.85454e-12	Non-normal
1765	X13126_190.923_21.1_NA	1.14074e-06	1.41397e-06	Non-normal
1766	X13128_248.8872_21.1_NA	1.53475e-12	3.54662e-12	Non-normal
1767	X1312_286.9479_1.8_NA	2.33647e-08	3.19352e-08	Non-normal
1768	X13130_484.7895_21.11_NA	1.06612e-11	1.99798e-11	Non-normal
1769	X13131_341.815_21.13_NA	2.11316e-06	2.58858e-06	Non-normal
1770	X13135_160.8921_21.18_NA	2.11135e-12	4.65389e-12	Non-normal
1771	X13138_228.9601_21.18_NA	1.75723e-14	1.05593e-13	Non-normal
1772	X13141_162.8385_21.13_NA	4.48225e-05	5.18143e-05	Non-normal
1773	X13145_301.8335_21.14_NA	7.35836e-09	1.03758e-08	Non-normal
1774	X13154_164.8355_21.13_NA	1.05547e-06	1.31095e-06	Non-normal
1775	X1315_368.8711_1.82_NA	0.0347111	0.0363008	Non-normal
1776	X13161_319.7996_21.14_NA	2.33152e-09	3.40049e-09	Non-normal
1777	X13168_336.8642_21.16_NA	1.12176e-09	1.67965e-09	Non-normal
1778	X13169_349.8674_21.15_NA	1.37283e-09	2.03845e-09	Non-normal
1779	X13173_339.8573_21.17_NA	1.01027e-12	2.45985e-12	Non-normal
1780	X13187_311.8624_21.18_NA	2.74647e-12	5.87829e-12	Non-normal
1781	X13190_379.8499_21.18_NA	4.27982e-08	5.7381e-08	Non-normal
1782	X13195_389.8398_21.18_NA	1.12472e-08	1.56748e-08	Non-normal
1783	X13196_199.8828_21.18_NA	3.10304e-13	8.91272e-13	Non-normal
1784	X1319_287.958_1.8_NA	1.02417e-06	1.27315e-06	Non-normal
1785	X13202_329.8285_21.18_NA	3.70236e-10	5.74498e-10	Non-normal
1786	X13210_482.7726_21.22_NA	1.33613e-10	2.15237e-10	Non-normal
1787	X13211_488.7851_21.21_NA	7.53331e-10	1.14132e-09	Non-normal
1788	X13212_406.8468_21.2_NA	1.99994e-11	3.59586e-11	Non-normal
1789	X13216_310.8644_21.19_NA	8.54841e-09	1.20075e-08	Non-normal
1790	X13217_221.8423_21.19_NA	0.000392356	0.000438371	Non-normal
1791	X13218_413.7875_21.22_NA	1.50379e-05	1.77401e-05	Non-normal
1792	X13219_481.775_21.22_NA	1.08861e-09	1.63269e-09	Non-normal
1793	X13221_352.8656_21.26_NA	7.216e-08	9.54513e-08	Non-normal
1794	X13241_487.7879_21.24_NA	4.54243e-05	5.24767e-05	Non-normal
1795	X13249_349.8674_21.22_NA	8.94295e-11	1.46812e-10	Non-normal
1796	X1325_341.0881_1.83_NA	7.35457e-15	6.98827e-14	Non-normal
1797	X13265_159.8594_21.25_NA	0.0009445	0.00104204	Non-normal
1798	X13268_300.8257_21.27_NA	6.70159e-14	2.66713e-13	Non-normal
1799	X13271_160.8414_21.25_NA	1.44781e-06	1.78672e-06	Non-normal
1800	X13273_319.7996_21.25_NA	3.61872e-09	5.19897e-09	Non-normal
1801	X13274_301.8335_21.25_NA	1.47206e-09	2.18049e-09	Non-normal
1802	X13275_207.8365_21.27_NA	0.002261	0.0024607	Non-normal
1803	X13277_126.8801_21.24_NA	1.26464e-06	1.56489e-06	Non-normal
1804	X13279_184.8893_21.28_NA	1.14965e-09	1.72105e-09	Non-normal
1805	X13282_162.8385_21.25_NA	2.96367e-06	3.60385e-06	Non-normal
1806	X13283_157.8623_21.26_NA	0.000762466	0.000844782	Non-normal
1807	X13285_205.8394_21.26_NA	0.00115509	0.00126979	Non-normal
1808	X13288_164.8355_21.26_NA	1.32589e-09	1.97076e-09	Non-normal
1809	X13289_209.8336_21.29_NA	0.000195541	0.000220905	Non-normal
1810	X1328_287.0387_1.8_NA	2.09255e-10	3.31029e-10	Non-normal
1811	X13298_343.8342_21.29_NA	1.01606e-10	1.65685e-10	Non-normal
1812	X1329_216.9442_1.82_NA	1.81025e-06	2.22498e-06	Non-normal
1813	X1330_317.0492_1.8_NA	6.20771e-12	1.22206e-11	Non-normal
1814	X13310_219.8453_21.29_NA	6.08431e-08	8.08328e-08	Non-normal
1815	X13315_228.9601_21.33_NA	6.57062e-13	1.70254e-12	Non-normal
1816	X1331_371.0987_1.81_NA	1.01396e-13	3.68242e-13	Non-normal
1817	X13321_379.8499_21.3_NA	3.7829e-12	7.81774e-12	Non-normal
1818	X13323_230.9558_21.32_NA	1.00124e-07	1.31325e-07	Non-normal
1819	X13326_389.8397_21.31_NA	2.19339e-13	6.68909e-13	Non-normal
1820	X13332_459.7832_21.35_NA	2.87263e-10	4.50435e-10	Non-normal
1821	X13333_336.8643_21.33_NA	1.19879e-09	1.78986e-09	Non-normal
1822	X1333_292.1404_1.8_NA	3.31439e-13	9.43445e-13	Non-normal
1823	X13349_487.7879_21.34_NA	4.25279e-11	7.31179e-11	Non-normal
1824	X13350_342.8607_21.37_NA	1.08068e-07	1.41413e-07	Non-normal
1825	X13359_209.8336_21.38_NA	0.00351041	0.00379614	Non-normal
1826	X1335_140.995_1.82_NA	6.0485e-05	6.95458e-05	Non-normal
1827	X13361_319.7996_21.33_NA	2.57025e-12	5.54496e-12	Non-normal
1828	X13375_300.8257_21.38_NA	8.15048e-14	3.09219e-13	Non-normal
1829	X13376_352.8656_21.4_NA	2.67967e-09	3.88653e-09	Non-normal
1830	X13381_300.8358_21.39_NA	2.57066e-13	7.57412e-13	Non-normal
1831	X13387_228.9601_21.41_NA	5.6124e-14	2.32614e-13	Non-normal
1832	X13398_310.8644_21.38_NA	2.04992e-13	6.37937e-13	Non-normal
1833	X1339_147.0291_1.8_NA	3.85201e-10	5.96833e-10	Non-normal
1834	X13409_207.8365_21.43_NA	1.4284e-05	1.68643e-05	Non-normal
1835	X1340_287.9301_1.82_NA	0.294694	0.299615	Normal
1836	X13411_459.7832_21.42_NA	1.03852e-13	3.73266e-13	Non-normal
1837	X13412_205.8394_21.43_NA	0.000358194	0.000401	Non-normal
1838	X13413_209.8336_21.44_NA	1.13806e-06	1.4109e-06	Non-normal
1839	X1341_249.0146_1.84_NA	0.00684576	0.00733998	Non-normal
1840	X13422_162.8385_21.42_NA	0.000119645	0.000136196	Non-normal
1841	X13423_187.8732_21.44_NA	4.78457e-07	6.04023e-07	Non-normal
1842	X1342_204.9882_1.8_NA	1.59828e-07	2.07105e-07	Non-normal
1843	X13438_157.8623_21.44_NA	7.04266e-08	9.32091e-08	Non-normal
1844	X13451_458.7854_21.48_NA	1.03249e-14	8.09339e-14	Non-normal
1845	X13452_159.8594_21.48_NA	0.00221914	0.00241658	Non-normal
1846	X13462_487.7879_21.47_NA	1.23937e-12	2.95218e-12	Non-normal
1847	X13494_228.9601_21.53_NA	8.65312e-13	2.15355e-12	Non-normal
1848	X1349_279.016_1.82_NA	1.13718e-13	4.02033e-13	Non-normal
1849	X13500_379.8499_21.54_NA	1.79331e-13	5.72464e-13	Non-normal
1850	X1350_209.9133_1.82_NA	0.0174319	0.0184201	Non-normal
1851	X13511_256.9553_21.54_NA	1.44366e-11	2.64514e-11	Non-normal
1852	X1351_503.141_1.84_NA	5.80435e-14	2.38808e-13	Non-normal
1853	X13521_160.8414_21.54_NA	1.68458e-05	1.98312e-05	Non-normal
1854	X1352_129.0185_1.81_NA	1.44095e-08	1.99716e-08	Non-normal
1855	X13541_209.8336_21.6_NA	6.45642e-06	7.72888e-06	Non-normal
1856	X13545_159.8594_21.58_NA	1.69165e-05	1.99113e-05	Non-normal
1857	X1354_161.0449_1.81_NA	3.88739e-07	4.92975e-07	Non-normal
1858	X13559_162.8385_21.58_NA	4.76389e-05	5.4983e-05	Non-normal
1859	X1355_367.8733_1.83_NA	0.077067	0.0798651	Normal
1860	X13575_207.8365_21.62_NA	1.75518e-06	2.15838e-06	Non-normal
1861	X13577_205.8394_21.61_NA	0.0165008	0.0174513	Non-normal
1862	X13580_157.8623_21.61_NA	8.5851e-05	9.8171e-05	Non-normal
1863	X1358_118.0217_1.83_NA	7.08899e-05	8.12792e-05	Non-normal
1864	X1359_385.1355_1.83_NA	1.34169e-12	3.16047e-12	Non-normal
1865	X13605_160.8414_21.63_NA	0.000482537	0.000537157	Non-normal
1866	X1360_295.9586_1.82_NA	2.97499e-13	8.60999e-13	Non-normal
1867	X13616_187.8732_21.64_NA	2.1205e-08	2.91086e-08	Non-normal
1868	X1361_306.0046_1.82_NA	1.01578e-13	3.6872e-13	Non-normal
1869	X13624_221.8423_21.66_NA	4.32389e-07	5.47189e-07	Non-normal
1870	X13633_209.8336_21.68_NA	2.20298e-06	2.69394e-06	Non-normal
1871	X13642_219.8453_21.69_NA	3.94739e-07	5.00409e-07	Non-normal
1872	X13669_159.8594_21.72_NA	1.39802e-05	1.65163e-05	Non-normal
1873	X13677_248.8872_21.73_NA	2.63752e-09	3.8292e-09	Non-normal
1874	X13689_205.8394_21.74_NA	0.00101429	0.00111702	Non-normal
1875	X1368_459.1723_1.81_NA	4.87808e-13	1.31093e-12	Non-normal
1876	X13697_209.8336_21.76_NA	1.36668e-07	1.77692e-07	Non-normal
1877	X1369_287.0906_1.84_NA	3.27994e-12	6.8909e-12	Non-normal
1878	X13711_207.8365_21.79_NA	9.18098e-06	1.09295e-05	Non-normal
1879	X13726_193.9212_21.82_NA	1.04891e-06	1.30347e-06	Non-normal
1880	X13732_160.8414_21.79_NA	1.70013e-05	2.00078e-05	Non-normal
1881	X13749_323.8729_21.84_NA	2.39704e-05	2.79884e-05	Non-normal
1882	X13789_310.8645_21.87_NA	0.00142037	0.00155859	Non-normal
1883	X13796_209.8336_21.89_NA	0.00205389	0.0022393	Non-normal
1884	X1379_264.0913_1.82_NA	2.41764e-14	1.27183e-13	Non-normal
1885	X1386_246.9551_1.8_NA	2.20134e-10	3.47862e-10	Non-normal
1886	X1388_233.0666_1.83_NA	1.16836e-14	8.38169e-14	Non-normal
1887	X1392_291.9526_1.8_NA	4.65996e-07	5.88902e-07	Non-normal
1888	X1393_199.0221_1.82_NA	3.21372e-15	4.18586e-14	Non-normal
1889	X1396_279.9637_1.8_NA	1.04143e-12	2.5273e-12	Non-normal
1890	X1398_205.9628_1.8_NA	3.11308e-08	4.21871e-08	Non-normal
1891	X1399_359.9794_1.81_NA	1.72386e-13	5.55635e-13	Non-normal
1892	X1402_339.1299_1.84_NA	7.12873e-13	1.82835e-12	Non-normal
1893	X1403_329.956_1.86_NA	0.00756633	0.00810187	Non-normal
1894	X1404_326.9581_1.86_NA	0.00222468	0.00242189	Non-normal
1895	X1410_282.9525_1.86_NA	0.00137217	0.00150637	Non-normal
1896	X1414_413.1667_1.82_NA	2.5619e-13	7.55441e-13	Non-normal
1897	X1415_223.0376_1.87_NA	4.94566e-06	5.95353e-06	Non-normal
1898	X1419_142.0502_1.85_NA	1.5971e-12	3.66879e-12	Non-normal
1899	X1420_277.093_1.82_NA	6.24811e-12	1.22893e-11	Non-normal
1900	X1428_219.9422_1.82_NA	0.0420737	0.0438939	Non-normal
1901	X1430_261.9419_1.83_NA	3.16603e-06	3.84545e-06	Non-normal
1902	X1431_383.1562_1.82_NA	1.43263e-12	3.34448e-12	Non-normal
1903	X1432_429.1615_1.82_NA	1.85138e-12	4.15542e-12	Non-normal
1904	X1434_144.0658_1.86_NA	2.21821e-07	2.8526e-07	Non-normal
1905	X1435_165.0412_1.81_NA	1.68575e-13	5.46e-13	Non-normal
1906	X1437_245.0892_1.84_NA	4.79451e-08	6.40818e-08	Non-normal
1907	X1441_297.1193_1.83_NA	1.99373e-11	3.58558e-11	Non-normal
1908	X1442_130.0501_1.83_NA	3.73405e-09	5.3594e-09	Non-normal
1909	X1445_199.0833_1.85_NA	2.8205e-13	8.22074e-13	Non-normal
1910	X1448_227.0325_1.89_NA	1.32182e-06	1.63344e-06	Non-normal
1911	X1449_271.0591_1.89_NA	2.33817e-08	3.19525e-08	Non-normal
1912	X1450_443.1925_1.88_NA	3.20026e-13	9.15594e-13	Non-normal
1913	X1451_131.0341_1.88_NA	2.1717e-12	4.77682e-12	Non-normal
1914	X1452_249.0146_1.89_NA	2.30756e-08	3.15696e-08	Non-normal
1915	X1453_237.0533_1.92_NA	1.05865e-11	1.98454e-11	Non-normal
1916	X1455_247.0258_1.92_NA	1.09449e-15	2.66335e-14	Non-normal
1917	X1456_179.0379_1.89_NA	5.7858e-16	2.62607e-14	Non-normal
1918	X1458_301.0931_1.87_NA	5.03487e-13	1.34761e-12	Non-normal
1919	X1460_181.0535_1.93_NA	7.50822e-16	2.62607e-14	Non-normal
1920	X1463_301.0696_1.92_NA	4.21315e-11	7.24877e-11	Non-normal
1921	X1465_111.0078_1.92_NA	5.06089e-16	2.62607e-14	Non-normal
1922	X1466_191.0557_1.91_NA	1.79809e-12	4.0564e-12	Non-normal
1923	X1468_387.1149_1.88_NA	9.95508e-13	2.43121e-12	Non-normal
1924	X1471_323.0986_1.9_NA	4.7007e-14	2.04574e-13	Non-normal
1925	X1474_353.2082_1.95_NA	2.278e-13	6.86124e-13	Non-normal
1926	X1476_184.061_1.95_NA	1.19096e-14	8.49011e-14	Non-normal
1927	X1478_200.0561_1.94_NA	5.27302e-15	5.76796e-14	Non-normal
1928	X147_300.8257_1.31_NA	0.00176348	0.00192814	Non-normal
1929	X1481_142.0502_1.94_NA	1.46104e-11	2.67565e-11	Non-normal
1930	X1482_145.0498_1.95_NA	0.000114025	0.000129921	Non-normal
1931	X1486_129.0184_1.98_NA	2.01411e-08	2.76803e-08	Non-normal
1932	X1488_479.1395_2.02_NA	7.61419e-13	1.92316e-12	Non-normal
1933	X1490_271.059_1.97_NA	4.07063e-11	7.02506e-11	Non-normal
1934	X1491_117.0547_2.03_NA	2.56922e-14	1.32486e-13	Non-normal
1935	X1493_131.0341_2.05_NA	2.04835e-09	3.00067e-09	Non-normal
1936	X1494_279.1087_1.99_NA	5.26228e-13	1.40027e-12	Non-normal
1937	X1495_211.0834_1.98_NA	1.33534e-14	8.95165e-14	Non-normal
1938	X1496_237.0533_2.06_NA	6.395e-14	2.57722e-13	Non-normal
1939	X1497_219.0426_2.08_NA	5.98449e-14	2.43885e-13	Non-normal
1940	X1502_111.0078_2.03_NA	1.2466e-16	2.62607e-14	Non-normal
1941	X1513_129.0185_2.07_NA	2.02086e-14	1.14263e-13	Non-normal
1942	X1524_129.0185_2.22_NA	4.14506e-14	1.8593e-13	Non-normal
1943	X1527_271.0591_2.23_NA	0.000316694	0.000355084	Non-normal
1944	X1533_371.0986_2.28_NA	1.10952e-13	3.9413e-13	Non-normal
1945	X1537_131.0341_2.3_NA	3.11032e-10	4.86037e-10	Non-normal
1946	X1539_301.0931_2.3_NA	9.8406e-13	2.40727e-12	Non-normal
1947	X1544_117.0547_2.36_NA	2.73677e-11	4.84203e-11	Non-normal
1948	X1547_345.083_2.36_NA	9.33453e-16	2.62607e-14	Non-normal
1949	X1549_239.0326_2.38_NA	1.22724e-10	1.98306e-10	Non-normal
1950	X1553_237.0533_2.41_NA	2.7712e-08	3.76799e-08	Non-normal
1951	X1554_299.0775_2.36_NA	2.62805e-15	3.72155e-14	Non-normal
1952	X1559_219.0426_2.43_NA	1.21065e-09	1.80683e-09	Non-normal
1953	X155_297.8784_1.39_NA	2.04153e-13	6.36682e-13	Non-normal
1954	X1561_125.0235_2.38_NA	7.03089e-14	2.76506e-13	Non-normal
1955	X1569_333.0832_2.46_NA	3.04529e-16	2.62607e-14	Non-normal
1956	X1571_117.0547_2.45_NA	7.91289e-13	1.98966e-12	Non-normal
1957	X1572_239.0326_2.47_NA	4.65161e-12	9.40491e-12	Non-normal
1958	X1576_409.1354_2.51_NA	5.44715e-14	2.27312e-13	Non-normal
1959	X1584_259.0354_2.56_NA	1.20169e-13	4.18056e-13	Non-normal
1960	X1586_326.1248_2.54_NA	1.3625e-15	2.85197e-14	Non-normal
1961	X1590_433.1353_2.57_NA	3.83808e-15	4.60506e-14	Non-normal
1962	X1591_479.1396_2.57_NA	7.54248e-13	1.90966e-12	Non-normal
1963	X1594_113.0234_2.58_NA	1.71818e-12	3.90999e-12	Non-normal
1964	X1598_311.0776_2.61_NA	3.06033e-15	4.08808e-14	Non-normal
1965	X1599_219.0426_2.65_NA	2.42787e-07	3.11454e-07	Non-normal
1966	X159_306.9095_1.39_NA	1.10898e-12	2.67879e-12	Non-normal
1967	X1600_341.0881_2.61_NA	2.91316e-15	3.94925e-14	Non-normal
1968	X1601_129.0184_2.61_NA	7.58951e-14	2.93266e-13	Non-normal
1969	X1605_239.0326_2.63_NA	5.19248e-06	6.2455e-06	Non-normal
1970	X1606_315.0724_2.64_NA	6.47864e-16	2.62607e-14	Non-normal
1971	X1609_259.0354_2.67_NA	3.99311e-12	8.19366e-12	Non-normal
1972	X1610_152.9951_2.66_NA	1.84712e-12	4.15034e-12	Non-normal
1973	X1611_237.0533_2.7_NA	2.75776e-05	3.21182e-05	Non-normal
1974	X1613_336.979_2.68_NA	1.82507e-13	5.80575e-13	Non-normal
1975	X1616_293.9712_2.69_NA	2.66786e-13	7.83209e-13	Non-normal
1976	X1617_219.0426_2.71_NA	4.19023e-09	5.99061e-09	Non-normal
1977	X161_230.9088_1.38_NA	7.23308e-14	2.82783e-13	Non-normal
1978	X1629_237.0533_2.8_NA	8.6627e-09	1.21634e-08	Non-normal
1979	X1630_131.0341_2.81_NA	3.40749e-10	5.30886e-10	Non-normal
1980	X1632_219.0426_2.79_NA	1.86481e-09	2.73838e-09	Non-normal
1981	X1637_179.0569_2.94_NA	1.17283e-14	8.40185e-14	Non-normal
1982	X1638_333.0831_2.89_NA	5.68343e-16	2.62607e-14	Non-normal
1983	X1639_218.1032_2.9_NA	3.64485e-14	1.69434e-13	Non-normal
1984	X1643_443.1925_2.95_NA	1.31779e-14	8.89936e-14	Non-normal
1985	X1644_677.194_2.97_NA	2.39979e-14	1.26581e-13	Non-normal
1986	X1647_425.1302_2.98_NA	1.41711e-15	2.86185e-14	Non-normal
1987	X164_172.8296_1.4_NA	4.77009e-10	7.34254e-10	Non-normal
1988	X1651_197.0581_3.02_NA	9.66002e-11	1.5791e-10	Non-normal
1989	X1656_329.0881_3.04_NA	4.91067e-13	1.31823e-12	Non-normal
1990	X1659_161.0449_3.04_NA	5.30389e-13	1.40929e-12	Non-normal
1991	X1662_129.0548_3.1_NA	6.09311e-10	9.30457e-10	Non-normal
1992	X1665_279.1087_3.12_NA	1.25203e-13	4.3052e-13	Non-normal
1993	X1666_179.0569_3.13_NA	7.28378e-16	2.62607e-14	Non-normal
1994	X1668_387.116_3.16_NA	1.00133e-14	8.02743e-14	Non-normal
1995	X1675_129.0548_3.19_NA	5.95296e-10	9.10197e-10	Non-normal
1996	X1680_153.0186_3.24_NA	5.60831e-08	7.46538e-08	Non-normal
1997	X1681_373.1143_3.28_NA	7.59877e-16	2.62607e-14	Non-normal
1998	X1683_124.0395_3.26_NA	6.72331e-16	2.62607e-14	Non-normal
1999	X1688_389.0649_3.32_NA	1.636e-16	2.62607e-14	Non-normal
[truncated: 5,308 more rows]

## Sheet: NEG mode-Solvent
	Metabolites	p	p_adj	distribution
1	X10000_339.2002_14.67_NA	1.67157e-10	2.66917e-10	Non-normal
2	X10002_323.2594_14.67_NA	1.02571e-12	2.49497e-12	Non-normal
3	X10004_281.2487_14.67_NA	9.41497e-16	2.62607e-14	Non-normal
4	X10005_343.1405_14.67_NA	1.21717e-14	8.56705e-14	Non-normal
5	X10006_659.4171_14.69_NA	6.45756e-11	1.08075e-10	Non-normal
6	X10007_371.2918_14.69_NA	0.00039478	0.000441012	Non-normal
7	X10009_643.4221_14.69_NA	7.59264e-10	1.14959e-09	Non-normal
8	X1000_167.0109_1.56_NA	6.3075e-09	8.9285e-09	Non-normal
9	X10010_480.3099_14.71_NA	5.52876e-16	2.62607e-14	Non-normal
10	X10011_346.9973_14.7_NA	2.55068e-10	4.009e-10	Non-normal
11	X10012_403.903_14.7_NA	1.18716e-12	2.84319e-12	Non-normal
12	X10014_341.1092_14.71_Sucrose - 40.0 eV	4.04472e-14	1.82614e-13	Non-normal
13	X10015_371.3169_14.71_NA	2.14272e-09	3.13513e-09	Non-normal
14	X10016_540.331_14.72_NA	1.37223e-15	2.85197e-14	Non-normal
15	X10017_311.1689_14.7_NA	0.000199653	0.000225412	Non-normal
16	X10018_387.1148_14.73_NA	1.09263e-14	8.19008e-14	Non-normal
17	X1001_229.9523_1.58_NA	1.0069e-11	1.90262e-11	Non-normal
18	X10020_411.3118_14.73_NA	5.55977e-14	2.30694e-13	Non-normal
19	X10022_398.3027_14.72_NA	6.98567e-16	2.62607e-14	Non-normal
20	X10023_585.3444_14.72_NA	2.27194e-12	4.97336e-12	Non-normal
21	X10024_297.2437_14.75_NA	6.31372e-13	1.64648e-12	Non-normal
22	X10025_549.3677_14.72_NA	3.51651e-12	7.3175e-12	Non-normal
23	X10026_595.3733_14.72_NA	3.28864e-12	6.90275e-12	Non-normal
24	X10027_829.4967_14.72_Massbank:PR308529 Ginsenoside F2	6.8627e-15	6.75936e-14	Non-normal
25	X10028_527.3858_14.73_NA	1.55895e-10	2.49699e-10	Non-normal
26	X10029_627.3111_14.72_NA	3.95308e-11	6.83187e-11	Non-normal
27	X10030_775.4071_14.72_NA	2.04237e-05	2.39276e-05	Non-normal
28	X10032_819.4678_14.74_NA	4.77367e-15	5.3829e-14	Non-normal
29	X10033_625.4116_14.77_NA	7.47289e-14	2.89986e-13	Non-normal
30	X10035_563.3624_14.72_NA	9.0086e-13	2.22761e-12	Non-normal
31	X10036_601.2955_14.74_NA	8.46575e-11	1.39637e-10	Non-normal
32	X10038_519.3359_14.73_NA	1.46281e-08	2.0263e-08	Non-normal
33	X10039_483.3596_14.74_NA	3.11232e-08	4.21847e-08	Non-normal
34	X10040_372.1433_14.72_NA	6.59479e-14	2.63406e-13	Non-normal
35	X10041_529.365_14.74_NA	3.28394e-08	4.43955e-08	Non-normal
36	X10042_449.3276_14.74_NA	1.10798e-14	8.21095e-14	Non-normal
37	X10043_607.4586_14.73_NA	1.09758e-14	8.19008e-14	Non-normal
38	X10044_365.9104_14.76_NA	1.73164e-10	2.75908e-10	Non-normal
39	X10045_181.0713_14.75_NA	1.5489e-14	9.7471e-14	Non-normal
40	X10046_418.9276_14.75_NA	6.3957e-11	1.07064e-10	Non-normal
41	X10047_353.9547_14.75_NA	8.56595e-12	1.63852e-11	Non-normal
42	X10048_529.4015_14.76_NA	2.88383e-06	3.50851e-06	Non-normal
43	X10049_565.3782_14.75_NA	1.52028e-09	2.24873e-09	Non-normal
44	X10051_575.4069_14.75_NA	5.31173e-10	8.14368e-10	Non-normal
45	X10052_530.4048_14.75_NA	8.77889e-08	1.1556e-07	Non-normal
46	X10054_414.9847_14.77_NA	6.64087e-08	8.8003e-08	Non-normal
47	X10057_429.286_14.77_NA	1.23954e-12	2.95218e-12	Non-normal
48	X10058_297.9229_14.79_NA	0.0265249	0.0278753	Non-normal
49	X10060_389.008_14.79_NA	2.82143e-11	4.97856e-11	Non-normal
50	X10061_679.3988_14.77_NA	1.82265e-13	5.80561e-13	Non-normal
51	X10062_607.3703_14.78_NA	6.26012e-10	9.54165e-10	Non-normal
52	X10063_653.3759_14.78_NA	1.07825e-07	1.41121e-07	Non-normal
53	X10064_623.4533_14.77_NA	9.98365e-15	8.02743e-14	Non-normal
54	X10065_285.9672_14.79_NA	3.00564e-12	6.37695e-12	Non-normal
55	X10067_527.3494_14.78_NA	2.36194e-08	3.22714e-08	Non-normal
56	X10068_657.4378_14.77_NA	3.92367e-12	8.07158e-12	Non-normal
57	X10069_689.4278_14.75_NA	5.10943e-13	1.36507e-12	Non-normal
58	X10070_571.3757_14.78_NA	5.4013e-12	1.07511e-11	Non-normal
59	X10071_643.422_14.76_NA	1.47479e-12	3.41995e-12	Non-normal
60	X10074_639.4484_14.87_NA	1.87966e-15	3.17932e-14	Non-normal
61	X10076_393.8742_14.8_NA	1.63756e-10	2.61782e-10	Non-normal
62	X10077_430.0091_14.8_NA	4.29909e-12	8.75758e-12	Non-normal
63	X10078_346.9973_14.82_NA	1.73003e-13	5.56888e-13	Non-normal
64	X10079_335.9157_14.81_NA	1.2238e-07	1.59457e-07	Non-normal
65	X1007_183.006_1.55_NA	0.00142453	0.00156292	Non-normal
66	X10080_325.8868_14.82_NA	3.02513e-09	4.36851e-09	Non-normal
67	X10082_336.9685_14.82_NA	9.73513e-13	2.38467e-12	Non-normal
68	X10083_653.4066_14.8_NA	6.479e-13	1.68364e-12	Non-normal
69	X10084_311.9151_14.82_NA	5.71915e-13	1.5092e-12	Non-normal
70	X10085_297.2437_14.8_NA	1.3062e-12	3.08626e-12	Non-normal
71	X10087_312.2547_14.81_NA	0.0306931	0.0321956	Non-normal
72	X10088_471.312_14.81_NA	2.328e-13	6.97732e-13	Non-normal
73	X10089_472.0199_14.8_NA	6.1324e-10	9.36066e-10	Non-normal
74	X10090_316.9481_14.83_NA	2.90828e-14	1.44662e-13	Non-normal
75	X10091_499.3909_14.81_NA	3.48228e-09	5.00886e-09	Non-normal
76	X10092_343.9256_14.81_NA	7.62213e-13	1.92449e-12	Non-normal
77	X10097_277.7701_14.84_NA	1.31967e-09	1.96192e-09	Non-normal
78	X10098_306.9193_14.84_NA	5.94455e-11	1.00108e-10	Non-normal
79	X10100_727.4048_14.84_NA	1.95435e-14	1.12091e-13	Non-normal
80	X10101_659.4171_14.84_NA	7.95376e-12	1.53104e-11	Non-normal
81	X10103_759.3425_14.84_NA	1.9908e-14	1.13469e-13	Non-normal
82	X10104_321.9439_14.85_NA	1.94064e-13	6.09552e-13	Non-normal
83	X10105_673.4329_14.84_NA	4.0274e-13	1.11008e-12	Non-normal
84	X10107_377.1429_14.85_NA	1.73393e-06	2.13332e-06	Non-normal
85	X10108_396.1167_14.85_NA	0.000658007	0.000730263	Non-normal
86	X1010_404.1047_1.55_NA	2.15362e-13	6.60643e-13	Non-normal
87	X10110_277.2174_14.86_NA	9.88556e-12	1.87134e-11	Non-normal
88	X10111_406.1455_14.85_NA	0.00457312	0.00492858	Non-normal
89	X10112_669.4016_14.85_NA	1.13133e-13	4.00708e-13	Non-normal
90	X10113_659.3731_14.85_NA	2.03733e-14	1.14597e-13	Non-normal
91	X10115_340.286_14.86_NA	0.000177641	0.00020115	Non-normal
92	X10116_331.9728_14.87_NA	1.24011e-10	2.00298e-10	Non-normal
93	X10117_339.2002_14.86_NA	0.00023333	0.000262663	Non-normal
94	X10118_433.296_14.87_NA	7.03217e-16	2.62607e-14	Non-normal
95	X10119_275.9379_14.86_NA	3.73768e-11	6.47952e-11	Non-normal
96	X1011_264.9886_1.58_NA	0.000204366	0.000230662	Non-normal
97	X10120_671.4175_14.87_NA	2.70832e-13	7.93174e-13	Non-normal
98	X10121_540.4174_14.87_NA	1.49992e-15	2.88419e-14	Non-normal
99	X10122_469.2811_14.89_NA	2.87911e-12	6.13342e-12	Non-normal
100	X10123_238.0081_14.88_NA	2.3024e-08	3.1505e-08	Non-normal
101	X10124_625.4114_14.87_NA	1.15979e-09	1.73553e-09	Non-normal
102	X10125_661.3883_14.87_NA	2.24063e-12	4.91661e-12	Non-normal
103	X10126_279.7672_14.87_NA	1.03814e-11	1.95356e-11	Non-normal
104	X10127_279.2331_14.89_NA	1.74542e-06	2.14674e-06	Non-normal
105	X1012_246.9551_1.58_NA	6.55444e-10	9.98193e-10	Non-normal
106	X10130_433.2267_14.88_NA	6.42078e-15	6.50716e-14	Non-normal
107	X10135_418.9276_14.92_NA	3.67586e-12	7.6262e-12	Non-normal
108	X10140_407.2441_14.9_NA	2.83485e-13	8.24613e-13	Non-normal
109	X10141_341.1092_14.83_Sucrose - 40.0 eV	3.13058e-14	1.52909e-13	Non-normal
110	X10142_387.1148_14.83_NA	2.62864e-14	1.346e-13	Non-normal
111	X10144_353.9547_14.9_NA	2.99496e-14	1.47766e-13	Non-normal
112	X10147_453.1954_14.92_NA	0.000771012	0.000854122	Non-normal
113	X10148_365.9104_14.93_NA	1.90867e-12	4.26888e-12	Non-normal
114	X10150_607.4586_14.93_NA	1.14268e-15	2.68475e-14	Non-normal
115	X10151_134.8962_14.92_NA	1.70768e-06	2.10138e-06	Non-normal
116	X10152_271.2281_14.91_NA	5.82042e-06	6.98469e-06	Non-normal
117	X10153_339.2155_14.91_NA	2.39755e-05	2.799e-05	Non-normal
118	X10154_230.053_14.91_NA	5.90208e-07	7.4177e-07	Non-normal
119	X10155_643.4221_14.92_NA	1.51271e-11	2.75921e-11	Non-normal
120	X10156_187.0468_14.91_NA	0.000358752	0.000401563	Non-normal
121	X10157_414.9847_14.92_NA	2.26629e-09	3.30998e-09	Non-normal
122	X10158_657.4014_14.92_NA	1.37452e-07	1.78616e-07	Non-normal
123	X10159_279.0097_14.93_NA	4.73715e-14	2.05671e-13	Non-normal
124	X10160_267.9281_14.96_NA	3.71915e-05	4.31157e-05	Non-normal
125	X10163_465.3225_14.92_NA	2.95973e-15	3.98633e-14	Non-normal
126	X10164_285.9672_14.93_NA	6.45136e-13	1.67818e-12	Non-normal
127	X10165_325.2176_14.94_NA	0.000137076	0.000155772	Non-normal
128	X10166_483.3595_14.93_NA	2.72686e-08	3.70976e-08	Non-normal
129	X10169_336.9685_14.96_NA	1.3862e-13	4.64432e-13	Non-normal
130	X10170_430.0091_14.95_NA	8.23962e-12	1.58065e-11	Non-normal
131	X10171_293.2125_14.93_NA	3.59062e-14	1.68182e-13	Non-normal
132	X10172_325.8868_14.97_NA	1.38837e-11	2.55152e-11	Non-normal
133	X10173_541.3649_14.95_NA	3.71553e-13	1.03703e-12	Non-normal
134	X10174_389.008_14.95_NA	2.02639e-14	1.14263e-13	Non-normal
135	X10176_346.9973_14.96_NA	4.52972e-12	9.17877e-12	Non-normal
136	X10177_277.7701_14.97_NA	6.14556e-13	1.60779e-12	Non-normal
137	X10178_631.4221_14.96_NA	1.64431e-08	2.27126e-08	Non-normal
138	X1017_261.8511_1.62_NA	4.03141e-08	5.42196e-08	Non-normal
139	X10181_473.3276_14.96_NA	4.01586e-11	6.93709e-11	Non-normal
140	X10183_335.9157_14.99_NA	3.3314e-12	6.98695e-12	Non-normal
141	X10185_372.1433_14.97_NA	1.08171e-11	2.02512e-11	Non-normal
142	X10186_252.9034_15_NA	0.000363371	0.000406608	Non-normal
143	X10187_331.9728_14.98_NA	1.49603e-11	2.73131e-11	Non-normal
144	X10188_316.9481_14.96_NA	3.49194e-15	4.39345e-14	Non-normal
145	X10190_393.8742_15_NA	1.40161e-05	1.65534e-05	Non-normal
146	X10191_343.1405_14.99_NA	4.09704e-11	7.06396e-11	Non-normal
147	X10192_403.903_15_NA	4.38173e-07	5.54412e-07	Non-normal
148	X10194_679.3704_14.99_NA	1.10437e-15	2.66335e-14	Non-normal
149	X10195_306.9193_14.99_NA	2.72286e-15	3.7909e-14	Non-normal
150	X10197_353.9547_14.97_NA	8.97268e-15	7.72242e-14	Non-normal
151	X10198_321.9439_15_NA	2.03146e-13	6.34476e-13	Non-normal
152	X10199_833.5195_15_Massbank:LQB00679 PI 34:2	1.28897e-16	2.62607e-14	Non-normal
153	X10200_457.2634_15_NA	1.3783e-14	9.13079e-14	Non-normal
154	X10201_275.9379_15_NA	4.96049e-10	7.62598e-10	Non-normal
155	X10202_311.1689_14.99_NA	1.14429e-05	1.3567e-05	Non-normal
156	X10203_199.8046_15.02_NA	9.78966e-09	1.36853e-08	Non-normal
157	X10204_325.1845_14.99_NA	0.00142607	0.00156437	Non-normal
158	X10206_195.8105_15.03_NA	2.30998e-10	3.64322e-10	Non-normal
159	X10208_197.8076_15.03_NA	1.74048e-09	2.56146e-09	Non-normal
160	X10209_414.9847_15.01_NA	1.33917e-10	2.15679e-10	Non-normal
161	X10210_607.4586_15.01_NA	7.58444e-15	7.08927e-14	Non-normal
162	X10213_418.9276_15.01_NA	4.62525e-08	6.18874e-08	Non-normal
163	X10214_623.4535_15.03_NA	9.55997e-15	7.89319e-14	Non-normal
164	X10216_279.2331_15.02_NA	4.21418e-07	5.33581e-07	Non-normal
165	X10217_327.1272_15.03_NA	2.51845e-09	3.66142e-09	Non-normal
166	X10218_355.2857_15.02_NA	0.00121873	0.00133913	Non-normal
167	X10219_346.1011_15.03_NA	0.637573	0.641612	Normal
168	X10220_356.13_15.03_NA	0.167593	0.171753	Normal
169	X10221_409.2363_15.03_NA	1.2284e-15	2.78755e-14	Non-normal
170	X10222_326.2703_15.04_NA	0.00045757	0.000510063	Non-normal
171	X10224_336.9685_15.05_NA	4.20254e-11	7.23392e-11	Non-normal
172	X10226_366.3016_15.05_NA	1.02123e-08	1.42597e-08	Non-normal
173	X10227_677.3832_15.05_NA	6.76549e-16	2.62607e-14	Non-normal
174	X10228_687.4119_15.06_NA	2.34753e-15	3.52951e-14	Non-normal
175	X10229_673.4326_15.07_NA	1.12846e-14	8.24385e-14	Non-normal
176	X1022_286.9706_1.58_NA	8.16793e-08	1.07692e-07	Non-normal
177	X10230_545.3963_15.06_NA	2.98705e-09	4.31521e-09	Non-normal
178	X10231_277.7701_15.07_NA	1.27597e-09	1.89949e-09	Non-normal
179	X10232_641.4064_15.06_NA	1.44432e-09	2.14113e-09	Non-normal
180	X10233_605.443_15.03_NA	6.9208e-16	2.62607e-14	Non-normal
181	X10236_513.4064_15.07_NA	5.15226e-07	6.49656e-07	Non-normal
182	X10237_559.412_15.07_NA	5.25787e-08	7.01466e-08	Non-normal
183	X10238_337.2058_15.08_NA	0.000213522	0.000240772	Non-normal
184	X10239_255.233_15.06_NA	3.22066e-14	1.55469e-13	Non-normal
185	X10241_527.3857_15.08_NA	4.94666e-06	5.95376e-06	Non-normal
186	X10242_311.9151_15.07_NA	2.26129e-11	4.03695e-11	Non-normal
187	X10243_559.4008_15.08_NA	4.04681e-14	1.82614e-13	Non-normal
188	X10244_372.1432_15.08_NA	3.8192e-10	5.91875e-10	Non-normal
189	X10245_623.395_15.09_NA	4.59043e-14	2.00492e-13	Non-normal
190	X10246_378.3017_15.09_NA	2.1954e-06	2.68526e-06	Non-normal
191	X10248_403.903_15.08_NA	2.76964e-09	4.01304e-09	Non-normal
192	X10249_321.9439_15.09_NA	7.48243e-14	2.90202e-13	Non-normal
193	X1024_249.953_1.58_NA	5.56887e-08	7.41468e-08	Non-normal
194	X10250_325.1845_15.08_NA	0.00329226	0.00356393	Non-normal
195	X10252_393.8741_15.09_NA	2.35267e-10	3.70894e-10	Non-normal
196	X10253_566.3466_15.1_NA	8.42547e-16	2.62607e-14	Non-normal
197	X10254_665.4276_15.09_NA	1.29243e-14	8.79865e-14	Non-normal
198	X10256_365.9104_15.1_NA	1.06194e-13	3.79812e-13	Non-normal
199	X10257_343.9257_15.08_NA	1.38659e-15	2.86185e-14	Non-normal
200	X10260_346.9973_15.1_NA	4.1495e-13	1.13815e-12	Non-normal
201	X10261_685.4328_15.12_NA	8.27358e-13	2.07038e-12	Non-normal
202	X10262_285.9671_15.11_NA	7.15579e-15	6.88749e-14	Non-normal
203	X10264_325.8868_15.12_NA	1.41398e-09	2.09743e-09	Non-normal
204	X10265_639.4271_15.12_NA	5.35651e-12	1.06678e-11	Non-normal
205	X10266_297.2437_15.12_NA	1.68226e-09	2.47978e-09	Non-normal
206	X10267_669.3997_15.15_NA	1.11923e-08	1.56013e-08	Non-normal
207	X10269_701.3369_15.13_NA	6.0237e-10	9.20237e-10	Non-normal
208	X10270_601.4115_15.13_NA	3.25846e-08	4.40673e-08	Non-normal
209	X10271_335.9158_15.13_NA	1.72617e-12	3.92566e-12	Non-normal
210	X10272_279.7672_15.12_NA	7.25061e-12	1.40606e-11	Non-normal
211	X10273_637.4112_15.15_NA	1.66081e-14	1.01729e-13	Non-normal
212	X10274_691.3988_15.15_NA	1.98897e-14	1.13453e-13	Non-normal
213	X10275_389.0079_15.12_NA	7.1116e-15	6.88749e-14	Non-normal
214	X10276_939.5118_15.15_NA	2.9607e-14	1.46224e-13	Non-normal
215	X10278_701.4278_15.15_NA	1.73198e-14	1.04584e-13	Non-normal
216	X10279_449.2489_15.15_NA	9.51152e-15	7.87202e-14	Non-normal
217	X10280_430.0091_15.12_NA	4.87386e-15	5.43714e-14	Non-normal
218	X10281_635.417_15.16_NA	4.44401e-11	7.61368e-11	Non-normal
219	X10282_199.8046_15.16_NA	9.49171e-13	2.33443e-12	Non-normal
220	X10283_655.4221_15.16_NA	2.34843e-13	7.03278e-13	Non-normal
221	X10284_293.2125_15.11_NA	2.78452e-14	1.40024e-13	Non-normal
222	X10285_473.3387_15.17_NA	1.05167e-06	1.30646e-06	Non-normal
223	X10286_339.1196_15.19_NA	0.000664998	0.000737911	Non-normal
224	X10287_197.8076_15.2_NA	1.87056e-11	3.37153e-11	Non-normal
225	X10288_195.8104_15.19_NA	2.15715e-11	3.85952e-11	Non-normal
226	X10289_339.1173_15.19_NA	6.56238e-06	7.84929e-06	Non-normal
227	X10290_641.4064_15.19_NA	1.01704e-07	1.33301e-07	Non-normal
228	X10292_833.5195_15.18_Massbank:LQB00679 PI 34:2	1.39583e-16	2.62607e-14	Non-normal
229	X10293_163.1121_15.19_NA	0.000848263	0.000938561	Non-normal
230	X10294_339.3462_15.19_NA	2.02523e-06	2.48462e-06	Non-normal
231	X10296_339.2331_15.19_NA	0.000532356	0.000592074	Non-normal
232	X10297_339.3486_15.19_NA	0.000333066	0.000373097	Non-normal
233	X10298_599.3956_15.2_NA	6.7569e-12	1.31907e-11	Non-normal
234	X10299_339.1183_15.19_NA	0.000417478	0.000466012	Non-normal
235	X1029_169.0266_1.57_NA	0.00247283	0.00268803	Non-normal
236	X10303_639.3908_15.21_NA	1.22801e-09	1.83162e-09	Non-normal
237	X10304_418.9276_15.19_NA	1.37923e-11	2.53662e-11	Non-normal
238	X10305_321.9439_15.2_NA	4.0568e-13	1.1165e-12	Non-normal
239	X10306_353.9547_15.2_NA	7.14934e-16	2.62607e-14	Non-normal
240	X10307_631.3424_15.22_NA	7.73463e-06	9.23027e-06	Non-normal
241	X10308_285.9671_15.2_NA	4.49697e-15	5.1747e-14	Non-normal
242	X10309_449.2489_15.21_NA	5.9436e-15	6.16902e-14	Non-normal
243	X10310_559.4119_15.22_NA	4.81592e-05	5.5566e-05	Non-normal
244	X10312_513.4064_15.22_NA	8.23921e-05	9.42896e-05	Non-normal
245	X10313_549.3832_15.22_NA	1.9601e-05	2.29822e-05	Non-normal
246	X10314_325.1845_15.19_NA	4.07002e-05	4.7131e-05	Non-normal
247	X10315_395.2805_15.23_NA	1.45048e-12	3.37505e-12	Non-normal
248	X10316_801.4571_15.23_NA	1.09399e-15	2.66335e-14	Non-normal
249	X10318_331.9727_15.22_NA	1.56845e-11	2.85517e-11	Non-normal
250	X10319_267.9281_15.24_NA	0.000881545	0.000974501	Non-normal
251	X1031_286.9479_1.58_NA	2.98146e-09	4.30885e-09	Non-normal
252	X10320_403.903_15.23_NA	5.86102e-09	8.31098e-09	Non-normal
253	X10322_238.0081_15.26_NA	4.93102e-09	7.02769e-09	Non-normal
254	X10325_811.4857_15.22_NA	1.26323e-15	2.79957e-14	Non-normal
255	X10326_325.8868_15.24_NA	9.54511e-06	1.13501e-05	Non-normal
256	X10327_252.9034_15.25_NA	6.50323e-08	8.62416e-08	Non-normal
257	X10328_336.9685_15.24_NA	1.37146e-11	2.52361e-11	Non-normal
258	X10329_279.0097_15.25_NA	4.95878e-10	7.62496e-10	Non-normal
259	X10330_339.2002_15.26_NA	0.435842	0.440605	Normal
260	X10331_279.7672_15.3_NA	1.30197e-07	1.69369e-07	Non-normal
261	X10332_625.4113_15.28_NA	2.43415e-12	5.28097e-12	Non-normal
262	X10333_655.4432_15.26_NA	3.3578e-08	4.53688e-08	Non-normal
263	X10339_641.4064_15.28_NA	8.14213e-13	2.04028e-12	Non-normal
264	X10340_335.9157_15.27_NA	1.46912e-06	1.8121e-06	Non-normal
265	X10344_277.7701_15.33_NA	2.33859e-07	3.00318e-07	Non-normal
266	X10345_414.9847_15.29_NA	6.07749e-08	8.07569e-08	Non-normal
267	X10346_311.9151_15.28_NA	4.9043e-15	5.45445e-14	Non-normal
268	X10347_426.3017_15.31_NA	2.33293e-07	2.99697e-07	Non-normal
269	X10348_635.4171_15.32_NA	5.92224e-12	1.17051e-11	Non-normal
270	X10350_703.4047_15.32_NA	8.68688e-14	3.2742e-13	Non-normal
271	X10352_735.3424_15.31_NA	1.4254e-14	9.33281e-14	Non-normal
272	X10353_199.8046_15.33_NA	2.68588e-09	3.89477e-09	Non-normal
273	X10354_619.422_15.33_NA	1.78669e-11	3.23153e-11	Non-normal
274	X10355_195.8105_15.33_NA	1.26578e-09	1.88603e-09	Non-normal
275	X10357_197.8076_15.33_NA	9.38273e-10	1.41477e-09	Non-normal
276	X10358_255.233_15.34_NA	9.34422e-12	1.77484e-11	Non-normal
277	X10359_543.4058_15.35_NA	3.36311e-13	9.54339e-13	Non-normal
278	X10360_331.9727_15.4_NA	4.51411e-07	5.70767e-07	Non-normal
279	X10361_741.4803_15.35_NA	3.32001e-13	9.44195e-13	Non-normal
280	X10364_731.4515_15.35_NA	2.66894e-12	5.72744e-12	Non-normal
281	X10369_392.3174_15.35_NA	2.67068e-07	3.42063e-07	Non-normal
282	X1036_215.0171_1.59_NA	2.27391e-08	3.11326e-08	Non-normal
283	X10371_409.2363_15.41_NA	2.9617e-14	1.46224e-13	Non-normal
284	X10374_346.9973_15.4_NA	9.77483e-09	1.36672e-08	Non-normal
285	X10375_194.9055_15.4_NA	1.04129e-06	1.29422e-06	Non-normal
286	X10376_398.1323_15.37_NA	0.0593253	0.0616191	Normal
287	X10377_951.5273_15.37_NA	4.76372e-08	6.36819e-08	Non-normal
288	X10378_136.8909_15.38_NA	4.02498e-05	4.66241e-05	Non-normal
289	X10379_132.8993_15.39_NA	6.07408e-05	6.9829e-05	Non-normal
290	X10380_115.8969_15.4_NA	0.0245127	0.0257793	Non-normal
291	X10381_134.8938_15.39_NA	5.9567e-05	6.85335e-05	Non-normal
292	X10382_430.0091_15.41_NA	6.92326e-09	9.77739e-09	Non-normal
293	X10383_625.4115_15.45_NA	3.13457e-10	4.89617e-10	Non-normal
294	X10384_100.925_15.4_NA	0.776619	0.779821	Normal
295	X10386_633.4012_15.38_NA	4.66459e-07	5.89386e-07	Non-normal
296	X10387_391.2492_15.38_NA	3.39649e-15	4.34201e-14	Non-normal
297	X10388_339.2001_15.35_NA	9.7369e-06	1.15706e-05	Non-normal
298	X10389_115.922_15.4_NA	0.101781	0.105074	Normal
299	X10390_377.164_15.39_NA	4.36757e-05	5.05126e-05	Non-normal
300	X10392_605.4063_15.39_NA	1.08844e-13	3.8834e-13	Non-normal
301	X10394_379.1585_15.39_NA	1.98608e-05	2.32755e-05	Non-normal
302	X10395_187.0468_15.39_NA	0.00648762	0.00696314	Non-normal
303	X10396_160.0258_15.4_NA	0.00156504	0.00171425	Non-normal
304	X10397_337.2387_15.39_NA	1.29301e-06	1.59838e-06	Non-normal
305	X10398_263.9852_15.4_NA	0.00905384	0.00965083	Non-normal
306	X10399_144.0407_15.4_NA	5.01477e-07	6.32647e-07	Non-normal
307	X10401_118.9318_15.4_NA	0.968822	0.969486	Normal
308	X10404_116.9043_15.4_NA	0.348981	0.35402	Normal
309	X10405_116.9251_15.4_NA	0.765857	0.769331	Normal
310	X10406_116.9508_15.4_NA	0.521737	0.525984	Normal
311	X10408_381.2319_15.4_NA	1.89161e-05	2.22111e-05	Non-normal
312	X10409_118.926_15.4_NA	0.0286441	0.0300635	Non-normal
313	X10410_230.053_15.4_NA	0.00899688	0.00959571	Non-normal
314	X10411_248.9605_15.4_NA	2.18332e-05	2.55379e-05	Non-normal
315	X10412_477.2473_15.4_NA	2.86817e-12	6.11191e-12	Non-normal
316	X10413_316.948_15.4_NA	3.38321e-11	5.90425e-11	Non-normal
317	X10414_180.9725_15.4_NA	0.110802	0.114274	Normal
318	X10415_117.9277_15.4_NA	0.0341211	0.0356992	Non-normal
319	X10416_114.9332_15.4_NA	0.0216045	0.0227568	Non-normal
320	X10417_116.9276_15.4_NA	0.0272401	0.0286147	Non-normal
321	X10418_116.93_15.4_NA	0.202711	0.207365	Normal
322	X1041_142.0502_1.58_NA	5.02272e-12	1.00633e-11	Non-normal
323	X10420_409.2597_15.4_NA	9.51306e-11	1.55682e-10	Non-normal
324	X10421_285.9671_15.39_NA	2.37402e-11	4.22582e-11	Non-normal
325	X10423_279.2331_15.4_NA	1.60491e-08	2.21851e-08	Non-normal
326	X10425_135.9701_15.4_NA	0.000959889	0.00105886	Non-normal
327	X10426_429.1951_15.41_NA	0.000679084	0.000753426	Non-normal
328	X10427_412.1925_15.41_NA	5.71925e-06	6.8678e-06	Non-normal
329	X10428_353.9547_15.39_NA	2.29608e-12	5.02168e-12	Non-normal
330	X10430_328.904_15.4_NA	0.000208774	0.000235564	Non-normal
331	X10431_279.0097_15.41_NA	6.13184e-11	1.03048e-10	Non-normal
332	X10433_127.9827_15.41_NA	0.129132	0.132822	Normal
333	X10434_129.0126_15.41_NA	0.00199307	0.00217429	Non-normal
334	X10435_129.0063_15.41_NA	0.0745012	0.0772609	Normal
335	X10436_128.0093_15.41_NA	0.15765	0.161723	Normal
336	X10437_313.2751_15.41_NA	6.45262e-09	9.12861e-09	Non-normal
337	X10438_343.2856_15.4_NA	7.25253e-13	1.85424e-12	Non-normal
338	X10439_607.4221_15.41_NA	1.329e-11	2.45103e-11	Non-normal
339	X1043_444.032_1.56_NA	1.44292e-13	4.79246e-13	Non-normal
340	X10440_195.9972_15.4_NA	1.58555e-05	1.86894e-05	Non-normal
341	X10441_130.0135_15.41_NA	0.00779185	0.00833358	Non-normal
342	X10443_170.0201_15.41_NA	0.00507044	0.00545731	Non-normal
343	X10444_497.3388_15.43_NA	5.42035e-14	2.26582e-13	Non-normal
344	X10445_124.9984_15.42_NA	0.357728	0.362741	Normal
345	X10446_375.2755_15.42_NA	6.76843e-05	7.76403e-05	Non-normal
346	X10447_391.2833_15.42_NA	3.81345e-05	4.41879e-05	Non-normal
347	X10449_369.3013_15.43_NA	0.00935771	0.00996891	Non-normal
348	X1044_227.0325_1.54_NA	2.29163e-06	2.80062e-06	Non-normal
349	X10456_661.4329_15.44_NA	6.00315e-13	1.57561e-12	Non-normal
350	X10457_457.344_15.45_NA	0.000242307	0.0002726	Non-normal
351	X10459_671.4172_15.46_NA	1.03643e-10	1.68855e-10	Non-normal
352	X10460_473.283_15.45_NA	3.92784e-07	4.98017e-07	Non-normal
353	X10461_409.2363_15.45_NA	5.48284e-15	5.8887e-14	Non-normal
354	X10462_625.4115_15.48_NA	3.3885e-08	4.57667e-08	Non-normal
355	X10464_199.8046_15.49_NA	0.000162528	0.000184208	Non-normal
356	X10465_661.3883_15.47_NA	1.32302e-10	2.13171e-10	Non-normal
357	X10466_195.8105_15.49_NA	0.000149049	0.000169168	Non-normal
358	X10469_155.8649_15.46_NA	0.0350525	0.0366422	Non-normal
359	X10472_645.4377_15.47_NA	1.18551e-13	4.14044e-13	Non-normal
360	X10473_336.9685_15.47_NA	1.04105e-09	1.56426e-09	Non-normal
361	X10474_197.8076_15.5_NA	8.87779e-09	1.24558e-08	Non-normal
362	X10475_511.3907_15.48_NA	9.62188e-10	1.44963e-09	Non-normal
363	X10476_557.3963_15.48_NA	3.07122e-10	4.8003e-10	Non-normal
364	X10478_619.422_15.46_NA	7.49376e-14	2.90396e-13	Non-normal
365	X1047_398.0266_1.56_NA	2.52992e-14	1.31195e-13	Non-normal
366	X10480_311.9151_15.48_NA	9.25981e-10	1.3971e-09	Non-normal
367	X10481_393.8742_15.5_NA	2.84893e-11	5.02344e-11	Non-normal
368	X10484_321.9439_15.47_NA	1.76181e-07	2.2785e-07	Non-normal
369	X10485_659.4172_15.5_NA	8.12754e-13	2.03732e-12	Non-normal
370	X10486_409.2269_15.5_NA	2.08066e-15	3.32678e-14	Non-normal
371	X10488_603.3907_15.5_NA	3.61662e-14	1.6886e-13	Non-normal
372	X10489_354.3017_15.53_NA	8.775e-09	1.23187e-08	Non-normal
373	X10491_559.4009_15.52_NA	3.3474e-14	1.60343e-13	Non-normal
374	X10495_711.4097_15.55_NA	9.3776e-06	1.11563e-05	Non-normal
375	X10496_611.3959_15.55_NA	3.1105e-13	8.92711e-13	Non-normal
376	X10499_643.4221_15.55_NA	5.78089e-05	6.65317e-05	Non-normal
377	X10500_645.3991_15.57_NA	1.29239e-09	1.92293e-09	Non-normal
378	X10501_831.47_15.56_NA	1.357e-10	2.18502e-10	Non-normal
379	X10502_625.4115_15.55_NA	3.0997e-09	4.47354e-09	Non-normal
380	X10504_523.3642_15.57_NA	7.55007e-13	1.91092e-12	Non-normal
381	X10505_657.4378_15.56_NA	1.87411e-14	1.09204e-13	Non-normal
382	X10506_677.3368_15.57_NA	4.14636e-10	6.40267e-10	Non-normal
383	X10507_633.4014_15.57_NA	2.402e-12	5.22208e-12	Non-normal
384	X10508_279.2331_15.52_NA	6.20671e-11	1.04139e-10	Non-normal
385	X1050_235.9372_1.57_NA	2.21138e-13	6.72433e-13	Non-normal
386	X10510_577.4114_15.57_NA	1.45925e-07	1.89358e-07	Non-normal
387	X10511_277.7701_15.57_NA	3.97347e-09	5.68851e-09	Non-normal
388	X10515_673.4327_15.58_NA	1.08612e-07	1.421e-07	Non-normal
389	X10517_717.3319_15.6_NA	1.27551e-12	3.027e-12	Non-normal
390	X10518_279.7672_15.6_NA	6.2337e-08	8.27875e-08	Non-normal
391	X1051_238.8917_1.62_NA	0.00575175	0.00618696	Non-normal
392	X10520_617.4064_15.61_NA	2.77267e-09	4.01663e-09	Non-normal
393	X10521_425.2581_15.59_NA	1.63911e-07	2.12208e-07	Non-normal
394	X10522_599.4321_15.61_NA	9.57827e-10	1.44336e-09	Non-normal
395	X10524_234.8198_15.6_NA	1.61751e-09	2.38963e-09	Non-normal
396	X10525_575.3957_15.63_NA	4.54246e-11	7.7696e-11	Non-normal
397	X10528_195.8105_15.64_NA	0.000169667	0.00019221	Non-normal
398	X10529_615.3907_15.63_NA	1.00005e-09	1.50419e-09	Non-normal
399	X1052_329.8387_1.63_NA	5.45885e-10	8.36047e-10	Non-normal
400	X10530_663.4121_15.63_NA	6.49121e-15	6.54225e-14	Non-normal
401	X10533_255.233_15.68_NA	6.88571e-11	1.14846e-10	Non-normal
402	X10535_341.0041_15.66_NA	1.50056e-07	1.9458e-07	Non-normal
403	X10536_277.7701_15.63_NA	1.5758e-05	1.85775e-05	Non-normal
404	X10538_197.8076_15.65_NA	8.78615e-05	0.000100439	Non-normal
405	X10539_238.0081_15.67_NA	8.02388e-11	1.32708e-10	Non-normal
406	X10540_657.4145_15.66_NA	1.33579e-12	3.14857e-12	Non-normal
407	X10541_199.8046_15.64_NA	8.65098e-05	9.8909e-05	Non-normal
408	X10542_667.4433_15.66_NA	1.03166e-11	1.94388e-11	Non-normal
409	X10543_351.2544_15.66_NA	2.62142e-12	5.63872e-12	Non-normal
410	X10544_543.4059_15.67_NA	5.41646e-11	9.18072e-11	Non-normal
411	X10545_603.4271_15.67_NA	4.09021e-08	5.498e-08	Non-normal
412	X10546_627.4271_15.67_NA	0.000104416	0.000119139	Non-normal
413	X10547_313.2751_15.68_NA	8.60167e-09	1.208e-08	Non-normal
414	X10549_321.2107_15.7_NA	0.0437165	0.0455687	Non-normal
415	X1054_221.9467_1.61_NA	0.000190543	0.000215326	Non-normal
416	X10550_371.2806_15.69_NA	1.76772e-12	3.99652e-12	Non-normal
417	X10551_643.4221_15.7_NA	5.65098e-11	9.545e-11	Non-normal
418	X10554_617.4064_15.72_NA	6.62286e-13	1.71486e-12	Non-normal
419	X10558_605.4064_15.75_NA	5.30942e-14	2.2335e-13	Non-normal
420	X10560_308.9978_15.77_NA	4.73186e-11	8.07467e-11	Non-normal
421	X10561_238.0081_15.74_NA	5.62676e-11	9.5063e-11	Non-normal
422	X10562_607.4585_15.79_NA	1.2342e-14	8.62993e-14	Non-normal
423	X10563_199.8046_15.75_NA	1.20108e-06	1.487e-06	Non-normal
424	X10564_197.8076_15.75_NA	2.53073e-05	2.95211e-05	Non-normal
425	X10566_195.8105_15.75_NA	9.9851e-08	1.31036e-07	Non-normal
426	X10567_397.3689_15.83_NA	1.18064e-13	4.13166e-13	Non-normal
427	X10568_299.2594_15.78_NA	0.0882734	0.091323	Normal
428	X1056_455.1022_1.59_NA	2.68486e-14	1.36392e-13	Non-normal
429	X10572_367.2492_15.8_NA	8.08601e-16	2.62607e-14	Non-normal
430	X10574_583.4372_15.82_NA	3.49728e-08	4.71749e-08	Non-normal
431	X10576_279.2331_15.82_NA	0.000141727	0.000161007	Non-normal
432	X10577_727.3526_15.82_NA	6.9963e-11	1.1661e-10	Non-normal
433	X10578_627.4271_15.83_NA	4.22129e-06	5.09582e-06	Non-normal
434	X10579_385.2599_15.83_NA	1.20597e-11	2.23769e-11	Non-normal
435	X10580_313.2387_15.83_NA	1.70441e-07	2.20545e-07	Non-normal
436	X10582_327.2907_15.84_NA	3.90612e-09	5.59538e-09	Non-normal
437	X10583_134.8647_15.87_NA	0.220161	0.224775	Normal
438	X10584_453.2474_15.83_NA	6.63799e-14	2.64756e-13	Non-normal
439	X10586_197.8076_15.8_NA	1.37132e-09	2.03664e-09	Non-normal
440	X10588_155.8649_15.85_NA	0.000110281	0.000125713	Non-normal
441	X10590_116.9349_15.86_NA	2.06634e-06	2.53378e-06	Non-normal
442	X10592_144.9258_15.86_NA	0.689518	0.693218	Normal
443	X10593_214.8591_15.85_NA	1.23917e-11	2.29638e-11	Non-normal
444	X10595_145.9228_15.87_NA	0.000218624	0.000246487	Non-normal
445	X10596_144.9547_15.86_NA	0.778083	0.781184	Normal
446	X10597_130.9281_15.86_NA	0.117125	0.120676	Normal
447	X10599_144.9195_15.87_NA	0.0839196	0.0868802	Normal
448	X10600_115.9427_15.86_NA	0.763877	0.767448	Normal
449	X10601_101.9328_15.86_NA	0.00477132	0.00513916	Non-normal
450	X10602_167.8361_15.87_NA	0.0541166	0.056321	Normal
451	X10603_146.9211_15.86_NA	0.0298728	0.0313441	Non-normal
452	X10604_115.8969_15.88_NA	0.78799	0.790803	Normal
453	X10605_100.9513_15.87_NA	0.446214	0.450779	Normal
454	X10606_116.9203_15.87_NA	0.0113387	0.0120336	Non-normal
455	X10607_135.9701_15.87_NA	0.155057	0.159129	Normal
456	X10608_100.925_15.87_NA	0.671789	0.675766	Normal
457	X10609_102.931_15.87_NA	0.010411	0.0110716	Non-normal
458	X10610_144.9227_15.87_NA	9.75763e-05	0.000111422	Non-normal
459	X10613_128.9276_15.88_NA	0.269421	0.274377	Normal
460	X10615_113.9253_15.87_NA	0.0143292	0.0151701	Non-normal
461	X10616_161.0098_15.87_NA	0.0158978	0.0168185	Non-normal
462	X10617_100.914_15.87_NA	0.370453	0.375385	Normal
463	X10618_117.9181_15.87_NA	0.00935113	0.00996336	Non-normal
464	X10619_115.922_15.87_NA	0.862937	0.864831	Normal
465	X10620_115.9198_15.87_NA	0.000168588	0.000191018	Non-normal
466	X10621_142.9282_15.87_NA	0.0011283	0.0012407	Non-normal
467	X10623_132.8945_15.86_NA	0.281937	0.286924	Normal
468	X10624_124.9984_15.86_NA	3.0662e-05	3.56536e-05	Non-normal
469	X10625_118.9318_15.87_NA	0.0108475	0.0115258	Non-normal
470	X10626_132.9226_15.87_NA	0.000319597	0.000358229	Non-normal
471	X10627_216.8536_15.87_NA	4.19325e-11	7.21961e-11	Non-normal
472	X10628_100.9326_15.87_NA	0.00190817	0.00208384	Non-normal
473	X10629_116.9508_15.87_NA	0.00143536	0.00157385	Non-normal
474	X10631_134.9211_15.87_NA	0.121337	0.124874	Normal
475	X10632_115.9176_15.87_NA	0.0780731	0.0808962	Normal
476	X10634_133.9227_15.87_NA	0.0026858	0.00291563	Non-normal
477	X10635_279.0097_15.87_NA	1.41712e-13	4.71945e-13	Non-normal
478	X10636_118.9233_15.87_NA	1.544e-06	1.90221e-06	Non-normal
479	X10637_116.93_15.87_NA	0.00201885	0.00220175	Non-normal
480	X10638_170.0201_15.87_NA	3.42635e-05	3.97655e-05	Non-normal
481	X10639_132.8994_15.87_NA	1.91105e-06	2.34769e-06	Non-normal
482	X10640_114.9332_15.87_NA	1.93558e-05	2.27055e-05	Non-normal
483	X10641_135.894_15.87_NA	2.089e-06	2.55984e-06	Non-normal
484	X10642_136.8909_15.87_NA	2.8329e-06	3.44827e-06	Non-normal
485	X10643_134.8938_15.87_NA	2.55245e-06	3.1126e-06	Non-normal
486	X10644_230.053_15.87_NA	0.000707318	0.000784394	Non-normal
487	X10645_116.9275_15.87_NA	1.07675e-05	1.27745e-05	Non-normal
488	X10646_187.0468_15.87_NA	0.000469034	0.000522762	Non-normal
489	X10647_374.1324_15.87_NA	0.287535	0.292499	Normal
490	X10648_117.9277_15.87_NA	3.27771e-06	3.97844e-06	Non-normal
491	X10649_397.3689_15.87_NA	2.27255e-11	4.05409e-11	Non-normal
492	X1064_199.8828_1.65_NA	0.00203623	0.00222038	Non-normal
493	X10651_116.9043_15.87_NA	0.00109357	0.00120324	Non-normal
494	X10652_116.9251_15.87_NA	0.000118794	0.000135248	Non-normal
495	X10653_355.1585_15.87_NA	1.73447e-06	2.13363e-06	Non-normal
496	X10654_129.0126_15.87_NA	1.02239e-06	1.27137e-06	Non-normal
497	X10655_194.9055_15.87_NA	1.8791e-08	2.58677e-08	Non-normal
498	X10656_128.0093_15.87_NA	3.48661e-07	4.43381e-07	Non-normal
499	X10657_128.0359_15.87_NA	0.203539	0.208154	Normal
500	X10658_144.0407_15.87_NA	0.00963658	0.0102615	Non-normal
501	X10659_346.9973_15.87_NA	1.1513e-10	1.86449e-10	Non-normal
502	X10660_255.233_15.88_NA	1.65637e-09	2.4426e-09	Non-normal
503	X10661_134.8961_15.87_NA	0.00300954	0.00326175	Non-normal
504	X10662_248.9605_15.87_NA	0.0184695	0.0194968	Non-normal
505	X10663_127.9827_15.87_NA	0.000296255	0.000332422	Non-normal
506	X10666_353.164_15.87_NA	5.609e-08	7.46538e-08	Non-normal
507	X10667_195.9972_15.87_NA	7.85858e-09	1.1062e-08	Non-normal
508	X10668_180.9725_15.87_NA	0.145552	0.14948	Normal
509	X10669_263.9852_15.87_NA	3.70462e-09	5.3203e-09	Non-normal
510	X10671_331.9727_15.86_NA	3.33162e-08	4.50234e-08	Non-normal
511	X10672_316.948_15.87_NA	3.44072e-06	4.17146e-06	Non-normal
512	X10673_129.0063_15.87_NA	3.69941e-05	4.28937e-05	Non-normal
513	X10674_353.9547_15.88_NA	1.6733e-10	2.67136e-10	Non-normal
514	X10675_285.9671_15.87_NA	7.10456e-10	1.0795e-09	Non-normal
515	X10676_132.9507_15.87_NA	0.391621	0.39656	Normal
516	X10678_160.0258_15.88_NA	0.000161495	0.000183066	Non-normal
517	X10679_118.926_15.87_NA	1.89417e-05	2.22376e-05	Non-normal
518	X10680_146.9269_15.88_NA	0.0325072	0.0340496	Non-normal
519	X10681_144.8906_15.87_NA	0.400892	0.405779	Normal
520	X10682_601.4114_15.96_NA	7.5236e-11	1.25028e-10	Non-normal
521	X10683_145.9259_15.88_NA	0.548633	0.55287	Normal
522	X10684_411.2754_15.93_NA	1.33434e-11	2.46027e-11	Non-normal
523	X10685_153.8679_15.85_NA	1.6411e-07	2.12389e-07	Non-normal
524	X10691_167.8361_15.93_NA	0.000220384	0.000248433	Non-normal
525	X10692_336.9685_15.93_NA	5.69081e-07	7.1608e-07	Non-normal
526	X10693_501.3702_15.96_NA	0.00107546	0.00118367	Non-normal
527	X10696_170.0201_15.93_NA	0.0121467	0.0128819	Non-normal
528	X10698_587.3958_15.97_NA	2.67637e-13	7.84762e-13	Non-normal
529	X10699_400.148_15.98_NA	8.5404e-07	1.06493e-06	Non-normal
530	X10700_194.9055_15.95_NA	4.8323e-06	5.81899e-06	Non-normal
531	X10701_116.9297_15.95_NA	0.11781	0.12133	Normal
532	X10702_144.9547_15.95_NA	0.255671	0.260556	Normal
533	X10704_135.9702_15.95_NA	0.000157918	0.000179095	Non-normal
534	X10705_115.9428_15.95_NA	0.106179	0.109568	Normal
535	X10706_100.914_15.94_NA	7.33879e-05	8.40906e-05	Non-normal
536	X10708_187.0468_15.96_NA	5.15024e-09	7.33296e-09	Non-normal
537	X10709_291.0074_15.96_NA	2.04963e-05	2.40088e-05	Non-normal
538	X10710_100.9513_15.95_NA	0.426031	0.430807	Normal
539	X10713_100.9326_15.95_NA	0.311507	0.3164	Normal
540	X10714_117.9277_15.97_NA	0.115576	0.119097	Normal
541	X10716_100.925_15.95_NA	0.00243043	0.00264312	Non-normal
542	X10718_116.9276_15.97_NA	0.112269	0.11577	Normal
543	X10719_142.9282_15.96_NA	0.788335	0.791042	Normal
544	X1071_138.0188_1.73_NA	1.22981e-08	1.70939e-08	Non-normal
545	X10720_144.9255_15.96_NA	2.41143e-07	3.094e-07	Non-normal
546	X10722_114.9332_15.97_NA	0.279511	0.284534	Normal
547	X10724_116.9043_15.96_NA	0.0178491	0.0188555	Non-normal
548	X10725_144.9195_15.96_NA	0.0427256	0.0445548	Non-normal
549	X10726_116.9202_15.95_NA	0.413872	0.418743	Normal
550	X10728_116.9508_15.97_NA	0.0653058	0.0677826	Normal
551	X10729_144.9227_15.96_NA	0.779248	0.782246	Normal
552	X1072_163.0606_1.73_NA	1.47533e-14	9.5106e-14	Non-normal
553	X10731_161.0098_15.95_NA	1.10067e-06	1.36523e-06	Non-normal
554	X10732_115.9218_15.96_NA	0.0154088	0.0163059	Non-normal
555	X10733_132.9226_15.96_NA	0.339103	0.344143	Normal
556	X10734_216.8536_15.98_NA	2.67925e-08	3.64704e-08	Non-normal
557	X10737_116.9253_15.97_NA	0.000966576	0.00106592	Non-normal
558	X10738_117.9241_15.96_NA	0.0128618	0.0136324	Non-normal
559	X10739_145.9228_15.96_NA	0.550738	0.554915	Normal
560	X10740_132.8994_15.96_NA	5.46493e-06	6.56564e-06	Non-normal
561	X10741_135.8939_15.97_NA	2.08661e-06	2.55734e-06	Non-normal
562	X10742_130.9281_15.96_NA	0.136468	0.140269	Normal
563	X10744_397.3689_15.94_NA	6.9617e-11	1.1606e-10	Non-normal
564	X10746_136.8909_15.97_NA	1.40003e-05	1.65373e-05	Non-normal
565	X10747_134.8938_15.97_NA	1.02628e-05	1.21817e-05	Non-normal
566	X10749_381.1741_15.98_NA	2.01084e-09	2.94808e-09	Non-normal
567	X1074_223.0822_1.72_NA	1.47989e-14	9.5106e-14	Non-normal
568	X10750_124.9984_15.95_NA	0.20317	0.207806	Normal
569	X10751_115.9198_15.97_NA	0.898355	0.899956	Normal
570	X10752_134.8961_15.96_NA	3.20775e-05	3.72699e-05	Non-normal
571	X10753_115.9177_15.96_NA	7.96869e-05	9.12223e-05	Non-normal
572	X10754_281.2488_15.99_NA	3.45302e-10	5.37635e-10	Non-normal
573	X10755_132.9508_15.96_NA	0.0107489	0.0114226	Non-normal
574	X10756_169.833_15.99_NA	3.15173e-06	3.82934e-06	Non-normal
575	X10758_113.9253_15.98_NA	0.810077	0.812635	Normal
576	X10759_144.8906_15.97_NA	0.0192933	0.0203517	Non-normal
577	X10763_195.0156_15.98_NA	0.00183293	0.00200228	Non-normal
578	X10764_355.3221_16_NA	0.00018302	0.000206984	Non-normal
579	X10765_609.4165_16.01_NA	0.00637672	0.00684712	Non-normal
580	X10766_653.4065_15.99_NA	3.79312e-12	7.83389e-12	Non-normal
581	X10767_230.053_15.96_NA	1.28474e-08	1.7837e-08	Non-normal
582	X10769_308.9979_16.03_NA	8.7857e-06	1.04692e-05	Non-normal
583	X10770_619.422_16_NA	0.000942457	0.00103995	Non-normal
584	X10771_575.4321_16.05_NA	9.069e-10	1.36887e-09	Non-normal
585	X10772_197.8076_16.07_NA	9.85012e-05	0.000112461	Non-normal
586	X10773_627.427_16.07_NA	2.1203e-13	6.52337e-13	Non-normal
587	X10775_199.8046_16.08_NA	6.64712e-05	7.62847e-05	Non-normal
588	X10776_195.8105_16.09_NA	2.70655e-05	3.15318e-05	Non-normal
589	X10779_645.4377_16.09_NA	1.83873e-05	2.16075e-05	Non-normal
590	X10782_327.2544_16.1_NA	8.54469e-13	2.13066e-12	Non-normal
591	X10783_603.4271_16.13_NA	3.26596e-06	3.96484e-06	Non-normal
592	X10786_199.8046_16.19_NA	0.00193209	0.00210934	Non-normal
593	X10787_155.8649_16.2_NA	0.73536	0.739001	Normal
594	X1078_279.0392_1.73_NA	2.61336e-11	4.63154e-11	Non-normal
595	X10793_153.8679_16.2_NA	0.95545	0.956235	Normal
596	X10795_195.8105_16.2_NA	0.000550443	0.00061191	Non-normal
597	X10796_197.8076_16.2_NA	0.00762452	0.00816179	Non-normal
598	X10798_629.4428_16.22_NA	9.48815e-09	1.3274e-08	Non-normal
599	X10799_521.3518_16.22_NA	0.000182437	0.000206357	Non-normal
600	X1079_151.0254_1.73_NA	3.01504e-14	1.48356e-13	Non-normal
601	X10800_117.9042_16.24_NA	0.000235802	0.000265404	Non-normal
602	X10801_117.9352_16.24_NA	5.97206e-05	6.86994e-05	Non-normal
603	X10802_169.833_16.23_NA	0.000106473	0.000121429	Non-normal
604	X10803_485.3752_16.23_NA	0.00219516	0.00239118	Non-normal
605	X10804_531.3806_16.23_NA	0.000243056	0.000273401	Non-normal
606	X10805_167.8361_16.23_NA	0.000180587	0.000204392	Non-normal
607	X10806_134.8643_16.24_NA	0.525379	0.529582	Normal
608	X10807_100.914_16.24_NA	0.452572	0.457076	Normal
609	X10808_144.9256_16.24_NA	0.161578	0.165706	Normal
610	X10809_132.867_16.23_NA	0.0421019	0.043917	Non-normal
611	X10810_115.8969_16.24_NA	0.245571	0.250333	Normal
612	X10811_115.922_16.24_NA	0.107758	0.11115	Normal
613	X10812_132.9226_16.24_NA	0.00662677	0.00710935	Non-normal
614	X10813_161.0098_16.24_NA	0.0207364	0.0218645	Non-normal
615	X10814_132.8945_16.24_NA	0.00879244	0.00938177	Non-normal
616	X10815_131.9148_16.24_NA	0.020752	0.0218777	Non-normal
617	X10816_144.8907_16.24_NA	0.514426	0.518828	Normal
618	X10817_133.9228_16.24_NA	0.0842262	0.0871729	Normal
619	X10818_117.9181_16.24_NA	0.120198	0.12372	Normal
620	X10819_142.9282_16.24_NA	0.000147531	0.000167471	Non-normal
621	X1081_297.9106_1.74_NA	3.04934e-12	6.46029e-12	Non-normal
622	X10820_145.9228_16.24_NA	0.000891326	0.000984866	Non-normal
623	X10821_113.9253_16.24_NA	0.00639043	0.00685983	Non-normal
624	X10822_128.9276_16.24_NA	0.00631367	0.00678242	Non-normal
625	X10824_146.9211_16.24_NA	0.0506964	0.0527916	Normal
626	X10825_130.9281_16.24_NA	7.13302e-05	8.17584e-05	Non-normal
627	X10826_136.8623_16.24_NA	0.0581422	0.0604073	Normal
628	X10827_144.9195_16.24_NA	0.0666927	0.0692123	Normal
629	X10828_100.9326_16.24_NA	0.0428436	0.0446716	Non-normal
630	X10829_134.921_16.25_NA	0.00296305	0.00321232	Non-normal
631	X10830_116.9203_16.24_NA	0.91808	0.919087	Normal
632	X10831_135.9702_16.25_NA	0.176331	0.180581	Normal
633	X10832_130.0135_16.25_NA	0.0453541	0.0472689	Non-normal
634	X10833_144.9227_16.24_NA	0.00012755	0.000145104	Non-normal
635	X10834_101.9328_16.24_NA	0.343991	0.349055	Normal
636	X10835_115.9198_16.24_NA	0.192134	0.196572	Normal
637	X10836_116.9043_16.24_NA	0.582497	0.586591	Normal
638	X10837_115.9176_16.24_NA	0.16664	0.170801	Normal
639	X10839_144.9547_16.24_NA	0.0728429	0.0755733	Normal
640	X1083_307.9394_1.74_NA	5.84298e-12	1.15641e-11	Non-normal
641	X10840_194.9055_16.24_NA	0.30499	0.30991	Normal
642	X10841_100.925_16.24_NA	0.0784671	0.081293	Normal
643	X10842_115.9427_16.24_NA	0.0499241	0.0519948	Normal
644	X10843_116.9508_16.24_NA	0.766259	0.769524	Normal
645	X10844_100.9513_16.24_NA	0.367352	0.372294	Normal
646	X10845_117.9241_16.24_NA	0.106926	0.110323	Normal
647	X10846_118.926_16.24_NA	0.0677211	0.0702696	Normal
648	X10847_116.9251_16.24_NA	0.8425	0.844812	Normal
649	X10848_117.9277_16.24_NA	0.434562	0.439373	Normal
650	X10849_114.9332_16.24_NA	0.205623	0.210168	Normal
651	X1084_289.068_1.74_NA	1.80934e-10	2.87535e-10	Non-normal
652	X10850_116.9275_16.24_NA	0.263895	0.268862	Normal
653	X10851_116.9299_16.24_NA	0.0282905	0.0296967	Non-normal
654	X10852_457.2267_16.25_NA	0.00264059	0.0028674	Non-normal
655	X10854_129.0126_16.25_NA	0.414068	0.418884	Normal
656	X10855_145.9259_16.24_NA	0.00825265	0.00881868	Non-normal
657	X10856_132.9508_16.24_NA	0.0525053	0.0546597	Normal
658	X10857_160.0258_16.25_NA	0.269741	0.274665	Normal
659	X10858_127.9827_16.25_NA	0.233022	0.237706	Normal
660	X10859_129.0063_16.25_NA	0.103424	0.10674	Normal
661	X1085_218.1046_1.73_NA	9.92985e-14	3.62063e-13	Non-normal
662	X10860_128.0359_16.25_NA	0.51573	0.520071	Normal
663	X10861_128.0093_16.25_NA	0.908756	0.910126	Normal
664	X10862_230.053_16.25_NA	0.909419	0.910665	Normal
665	X10863_146.9269_16.24_NA	0.220806	0.225403	Normal
666	X10864_187.0468_16.25_NA	0.00754603	0.00808132	Non-normal
667	X10865_170.0201_16.25_NA	0.145337	0.14928	Normal
668	X10867_403.3067_16.25_NA	7.30099e-09	1.02969e-08	Non-normal
669	X10868_639.4037_16.27_NA	1.34838e-13	4.54248e-13	Non-normal
670	X10869_124.9984_16.25_NA	0.00328218	0.00355355	Non-normal
671	X1086_221.0665_1.74_NA	2.2334e-14	1.20974e-13	Non-normal
672	X10870_134.8961_16.25_NA	6.50545e-05	7.47058e-05	Non-normal
673	X10871_132.8994_16.25_NA	0.157486	0.161577	Normal
674	X10872_135.894_16.25_NA	0.484102	0.488784	Normal
675	X10875_136.8909_16.25_NA	0.20912	0.213711	Normal
676	X10876_134.8938_16.25_NA	0.174769	0.179032	Normal
677	X10877_144.0407_16.24_NA	4.62282e-07	5.84309e-07	Non-normal
678	X1087_243.0623_1.74_uridine CollisionEnergy:102040	2.26436e-10	3.57358e-10	Non-normal
679	X10880_703.3526_16.29_NA	1.96753e-09	2.8869e-09	Non-normal
680	X10881_195.9972_16.26_NA	2.38809e-05	2.78929e-05	Non-normal
681	X10882_603.4271_16.28_NA	1.37051e-06	1.69275e-06	Non-normal
682	X10883_559.4371_16.28_NA	1.05615e-07	1.38252e-07	Non-normal
683	X10884_279.0098_16.28_NA	3.44836e-09	4.96203e-09	Non-normal
684	X10885_255.233_16.28_NA	3.01127e-05	3.5026e-05	Non-normal
685	X10887_591.4637_16.28_NA	8.75842e-15	7.60548e-14	Non-normal
686	X10897_199.8046_16.34_NA	7.25252e-05	8.3115e-05	Non-normal
687	X10898_195.8105_16.33_NA	6.32401e-06	7.57409e-06	Non-normal
688	X10899_197.8076_16.34_NA	5.3242e-05	6.13336e-05	Non-normal
689	X108_382.785_1.27_NA	3.13881e-13	8.99776e-13	Non-normal
690	X10900_561.4163_16.39_NA	1.06564e-15	2.66335e-14	Non-normal
691	X10901_281.2488_16.39_NA	1.37921e-09	2.04711e-09	Non-normal
692	X10903_585.4529_16.39_NA	2.1146e-13	6.51133e-13	Non-normal
693	X10904_629.4428_16.39_NA	2.25068e-10	3.55275e-10	Non-normal
694	X10908_423.3272_16.42_NA	0.00592877	0.00637362	Non-normal
695	X1090_299.9076_1.73_NA	3.61886e-13	1.01427e-12	Non-normal
696	X10912_118.0037_16.44_NA	4.0113e-10	6.20461e-10	Non-normal
697	X10914_591.4635_16.44_NA	9.93967e-15	8.02743e-14	Non-normal
698	X10916_581.3852_16.48_NA	8.29894e-13	2.07601e-12	Non-normal
699	X10917_557.4215_16.47_NA	1.15223e-06	1.42798e-06	Non-normal
700	X10918_645.4014_16.48_NA	4.7149e-13	1.27222e-12	Non-normal
701	X10919_382.333_16.47_NA	8.47699e-06	1.01046e-05	Non-normal
702	X10922_501.3702_16.52_NA	9.99632e-09	1.39689e-08	Non-normal
703	X10923_619.3776_16.5_NA	1.00467e-07	1.3175e-07	Non-normal
704	X10924_583.401_16.51_NA	5.52972e-10	8.46546e-10	Non-normal
705	X10925_631.4222_16.52_NA	4.26859e-09	6.09992e-09	Non-normal
706	X10926_629.4064_16.51_NA	4.04697e-08	5.44189e-08	Non-normal
707	X10927_195.8105_16.49_NA	3.8664e-10	5.98935e-10	Non-normal
708	X10931_209.004_16.53_NA	2.97974e-05	3.46758e-05	Non-normal
709	X10932_323.0136_16.53_NA	0.000618321	0.000686637	Non-normal
710	X10934_621.3933_16.53_NA	0.00018714	0.000211579	Non-normal
711	X10935_585.4165_16.54_NA	0.00621754	0.0066821	Non-normal
712	X10937_167.8361_16.54_NA	0.00292256	0.00316936	Non-normal
713	X10938_169.833_16.54_NA	0.00399572	0.00431457	Non-normal
714	X10942_371.3169_16.55_NA	5.06144e-12	1.01284e-11	Non-normal
715	X10943_483.3596_16.57_NA	2.64143e-09	3.83411e-09	Non-normal
716	X10944_241.0104_16.55_NA	2.26959e-06	2.77415e-06	Non-normal
717	X10946_641.4428_16.57_NA	1.67416e-12	3.82364e-12	Non-normal
718	X10947_413.2911_16.59_NA	5.92488e-13	1.55787e-12	Non-normal
719	X10949_505.3571_16.61_NA	4.20546e-12	8.57402e-12	Non-normal
720	X10950_469.3803_16.62_NA	4.46883e-08	5.98602e-08	Non-normal
721	X10951_515.3857_16.62_NA	5.02479e-09	7.15714e-09	Non-normal
722	X10952_591.427_16.62_NA	1.69278e-11	3.06926e-11	Non-normal
723	X10953_327.2908_16.63_NA	1.65284e-05	1.94638e-05	Non-normal
724	X10955_611.4322_16.64_NA	0.000906084	0.00100102	Non-normal
725	X10959_591.4634_16.71_NA	4.62553e-15	5.28106e-14	Non-normal
726	X1095_171.9464_1.75_NA	1.26414e-09	1.88434e-09	Non-normal
727	X10960_613.4115_16.67_NA	8.23208e-14	3.11991e-13	Non-normal
728	X10963_161.0098_16.74_NA	5.43117e-05	6.2556e-05	Non-normal
729	X10964_280.8984_16.73_NA	1.8503e-05	2.1733e-05	Non-normal
730	X10966_124.9984_16.74_NA	0.481275	0.485997	Normal
731	X10967_216.8536_16.76_NA	0.063589	0.0660101	Normal
732	X10969_162.8418_16.74_NA	5.21847e-06	6.27573e-06	Non-normal
733	X10970_132.9508_16.75_NA	0.0910876	0.0941676	Normal
734	X10971_100.9251_16.74_NA	0.855858	0.857854	Normal
735	X10972_116.9508_16.75_NA	0.00198419	0.00216493	Non-normal
736	X10973_144.9548_16.75_NA	0.307683	0.312559	Normal
737	X10974_153.8679_16.75_NA	0.00243135	0.00264373	Non-normal
738	X10975_115.9428_16.75_NA	0.132575	0.136325	Normal
739	X10976_100.9513_16.75_NA	0.0753132	0.0780697	Normal
740	X10977_144.9227_16.75_NA	0.0462995	0.0482473	Non-normal
741	X10978_118.926_16.75_NA	0.00311485	0.00337488	Non-normal
742	X10979_146.9211_16.75_NA	0.0422999	0.0441173	Non-normal
743	X10981_114.9332_16.75_NA	0.00182548	0.00199444	Non-normal
744	X10982_145.9228_16.75_NA	0.0109021	0.0115804	Non-normal
745	X10983_402.1637_16.75_NA	3.18467e-08	4.31092e-08	Non-normal
746	X10984_144.8907_16.75_NA	0.113577	0.117087	Normal
747	X10985_101.9328_16.75_NA	0.183912	0.188266	Normal
748	X10986_117.9277_16.75_NA	0.000419253	0.00046785	Non-normal
749	X10988_130.9281_16.75_NA	0.0567983	0.0590615	Normal
750	X10989_115.8969_16.75_NA	0.057991	0.0602588	Normal
751	X10990_116.9275_16.75_NA	4.26698e-05	4.93727e-05	Non-normal
752	X10991_100.9327_16.75_NA	2.86567e-05	3.33697e-05	Non-normal
753	X10992_116.9203_16.75_NA	3.72088e-05	4.31289e-05	Non-normal
754	X10993_115.9198_16.75_NA	1.51011e-06	1.86171e-06	Non-normal
755	X10994_132.9226_16.75_NA	0.0355339	0.0371294	Non-normal
756	X10995_169.833_16.75_NA	0.00102566	0.00112937	Non-normal
757	X10996_142.9282_16.75_NA	0.0182804	0.0193028	Non-normal
758	X10997_117.9241_16.75_NA	0.367179	0.372171	Normal
759	X10998_115.9177_16.75_NA	0.000647698	0.000719041	Non-normal
760	X10999_133.9228_16.75_NA	0.00774512	0.00828482	Non-normal
761	X10_378.842_1.06_NA	0.00111778	0.00122951	Non-normal
762	X11000_128.9277_16.75_NA	0.811596	0.814047	Normal
763	X11001_116.9253_16.74_NA	0.00584096	0.00628107	Non-normal
764	X11002_117.9182_16.75_NA	0.501302	0.505941	Normal
765	X11003_146.9269_16.75_NA	0.675974	0.679881	Normal
766	X11005_116.9297_16.75_NA	0.0404808	0.0422441	Non-normal
767	X11006_132.8945_16.75_NA	0.165882	0.170096	Normal
768	X11007_117.9353_16.75_NA	0.0110184	0.0116971	Non-normal
769	X11008_138.8893_16.75_NA	9.64611e-06	1.14683e-05	Non-normal
770	X11009_100.914_16.75_NA	0.142881	0.146798	Normal
771	X1100_191.9471_1.75_NA	4.26824e-08	5.72467e-08	Non-normal
772	X11010_187.0468_16.75_NA	0.00468808	0.00505024	Non-normal
773	X11011_115.9219_16.74_NA	0.0272578	0.0286291	Non-normal
774	X11013_134.921_16.75_NA	0.611188	0.615144	Normal
775	X11014_194.9055_16.75_NA	3.42495e-11	5.96712e-11	Non-normal
776	X11015_134.8644_16.75_NA	0.29891	0.303816	Normal
777	X11017_230.053_16.75_NA	3.17657e-05	3.69194e-05	Non-normal
778	X11018_144.9257_16.75_NA	0.0863919	0.0894017	Normal
779	X11019_116.9044_16.75_NA	0.0044282	0.00477734	Non-normal
780	X11020_113.9253_16.75_NA	0.00289339	0.00313912	Non-normal
781	X11021_155.8649_16.75_NA	0.0119085	0.0126347	Non-normal
782	X11023_167.8361_16.75_NA	0.00260788	0.0028323	Non-normal
783	X11024_118.9318_16.75_NA	0.00969518	0.0103224	Non-normal
784	X11025_383.1898_16.75_NA	8.52863e-12	1.63266e-11	Non-normal
785	X11026_160.0258_16.75_NA	0.0900458	0.0931302	Normal
786	X11027_132.8994_16.75_NA	7.72551e-06	9.22089e-06	Non-normal
787	X11029_135.894_16.75_NA	3.59675e-06	4.35484e-06	Non-normal
788	X1102_369.1042_1.72_NA	3.81045e-12	7.8608e-12	Non-normal
789	X11030_136.8909_16.75_NA	1.85317e-06	2.27735e-06	Non-normal
790	X11031_134.8938_16.75_NA	1.57298e-06	1.93759e-06	Non-normal
791	X11032_144.0407_16.75_NA	8.39636e-07	1.04732e-06	Non-normal
792	X11033_283.2644_16.75_NA	4.37386e-11	7.50053e-11	Non-normal
793	X11034_134.8962_16.75_NA	0.00114225	0.00125586	Non-normal
794	X11036_629.4428_16.76_NA	1.52639e-13	5.02404e-13	Non-normal
795	X11046_133.9987_16.77_NA	2.06732e-10	3.2718e-10	Non-normal
796	X11048_633.4377_16.82_NA	2.93002e-10	4.58647e-10	Non-normal
797	X1104_317.9682_1.76_NA	5.5515e-11	9.39e-11	Non-normal
798	X11051_513.3701_16.83_NA	0.000280204	0.000314557	Non-normal
799	X11052_647.4534_16.84_NA	2.98411e-09	4.31183e-09	Non-normal
800	X11053_529.4014_16.86_NA	0.00107231	0.00118038	Non-normal
801	X11057_132.925_16.89_NA	3.51576e-05	4.07902e-05	Non-normal
802	X11058_214.8591_16.91_NA	0.000350713	0.000392684	Non-normal
803	X11059_167.8361_16.91_NA	0.00096518	0.00106454	Non-normal
804	X11060_280.8985_16.94_NA	2.89445e-15	3.93595e-14	Non-normal
805	X11062_229.901_16.93_NA	3.26181e-05	3.7886e-05	Non-normal
806	X11064_164.8389_16.96_NA	2.49798e-08	3.40791e-08	Non-normal
807	X11067_254.9163_16.97_NA	1.89973e-12	4.25063e-12	Non-normal
808	X11069_615.427_16.99_NA	2.32626e-14	1.24345e-13	Non-normal
809	X11075_234.8198_17_NA	1.0911e-07	1.42675e-07	Non-normal
810	X11078_631.4585_17.01_NA	2.87874e-11	5.07355e-11	Non-normal
811	X11081_162.8418_17.05_NA	3.10735e-08	4.21251e-08	Non-normal
812	X11083_623.4322_17.05_NA	3.71827e-12	7.70325e-12	Non-normal
813	X11086_164.8389_17.06_NA	9.7176e-06	1.15495e-05	Non-normal
814	X11089_134.8962_17.06_NA	2.4617e-06	3.00495e-06	Non-normal
815	X11094_254.9163_17.1_NA	9.98517e-12	1.88824e-11	Non-normal
816	X11096_234.8198_17.13_NA	6.47526e-07	8.1227e-07	Non-normal
817	X11098_567.4634_17.14_NA	7.38793e-15	7.01086e-14	Non-normal
818	X11102_341.3064_17.18_NA	1.10455e-09	1.65525e-09	Non-normal
819	X11109_587.4685_17.25_NA	2.23555e-13	6.77245e-13	Non-normal
820	X11110_549.3833_17.23_NA	0.000378176	0.000422786	Non-normal
821	X11111_559.412_17.23_NA	4.42607e-05	5.11729e-05	Non-normal
822	X11112_513.4065_17.24_NA	0.000131029	0.000149016	Non-normal
823	X11113_631.3425_17.23_NA	5.83505e-06	6.99996e-06	Non-normal
824	X11115_283.2645_17.24_NA	1.31514e-10	2.11995e-10	Non-normal
825	X11116_631.4585_17.25_NA	6.34545e-11	1.06271e-10	Non-normal
826	X11118_167.8361_17.26_NA	0.00145953	0.00160011	Non-normal
827	X11122_134.8938_17.32_NA	0.00376362	0.00406696	Non-normal
828	X11124_617.4428_17.31_NA	3.46406e-11	6.03095e-11	Non-normal
829	X11125_132.8994_17.33_NA	0.00509169	0.00547938	Non-normal
830	X11126_136.8909_17.32_NA	0.00681457	0.00730761	Non-normal
831	X11129_573.4528_17.31_NA	3.163e-11	5.54645e-11	Non-normal
832	X1112_211.019_1.74_NA	4.70822e-13	1.27089e-12	Non-normal
833	X11131_132.9249_17.33_NA	3.29513e-08	4.45385e-08	Non-normal
834	X11133_254.9163_17.36_NA	2.32774e-11	4.14646e-11	Non-normal
835	X11134_234.8198_17.34_NA	2.56167e-05	2.98725e-05	Non-normal
836	X11135_134.8962_17.34_NA	6.05308e-07	7.60355e-07	Non-normal
837	X11136_323.0137_17.34_NA	1.17815e-09	1.76048e-09	Non-normal
838	X11139_162.8418_17.4_NA	3.56202e-06	4.31351e-06	Non-normal
839	X11140_280.8985_17.4_NA	5.26026e-12	1.04875e-11	Non-normal
840	X11141_164.8389_17.4_NA	0.000301037	0.000337685	Non-normal
841	X11149_573.4528_17.41_NA	1.29078e-14	8.79865e-14	Non-normal
842	X11150_170.0202_17.44_NA	4.12962e-09	5.90742e-09	Non-normal
843	X11153_133.9987_17.44_NA	4.52562e-05	5.22908e-05	Non-normal
844	X11154_128.036_17.45_NA	0.00167051	0.00182759	Non-normal
845	X11159_129.0063_17.46_NA	0.000452886	0.000504996	Non-normal
846	X11162_127.9827_17.48_NA	3.41392e-06	4.13964e-06	Non-normal
847	X11163_116.9349_17.47_NA	1.85643e-09	2.72718e-09	Non-normal
848	X11168_162.8418_17.5_NA	4.48675e-07	5.67406e-07	Non-normal
849	X1116_169.05_1.75_NA	2.36945e-11	4.2187e-11	Non-normal
850	X11170_411.3847_17.5_NA	1.19803e-13	4.17255e-13	Non-normal
851	X11172_132.8994_17.52_NA	1.92459e-13	6.06685e-13	Non-normal
852	X11174_167.8361_17.54_NA	6.96395e-07	8.72524e-07	Non-normal
853	X11179_280.8985_17.52_NA	1.14654e-11	2.13338e-11	Non-normal
854	X11180_134.8961_17.54_NA	9.90565e-06	1.17654e-05	Non-normal
855	X11181_657.4379_17.55_NA	5.13511e-13	1.37043e-12	Non-normal
856	X11187_162.8418_17.57_NA	1.08071e-08	1.50702e-08	Non-normal
857	X11188_164.8389_17.58_NA	8.85285e-06	1.05475e-05	Non-normal
858	X11189_411.3846_17.54_NA	1.20096e-13	4.18056e-13	Non-normal
859	X1118_476.014_1.74_NA	6.67397e-15	6.65303e-14	Non-normal
860	X11190_254.9163_17.54_NA	1.16051e-10	1.87898e-10	Non-normal
861	X11191_234.8198_17.57_NA	1.62127e-05	1.91044e-05	Non-normal
862	X11199_410.3642_17.62_NA	3.3076e-06	4.01339e-06	Non-normal
863	X11201_167.8361_17.59_NA	0.0211994	0.022343	Non-normal
864	X11202_565.3783_17.64_NA	1.1109e-11	2.0718e-11	Non-normal
865	X11204_529.4015_17.64_NA	6.84053e-11	1.14177e-10	Non-normal
866	X11208_613.4479_17.61_NA	0.000209949	0.000236853	Non-normal
867	X1120_267.073_1.75_NA	1.52347e-14	9.67158e-14	Non-normal
868	X11210_241.0104_17.68_NA	2.68322e-07	3.43608e-07	Non-normal
869	X11211_511.3908_17.71_NA	8.39629e-11	1.38554e-10	Non-normal
870	X11214_533.3883_17.74_NA	6.43434e-10	9.80311e-10	Non-normal
871	X11215_497.4117_17.75_NA	8.55573e-07	1.06666e-06	Non-normal
872	X11216_543.4171_17.74_NA	2.83399e-07	3.62281e-07	Non-normal
873	X11224_399.3483_17.79_NA	1.18112e-12	2.83151e-12	Non-normal
874	X11228_134.8962_17.84_NA	7.66969e-07	9.58824e-07	Non-normal
875	X1122_227.9605_1.75_NA	1.00112e-10	1.63396e-10	Non-normal
876	X11234_355.3222_17.86_NA	0.000756598	0.000838408	Non-normal
877	X11238_234.8198_17.91_NA	2.42808e-05	2.83373e-05	Non-normal
878	X11239_116.9349_17.92_NA	0.000387931	0.000433493	Non-normal
879	X11240_657.4743_17.92_NA	4.76155e-14	2.06607e-13	Non-normal
880	X11241_399.3482_17.88_NA	2.10711e-11	3.77647e-11	Non-normal
881	X11242_280.8985_17.96_NA	7.34081e-07	9.18638e-07	Non-normal
882	X11249_115.9218_17.98_NA	0.00378979	0.00409463	Non-normal
883	X11251_100.9141_17.99_NA	0.0336051	0.0351794	Non-normal
884	X11253_115.8969_17.99_NA	0.0109107	0.0115879	Non-normal
885	X11254_116.9044_17.98_NA	0.0349804	0.036572	Non-normal
886	X11255_132.8945_17.99_NA	0.0222869	0.0234654	Non-normal
887	X11257_144.8907_17.99_NA	0.0787516	0.0815762	Normal
888	X11260_132.9508_18.01_NA	0.000231863	0.000261091	Non-normal
889	X11261_162.8418_17.99_NA	2.91739e-08	3.96233e-08	Non-normal
890	X11262_171.8314_18_NA	5.76705e-11	9.72533e-11	Non-normal
891	X11263_117.9353_18.01_NA	4.7753e-06	5.7513e-06	Non-normal
892	X11265_599.4321_18_NA	1.49231e-11	2.72608e-11	Non-normal
893	X11266_164.839_17.99_NA	2.55209e-09	3.7096e-09	Non-normal
894	X11267_167.8361_18.01_NA	6.7804e-07	8.49818e-07	Non-normal
895	X11268_160.0258_18.01_NA	0.00841478	0.00898667	Non-normal
896	X1126_209.0219_1.75_NA	4.80855e-12	9.6847e-12	Non-normal
897	X11270_169.833_18.01_NA	5.43931e-08	7.24877e-08	Non-normal
898	X11271_411.2211_18.02_NA	6.71232e-12	1.31141e-11	Non-normal
899	X11272_254.9163_18.01_NA	0.00435938	0.00470378	Non-normal
900	X11273_134.8938_18.02_NA	7.65855e-05	8.77133e-05	Non-normal
901	X11274_136.8909_18.02_NA	0.000439752	0.000490576	Non-normal
902	X11275_311.2958_18.01_NA	2.04356e-13	6.37043e-13	Non-normal
903	X11277_133.9987_18.02_NA	5.99005e-06	7.18235e-06	Non-normal
904	X11279_132.8994_18.02_NA	6.16024e-05	7.07861e-05	Non-normal
905	X1127_561.1677_1.74_NA	2.05013e-15	3.30754e-14	Non-normal
906	X11280_153.8679_18.03_NA	0.011914	0.0126387	Non-normal
907	X11281_155.8649_18.02_NA	0.00318815	0.00345327	Non-normal
908	X11283_132.9249_18.03_NA	0.00100412	0.00110615	Non-normal
909	X11284_134.8962_18.03_NA	1.33175e-05	1.57487e-05	Non-normal
910	X11285_116.9349_18.04_NA	5.07673e-05	5.8529e-05	Non-normal
911	X11286_130.9281_18.03_NA	0.0233989	0.0246185	Non-normal
912	X11287_144.9197_18.04_NA	0.000107155	0.000122188	Non-normal
913	X11288_145.9229_18.04_NA	3.98311e-07	5.0485e-07	Non-normal
914	X1128_230.9582_1.75_NA	4.15049e-09	5.93612e-09	Non-normal
915	X11290_549.4166_18.08_NA	3.98741e-13	1.09989e-12	Non-normal
916	X11291_234.8198_18.05_NA	1.2883e-05	1.52497e-05	Non-normal
917	X11293_214.8591_18.08_NA	1.51209e-06	1.86384e-06	Non-normal
918	X11294_675.4848_18.07_NA	5.3682e-11	9.10949e-11	Non-normal
919	X11295_280.8985_18.03_NA	8.86175e-05	0.000101287	Non-normal
920	X11300_575.4685_18.1_NA	2.40952e-13	7.1804e-13	Non-normal
921	X11305_541.4015_18.12_NA	1.91425e-06	2.35083e-06	Non-normal
922	X11307_525.4065_18.12_NA	8.27873e-11	1.36707e-10	Non-normal
923	X11310_132.9202_18.18_NA	5.823e-06	6.98665e-06	Non-normal
924	X11313_116.9349_18.18_NA	3.16988e-11	5.55646e-11	Non-normal
925	X11314_214.8591_18.22_NA	2.15056e-06	2.63307e-06	Non-normal
926	X11315_234.8198_18.22_NA	2.68854e-08	3.65832e-08	Non-normal
927	X11318_167.8361_18.24_NA	0.000108639	0.000123861	Non-normal
928	X11320_575.4685_18.18_NA	2.5726e-12	5.54839e-12	Non-normal
929	X11322_200.8586_18.26_NA	8.94057e-14	3.34163e-13	Non-normal
930	X11330_164.8389_18.28_NA	0.00315807	0.00342121	Non-normal
931	X11332_222.8407_18.3_NA	1.83291e-09	2.69371e-09	Non-normal
932	X11333_253.7939_18.31_NA	3.73005e-09	5.35472e-09	Non-normal
933	X11338_214.8591_18.31_NA	7.7817e-08	1.02711e-07	Non-normal
934	X11340_167.8361_18.32_NA	0.000182294	0.000206227	Non-normal
935	X11342_306.8234_18.32_NA	9.44236e-09	1.3215e-08	Non-normal
936	X11343_234.8198_18.33_NA	9.18282e-09	1.28616e-08	Non-normal
937	X11344_198.8641_18.33_NA	3.13495e-11	5.50122e-11	Non-normal
938	X11345_244.8487_18.35_NA	7.18134e-14	2.81633e-13	Non-normal
939	X11346_310.842_18.35_NA	6.74702e-09	9.53035e-09	Non-normal
940	X11348_162.8418_18.36_NA	0.0914815	0.0945214	Normal
941	X11350_284.8415_18.37_NA	2.33537e-12	5.09695e-12	Non-normal
942	X11353_132.925_18.4_NA	2.33448e-07	2.99843e-07	Non-normal
943	X11355_280.8985_18.41_NA	0.000136783	0.000155464	Non-normal
944	X11359_693.4953_18.41_NA	1.04623e-13	3.75298e-13	Non-normal
945	X11361_133.9987_18.46_NA	3.27274e-05	3.80069e-05	Non-normal
946	X11362_198.8641_18.46_NA	2.46557e-08	3.36431e-08	Non-normal
947	X11365_214.8591_18.48_NA	1.19104e-07	1.55299e-07	Non-normal
948	X11366_253.7939_18.47_NA	1.11445e-11	2.07737e-11	Non-normal
949	X11367_234.8198_18.48_NA	3.15027e-07	4.01518e-07	Non-normal
950	X11368_164.839_18.49_NA	1.27976e-08	1.77712e-08	Non-normal
951	X11369_132.9202_18.49_NA	0.00248858	0.00270475	Non-normal
952	X11371_133.9987_18.5_NA	1.24072e-05	1.46984e-05	Non-normal
953	X11373_132.925_18.54_NA	0.000164376	0.000186274	Non-normal
954	X11375_162.8418_18.54_NA	3.16656e-12	6.68867e-12	Non-normal
955	X11376_197.8076_18.55_NA	0.0356726	0.037269	Non-normal
956	X11378_167.8361_18.58_NA	1.2804e-05	1.51635e-05	Non-normal
957	X11380_134.8962_18.58_NA	3.37445e-05	3.91756e-05	Non-normal
958	X11381_659.49_18.66_NA	2.57588e-12	5.55383e-12	Non-normal
959	X11388_164.839_18.59_NA	2.0452e-11	3.67271e-11	Non-normal
960	X11390_214.8591_18.6_NA	3.65018e-05	4.23363e-05	Non-normal
961	X11391_234.8199_18.62_NA	7.83737e-11	1.29814e-10	Non-normal
962	X11392_198.8641_18.62_NA	7.63852e-08	1.00894e-07	Non-normal
963	X11393_244.8487_18.65_NA	5.33888e-09	7.59859e-09	Non-normal
964	X11395_280.8985_18.65_NA	4.73481e-08	6.33302e-08	Non-normal
965	X11396_311.2959_18.66_NA	2.16251e-12	4.75805e-12	Non-normal
966	X11401_369.3378_18.67_NA	0.00225904	0.00245893	Non-normal
967	X11404_254.852_18.71_NA	8.81761e-08	1.16049e-07	Non-normal
968	X11407_541.4379_18.71_NA	2.46127e-09	3.58185e-09	Non-normal
969	X11408_167.8361_18.74_NA	0.000200115	0.000225898	Non-normal
970	X1140_279.9637_1.75_NA	2.47359e-09	3.59835e-09	Non-normal
971	X11410_133.9988_18.74_NA	0.000144274	0.000163799	Non-normal
972	X11412_229.901_18.76_NA	7.18981e-08	9.51222e-08	Non-normal
973	X11413_132.9203_18.75_NA	0.000141966	0.000161253	Non-normal
974	X11416_655.3891_18.79_NA	1.2966e-15	2.80874e-14	Non-normal
975	X11418_214.8591_18.78_NA	8.73166e-08	1.14959e-07	Non-normal
976	X11419_253.7939_18.8_NA	7.47985e-10	1.13416e-09	Non-normal
977	X11420_199.8047_18.79_NA	1.72149e-09	2.53607e-09	Non-normal
978	X11423_234.8198_18.81_NA	4.29136e-11	7.3729e-11	Non-normal
979	X11429_197.8076_18.82_NA	4.08215e-08	5.48818e-08	Non-normal
980	X1142_196.0224_1.75_NA	3.33777e-09	4.80952e-09	Non-normal
981	X11430_302.8075_18.82_NA	1.82545e-11	3.29917e-11	Non-normal
982	X11431_200.8586_18.81_NA	2.32132e-13	6.96015e-13	Non-normal
983	X11435_222.8407_18.83_NA	3.00847e-06	3.65711e-06	Non-normal
984	X11436_280.8985_18.84_NA	4.24275e-08	5.69153e-08	Non-normal
985	X11439_310.842_18.82_NA	2.64432e-11	4.68414e-11	Non-normal
986	X11440_164.839_18.84_NA	7.90941e-10	1.19586e-09	Non-normal
987	X11441_284.8415_18.82_NA	1.87069e-13	5.9225e-13	Non-normal
988	X11442_167.8361_18.84_NA	2.29416e-05	2.68129e-05	Non-normal
989	X11445_132.9249_18.86_NA	0.000474274	0.000528522	Non-normal
990	X11446_214.8591_18.85_NA	2.01418e-08	2.76803e-08	Non-normal
991	X11447_229.901_18.87_NA	0.000103192	0.00011778	Non-normal
992	X11449_134.8962_18.88_NA	2.40983e-05	2.81288e-05	Non-normal
993	X1144_440.0371_1.75_NA	1.77569e-14	1.06004e-13	Non-normal
994	X11450_253.7939_18.89_NA	3.4399e-10	5.35821e-10	Non-normal
995	X11451_199.8047_18.9_NA	1.20193e-07	1.56691e-07	Non-normal
996	X11452_234.8198_18.88_NA	1.42603e-07	1.85146e-07	Non-normal
997	X11455_162.8418_18.93_NA	2.0094e-09	2.94655e-09	Non-normal
998	X1145_497.1129_1.75_NA	1.87139e-14	1.09132e-13	Non-normal
999	X11462_167.8361_19.01_NA	1.02148e-06	1.27046e-06	Non-normal
1000	X11463_302.8075_19.02_NA	5.66523e-13	1.49822e-12	Non-normal
1001	X11464_280.8985_19.01_NA	4.12633e-08	5.54146e-08	Non-normal
1002	X11465_229.901_19.01_NA	5.72042e-05	6.58461e-05	Non-normal
1003	X11471_252.9035_19.08_NA	0.000912057	0.00100732	Non-normal
1004	X11473_253.7939_19.1_NA	6.88847e-14	2.72223e-13	Non-normal
1005	X11475_198.8641_19.09_NA	2.17134e-06	2.65717e-06	Non-normal
1006	X11477_133.9988_19.08_NA	0.000917291	0.00101294	Non-normal
1007	X11478_214.8591_19.09_NA	1.00497e-12	2.44858e-12	Non-normal
1008	X11479_164.839_19.13_NA	3.53416e-08	4.76635e-08	Non-normal
1009	X11484_132.9202_19.13_NA	2.92363e-07	3.73217e-07	Non-normal
1010	X11485_234.8198_19.13_NA	2.82229e-09	4.08609e-09	Non-normal
1011	X11488_162.8418_19.15_NA	1.47392e-11	2.69585e-11	Non-normal
1012	X11489_167.8361_19.17_NA	1.17238e-05	1.38978e-05	Non-normal
1013	X11490_164.839_19.17_NA	0.000511866	0.000569459	Non-normal
1014	X11491_195.8105_19.18_NA	6.20555e-09	8.78589e-09	Non-normal
1015	X11492_234.8199_19.17_NA	4.68966e-05	5.41519e-05	Non-normal
1016	X11495_132.9249_19.19_NA	9.97533e-05	0.000113872	Non-normal
1017	X11496_641.4792_19.2_NA	2.57731e-06	3.1424e-06	Non-normal
1018	X11497_169.8331_19.19_NA	2.19086e-06	2.68061e-06	Non-normal
1019	X11498_198.8641_19.22_NA	5.47605e-14	2.28257e-13	Non-normal
1020	X11503_214.8591_19.25_NA	9.88275e-13	2.41597e-12	Non-normal
1021	X11508_167.8361_19.24_NA	6.55092e-05	7.52161e-05	Non-normal
1022	X11509_162.8418_19.25_NA	1.10171e-10	1.78973e-10	Non-normal
1023	X1150_188.056_1.74_N-ACETYLGLUTAMATE	5.93586e-15	6.16902e-14	Non-normal
1024	X11510_164.8389_19.27_NA	2.79238e-09	4.04438e-09	Non-normal
1025	X11511_253.7939_19.3_NA	3.33387e-11	5.82789e-11	Non-normal
1026	X11512_302.8075_19.3_NA	4.4131e-08	5.91354e-08	Non-normal
1027	X11514_229.901_19.31_NA	0.000328748	0.000368374	Non-normal
1028	X11520_234.8198_19.33_NA	3.41482e-11	5.95089e-11	Non-normal
1029	X11522_132.9204_19.33_NA	5.52969e-08	7.36385e-08	Non-normal
1030	X11523_198.8641_19.35_NA	3.05607e-08	4.14606e-08	Non-normal
1031	X11526_214.8591_19.35_NA	3.34471e-09	4.81857e-09	Non-normal
1032	X11528_222.8407_19.36_NA	4.02901e-06	4.87014e-06	Non-normal
1033	X11529_197.8076_19.36_NA	8.31574e-12	1.594e-11	Non-normal
1034	X1152_129.0185_1.75_NA	1.15668e-07	1.50979e-07	Non-normal
1035	X11531_167.8361_19.37_NA	0.000115395	0.000131441	Non-normal
1036	X11533_132.925_19.39_NA	4.0703e-06	4.91923e-06	Non-normal
1037	X11536_195.8105_19.42_NA	3.92835e-11	6.79395e-11	Non-normal
1038	X11538_525.443_19.41_NA	2.03295e-13	6.34476e-13	Non-normal
1039	X11547_551.4685_19.38_NA	1.76744e-14	1.05685e-13	Non-normal
1040	X11548_198.8641_19.47_NA	9.61452e-09	1.34482e-08	Non-normal
1041	X11550_282.847_19.49_NA	2.02597e-09	2.96907e-09	Non-normal
1042	X11551_202.8818_19.49_NA	4.88471e-14	2.10312e-13	Non-normal
1043	X11552_222.8407_19.51_NA	4.41423e-12	8.96216e-12	Non-normal
1044	X11553_310.842_19.49_NA	4.57851e-14	2.00236e-13	Non-normal
1045	X11556_284.8415_19.52_NA	2.94342e-13	8.53136e-13	Non-normal
1046	X11559_229.901_19.51_NA	0.00256245	0.00278379	Non-normal
1047	X11561_214.8591_19.56_NA	2.38516e-09	3.47663e-09	Non-normal
1048	X11562_132.9203_19.55_NA	0.000815278	0.000902749	Non-normal
1049	X11567_132.925_19.58_NA	2.16734e-08	2.97292e-08	Non-normal
1050	X11570_234.8198_19.6_NA	1.02336e-07	1.34033e-07	Non-normal
1051	X11571_244.8487_19.59_NA	8.35673e-13	2.08895e-12	Non-normal
1052	X11573_200.8586_19.58_NA	4.42737e-07	5.6009e-07	Non-normal
1053	X11575_162.8418_19.59_NA	8.36971e-06	9.97838e-06	Non-normal
1054	X11576_197.8076_19.61_NA	5.28374e-07	6.66005e-07	Non-normal
1055	X11577_167.8361_19.6_NA	0.000710766	0.000788098	Non-normal
1056	X11580_116.9349_19.6_NA	2.29622e-05	2.68327e-05	Non-normal
1057	X11584_254.852_19.63_NA	3.94321e-10	6.10317e-10	Non-normal
1058	X11587_302.8075_19.64_NA	2.02916e-06	2.4886e-06	Non-normal
1059	X11589_222.8407_19.68_NA	9.56587e-12	1.81506e-11	Non-normal
1060	X11592_280.8985_19.77_NA	0.00255952	0.00278103	Non-normal
1061	X11595_383.3535_19.69_NA	0.000614925	0.000683073	Non-normal
1062	X11596_132.9249_19.75_NA	5.58219e-12	1.1081e-11	Non-normal
1063	X1159_271.0591_1.79_NA	3.33015e-09	4.79948e-09	Non-normal
1064	X11601_383.3534_19.77_NA	1.11782e-07	1.4609e-07	Non-normal
1065	X11603_320.8911_19.85_NA	1.96337e-07	2.53379e-07	Non-normal
1066	X11606_180.9726_19.85_NA	0.0478357	0.0498339	Non-normal
1067	X11609_306.9194_19.85_NA	1.3185e-05	1.55945e-05	Non-normal
1068	X1160_501.0558_1.75_NA	1.5895e-14	9.85872e-14	Non-normal
1069	X11610_280.8985_19.85_NA	0.000373285	0.000417447	Non-normal
1070	X11612_263.9852_19.86_NA	0.00387965	0.00418986	Non-normal
1071	X11613_248.9605_19.86_NA	0.00588174	0.006324	Non-normal
1072	X11614_316.9481_19.86_NA	0.211815	0.216436	Normal
1073	X11615_285.9672_19.85_NA	0.0104783	0.0111399	Non-normal
1074	X11617_331.9728_19.86_NA	0.146488	0.15042	Normal
1075	X11618_252.9035_19.86_NA	0.00658628	0.00706799	Non-normal
1076	X11620_253.9563_19.86_NA	0.00450777	0.00486102	Non-normal
1077	X11622_335.9158_19.86_NA	0.917771	0.918903	Normal
1078	X11626_116.9349_19.86_NA	4.39104e-12	8.92002e-12	Non-normal
1079	X11628_386.8627_19.91_NA	0.0339768	0.0355584	Non-normal
1080	X11629_367.9062_19.91_NA	0.0328458	0.0343944	Non-normal
1081	X11633_396.8914_19.91_NA	0.00955523	0.0101764	Non-normal
1082	X11635_318.8752_19.91_NA	0.0343188	0.0359008	Non-normal
1083	X11638_365.9105_19.92_NA	0.975571	0.975972	Normal
1084	X11639_299.9189_19.92_NA	0.377038	0.381952	Normal
1085	X1163_207.0508_1.75_NA	0.0217568	0.022914	Non-normal
1086	X11640_328.9041_19.92_NA	0.00462021	0.00497786	Non-normal
1087	X11643_250.8876_19.92_NA	4.71137e-05	5.43854e-05	Non-normal
1088	X11645_297.923_19.92_NA	4.51057e-05	5.21252e-05	Non-normal
1089	X11652_260.9165_19.93_NA	0.14771	0.151654	Normal
1090	X11653_262.912_19.93_NA	0.350626	0.355639	Normal
1091	X11654_128.8806_19.93_NA	0.396692	0.401584	Normal
1092	X11659_476.835_19.94_NA	0.0143217	0.0151643	Non-normal
1093	X11661_182.8996_19.94_NA	0.000104086	0.000118781	Non-normal
1094	X11664_124.8937_19.94_NA	0.00921849	0.00982489	Non-normal
1095	X11667_138.8893_19.94_NA	0.00154507	0.00169288	Non-normal
1096	X11669_136.8937_19.94_NA	7.38013e-05	8.4551e-05	Non-normal
1097	X11673_320.8024_19.94_NA	0.0212973	0.0224364	Non-normal
1098	X11674_408.8476_19.94_NA	0.0734437	0.0761859	Normal
1099	X11675_229.9351_19.94_NA	0.000871225	0.000963238	Non-normal
1100	X11676_410.8428_19.94_NA	0.851081	0.853183	Normal
1101	X11677_322.7985_19.94_NA	0.761788	0.765454	Normal
1102	X1167_128.0344_1.75_NA	3.60378e-10	5.60154e-10	Non-normal
1103	X11680_277.9365_19.95_NA	6.14853e-06	7.36755e-06	Non-normal
1104	X11681_330.8312_19.95_NA	0.509004	0.513573	Normal
1105	X11683_275.9411_19.95_NA	0.0307421	0.0322423	Non-normal
1106	X11686_332.827_19.95_NA	0.0912371	0.0942822	Normal
1107	X11687_334.8236_19.95_NA	0.23212	0.236819	Normal
1108	X11688_226.9659_19.95_NA	0.00661576	0.00709858	Non-normal
1109	X1168_219.0509_1.74_NA	7.65311e-12	1.47666e-11	Non-normal
1110	X11690_374.8971_19.95_NA	0.0415624	0.0433667	Non-normal
1111	X11693_199.8508_19.95_NA	0.230407	0.235138	Normal
1112	X11694_296.8809_19.95_NA	0.402205	0.407052	Normal
1113	X11696_340.8599_19.95_NA	0.493289	0.497923	Normal
1114	X11697_342.8554_19.95_NA	0.866681	0.868463	Normal
1115	X11698_488.7911_19.96_NA	0.00863876	0.00921914	Non-normal
1116	X11699_148.949_19.95_NA	0.012436	0.0131848	Non-normal
1117	X1169_486.0426_1.75_NA	9.50321e-14	3.51595e-13	Non-normal
1118	X11701_344.8516_19.96_NA	0.0110154	0.0116956	Non-normal
1119	X11702_306.9096_19.96_NA	0.000518708	0.000576983	Non-normal
1120	X11706_196.9215_19.96_NA	5.06651e-08	6.768e-08	Non-normal
1121	X1170_419.0965_1.74_NA	8.25357e-15	7.37513e-14	Non-normal
1122	X11710_148.9383_19.96_NA	0.00290542	0.00315171	Non-normal
1123	X11711_308.905_19.96_NA	0.0100173	0.0106607	Non-normal
1124	X11712_490.7863_19.96_NA	0.0372705	0.0389107	Non-normal
1125	X11716_148.9181_19.96_NA	5.54512e-10	8.48727e-10	Non-normal
1126	X11717_454.8408_19.96_NA	0.16602	0.170213	Normal
1127	X11719_272.9592_19.96_NA	0.000227886	0.000256732	Non-normal
1128	X11721_158.9779_19.96_NA	4.89459e-05	5.64559e-05	Non-normal
1129	X11722_160.9755_19.96_NA	0.000653506	0.000725379	Non-normal
1130	X11723_192.9285_19.96_NA	0.533621	0.537817	Normal
1131	X11726_189.9312_19.96_NA	0.585328	0.589361	Normal
1132	X11727_153.8679_19.96_NA	0.665759	0.669792	Normal
1133	X11729_194.924_19.96_NA	0.424687	0.429507	Normal
1134	X1172_191.0193_1.74_ReSpect:PT200100 Citric acid,Anhydrous|citr|citrate|Aciletten|Citretten|Citro|Chemfill|Hydrocerol A|2-Hydroxypropanetricarboxylic Acid|2-Hydroxy-1,2,3-propanetricarboxylic acid|2-hydroxypropane-1,2,3-tricarboxylic aci	1.45517e-08	2.0161e-08	Non-normal
1135	X11730_439.2524_19.96_NA	5.36831e-08	7.15808e-08	Non-normal
1136	X11731_155.865_19.96_NA	0.735067	0.738808	Normal
1137	X11735_362.8758_19.97_NA	3.18502e-10	4.97285e-10	Non-normal
1138	X11737_468.2554_19.97_NA	1.44232e-07	1.87194e-07	Non-normal
1139	X11738_458.2267_19.97_NA	1.27181e-09	1.89463e-09	Non-normal
1140	X11739_121.9037_19.97_NA	0.229059	0.233795	Normal
1141	X11740_163.8968_19.97_NA	0.0108611	0.0115386	Non-normal
1142	X11741_119.9067_19.97_NA	0.0864745	0.0894746	Normal
1143	X11742_165.8938_19.97_NA	0.0274642	0.0288418	Non-normal
1144	X11743_164.8969_19.97_NA	0.115192	0.118717	Normal
1145	X11746_241.9137_19.97_NA	0.0312128	0.0327266	Non-normal
1146	X11751_129.9355_19.98_NA	0.175283	0.179534	Normal
1147	X11752_173.9257_19.98_NA	0.13003	0.133727	Normal
1148	X11754_171.9312_19.98_NA	0.292332	0.297254	Normal
1149	X11755_174.9259_19.98_NA	0.240619	0.245388	Normal
1150	X11756_130.9357_19.98_NA	0.00373864	0.00404056	Non-normal
1151	X11757_351.8678_19.98_NA	0.00147849	0.00162066	Non-normal
1152	X1175_383.1198_1.75_NA	4.43576e-14	1.96556e-13	Non-normal
1153	X11762_486.7907_19.99_NA	0.0271709	0.028546	Non-normal
1154	X11769_288.9368_20_NA	1.21339e-05	1.4377e-05	Non-normal
1155	X1176_429.1251_1.75_NA	6.15954e-14	2.49591e-13	Non-normal
1156	X11770_390.8751_20_NA	0.681684	0.685531	Normal
1157	X11771_312.8588_20_NA	2.25871e-08	3.0936e-08	Non-normal
1158	X11772_322.8871_20_NA	6.02873e-05	6.93294e-05	Non-normal
1159	X11773_324.8828_20_NA	2.17677e-05	2.54653e-05	Non-normal
1160	X11775_304.9092_20_NA	1.91196e-06	2.34841e-06	Non-normal
1161	X11779_175.9589_20.03_NA	0.766134	0.769504	Normal
1162	X11783_406.8468_20.01_NA	0.573514	0.577784	Normal
1163	X11784_328.8311_20.01_NA	0.834103	0.836507	Normal
1164	X11785_294.8803_20.02_NA	0.0539223	0.0561268	Normal
1165	X11786_536.805_20.02_NA	0.203645	0.208233	Normal
1166	X11787_468.8175_20.02_NA	0.0591414	0.0614368	Normal
1167	X11789_438.7847_20.02_NA	0.000126504	0.000143937	Non-normal
1168	X11790_242.9436_20.02_NA	0.00689774	0.00739354	Non-normal
1169	X11791_304.9144_20.02_NA	2.65321e-05	3.09301e-05	Non-normal
1170	X11792_146.9604_20.02_NA	2.2124e-05	2.58697e-05	Non-normal
1171	X11796_174.9556_20.02_NA	0.000232439	0.0002617	Non-normal
1172	X11798_338.8593_20.03_NA	1.53577e-11	2.79777e-11	Non-normal
1173	X11807_246.8866_20.03_NA	1.33312e-06	1.64713e-06	Non-normal
1174	X11808_164.9267_20.03_NA	1.19049e-10	1.92667e-10	Non-normal
1175	X11813_255.8223_20.04_NA	0.285123	0.290085	Normal
1176	X11818_259.8164_20.04_NA	0.357661	0.362724	Normal
1177	X11819_257.8194_20.04_NA	0.112678	0.116175	Normal
1178	X11820_388.8743_20.04_NA	0.00454918	0.00490423	Non-normal
1179	X11821_310.8644_20.08_NA	2.15028e-05	2.51595e-05	Non-normal
1180	X11823_320.8867_20.05_NA	0.00884281	0.00943413	Non-normal
1181	X11824_310.858_20.05_NA	0.191223	0.195668	Normal
1182	X11825_340.8549_20.05_NA	4.79658e-09	6.84009e-09	Non-normal
1183	X11826_267.8482_20.05_NA	0.0320847	0.0336167	Non-normal
1184	X11827_219.8453_20.05_NA	0.0230975	0.0243084	Non-normal
1185	X11828_269.8451_20.05_NA	0.00635241	0.00682203	Non-normal
1186	X11830_221.8424_20.05_NA	0.0105217	0.0111845	Non-normal
1187	X11831_265.8512_20.05_NA	0.0279106	0.0293063	Non-normal
1188	X11832_362.8758_20.03_NA	6.39078e-08	8.48273e-08	Non-normal
1189	X11842_330.8265_20.06_NA	3.49384e-06	4.23374e-06	Non-normal
1190	X11844_275.88_20.08_NA	3.22833e-10	5.03616e-10	Non-normal
1191	X11847_277.8769_20.07_NA	4.98782e-12	1.00071e-11	Non-normal
1192	X11848_227.9064_20.07_NA	0.878069	0.879754	Normal
1193	X11849_225.9084_20.07_NA	0.10147	0.104768	Normal
1194	X11852_199.8047_20.08_NA	0.00763874	0.00817581	Non-normal
1195	X11855_229.8742_20.08_NA	0.243136	0.247891	Normal
1196	X11856_273.9407_20.14_NA	2.79566e-07	3.57506e-07	Non-normal
1197	X11857_170.8327_20.08_NA	0.0104244	0.0110843	Non-normal
1198	X11861_195.8105_20.08_NA	0.0331968	0.034757	Non-normal
1199	X11862_174.8287_20.08_NA	0.0817049	0.0846113	Normal
1200	X11864_197.8076_20.08_NA	0.0101698	0.0108183	Non-normal
1201	X11865_172.8297_20.08_NA	0.0171786	0.0181551	Non-normal
1202	X11866_168.8357_20.08_NA	0.0109539	0.0116321	Non-normal
1203	X11867_178.8646_20.09_NA	0.346205	0.351252	Normal
1204	X11868_180.8616_20.09_NA	0.15653	0.160618	Normal
1205	X1186_395.0516_1.76_NA	5.46325e-08	7.27935e-08	Non-normal
1206	X11871_181.8971_20.09_NA	0.301269	0.306172	Normal
1207	X11872_466.8169_20.1_NA	4.344e-05	5.02479e-05	Non-normal
1208	X11874_205.8395_20.09_NA	0.00820724	0.00877144	Non-normal
1209	X11875_207.8366_20.09_NA	0.00762098	0.00815919	Non-normal
1210	X11876_209.8336_20.09_NA	0.122397	0.125948	Normal
1211	X11881_203.8441_20.09_NA	0.438499	0.443231	Normal
1212	X11888_326.7926_20.16_NA	0.000366983	0.000410587	Non-normal
1213	X11889_136.8623_20.1_NA	4.02204e-07	5.09607e-07	Non-normal
1214	X1188_151.0393_1.76_NA	1.41782e-10	2.27792e-10	Non-normal
1215	X11892_125.8723_20.1_NA	0.184302	0.188639	Normal
1216	X11894_127.8694_20.1_NA	0.0428678	0.0446904	Non-normal
1217	X11895_159.8594_20.1_NA	0.284053	0.289037	Normal
1218	X11896_132.867_20.1_NA	5.17029e-08	6.90285e-08	Non-normal
1219	X11897_231.8713_20.08_NA	0.185712	0.190056	Normal
1220	X11898_217.8654_20.1_NA	0.503738	0.50833	Normal
1221	X1189_312.0953_1.76_NA	4.39391e-11	7.53315e-11	Non-normal
1222	X11900_157.8624_20.1_NA	0.048228	0.0502355	Normal
1223	X11901_215.8684_20.1_NA	0.00601229	0.00646246	Non-normal
1224	X11902_219.8625_20.11_NA	0.384631	0.389536	Normal
1225	X11903_213.873_20.1_NA	0.365114	0.37018	Normal
1226	X11905_216.8688_20.1_NA	0.0319598	0.0334906	Non-normal
1227	X1190_183.0059_1.75_NA	0.0357778	0.0373683	Non-normal
1228	X11911_216.8718_20.1_NA	0.00456634	0.004922	Non-normal
1229	X11916_164.8355_20.12_NA	0.00321018	0.00347611	Non-normal
1230	X11917_162.8385_20.12_NA	0.00141471	0.00155284	Non-normal
1231	X1191_351.0255_1.76_NA	7.67581e-06	9.16606e-06	Non-normal
1232	X11920_124.8904_20.12_NA	0.117459	0.121003	Normal
1233	X11921_160.8414_20.12_NA	0.00783172	0.008375	Non-normal
1234	X11922_158.8461_20.12_NA	0.144672	0.148618	Normal
1235	X11923_122.8933_20.12_NA	0.218015	0.222646	Normal
1236	X11926_218.8659_20.1_NA	3.35369e-06	4.06864e-06	Non-normal
1237	X1192_133.0498_1.77_NA	2.8759e-10	4.50754e-10	Non-normal
1238	X11935_187.9414_20.12_NA	0.335527	0.340561	Normal
1239	X11941_187.8732_20.13_NA	0.451176	0.455729	Normal
1240	X11943_269.1315_20.13_NA	7.68124e-06	9.17105e-06	Non-normal
1241	X11944_280.8251_20.14_NA	0.119911	0.123442	Normal
1242	X11949_172.8674_20.16_NA	8.27916e-07	1.03323e-06	Non-normal
1243	X11952_226.8977_20.14_NA	0.00769992	0.00823767	Non-normal
1244	X11953_141.8673_20.14_NA	0.317799	0.322701	Normal
1245	X11956_316.7789_20.14_NA	0.02349	0.0247108	Non-normal
1246	X11957_187.8606_20.14_NA	0.035735	0.0373289	Non-normal
1247	X11958_170.8703_20.17_NA	5.07425e-07	6.3993e-07	Non-normal
1248	X11959_189.8577_20.14_NA	0.00859321	0.00917321	Non-normal
1249	X11962_178.9038_20.2_NA	1.17335e-07	1.53059e-07	Non-normal
1250	X11963_126.8802_20.17_NA	2.52978e-06	3.08547e-06	Non-normal
1251	X11966_227.8943_20.14_NA	1.10212e-08	1.53657e-08	Non-normal
1252	X11971_138.906_20.2_NA	7.46083e-09	1.05163e-08	Non-normal
1253	X11974_306.7726_20.17_NA	0.18031	0.184605	Normal
1254	X11975_225.8973_20.15_NA	3.81488e-08	5.13736e-08	Non-normal
1255	X11986_182.8963_20.21_NA	1.45782e-09	2.15983e-09	Non-normal
1256	X11987_420.7894_20.2_NA	7.02885e-07	8.80353e-07	Non-normal
1257	X11988_273.9407_20.2_NA	3.6287e-07	4.61049e-07	Non-normal
1258	X11989_466.7951_20.23_NA	0.0122259	0.012964	Non-normal
1259	X11995_618.7643_20.23_NA	1.988e-06	2.43976e-06	Non-normal
1260	X11997_223.902_20.15_NA	0.00190447	0.00208011	Non-normal
1261	X11998_246.864_20.17_NA	0.328407	0.33338	Normal
1262	X1199_309.083_1.75_NA	6.88071e-15	6.75936e-14	Non-normal
1263	X11_261.8511_1.04_NA	1.98874e-05	2.33029e-05	Non-normal
1264	X12003_290.854_20.17_NA	0.0751669	0.0779291	Normal
1265	X12007_297.8274_20.23_NA	9.00537e-09	1.26179e-08	Non-normal
1266	X12009_197.8895_20.17_NA	1.03871e-05	1.23271e-05	Non-normal
1267	X1200_134.0464_1.76_NA	1.29611e-11	2.39401e-11	Non-normal
1268	X12011_288.8064_20.22_NA	3.96914e-06	4.79935e-06	Non-normal
1269	X12012_199.8866_20.18_NA	0.00715438	0.00766751	Non-normal
1270	X12016_465.7871_20.2_NA	4.67057e-05	5.394e-05	Non-normal
1271	X12017_466.8169_20.14_NA	0.0350871	0.0366678	Non-normal
1272	X12018_226.9006_20.15_NA	0.000419222	0.00046785	Non-normal
1273	X12020_326.9036_20.22_NA	5.19635e-12	1.03743e-11	Non-normal
1274	X12024_484.7897_20.26_NA	0.00258395	0.00280674	Non-normal
1275	X12026_308.7696_20.18_NA	6.47088e-06	7.74364e-06	Non-normal
1276	X12028_343.8203_20.19_NA	0.585905	0.589861	Normal
1277	X12030_248.8872_20.19_NA	0.687815	0.691601	Normal
1278	X12032_327.8322_20.25_NA	6.17849e-07	7.75841e-07	Non-normal
1279	X12033_128.8772_20.18_NA	0.000123367	0.000140411	Non-normal
1280	X12034_408.7889_20.27_NA	0.000112933	0.000128696	Non-normal
1281	X12037_207.9184_20.2_NA	8.18752e-05	9.37127e-05	Non-normal
1282	X12038_362.784_20.22_NA	1.17743e-07	1.53551e-07	Non-normal
1283	X1203_211.0834_1.81_NA	7.00824e-14	2.7606e-13	Non-normal
1284	X12040_394.8176_20.21_NA	4.30182e-08	5.76654e-08	Non-normal
1285	X12043_511.7925_20.21_NA	3.2459e-05	3.77071e-05	Non-normal
1286	X12045_358.8415_20.15_NA	0.326864	0.33186	Normal
1287	X12046_494.7899_20.21_NA	0.0312704	0.0327824	Non-normal
1288	X12049_348.8595_20.22_NA	1.8111e-10	2.87752e-10	Non-normal
1289	X12051_294.8309_20.17_NA	0.00285364	0.00309645	Non-normal
1290	X12052_436.7841_20.21_NA	3.65274e-07	4.63861e-07	Non-normal
1291	X12056_654.7201_20.22_NA	0.0033263	0.00360025	Non-normal
1292	X12059_656.7153_20.22_NA	0.0068779	0.00737336	Non-normal
1293	X1205_145.0499_1.79_NA	6.98865e-08	9.2511e-08	Non-normal
1294	X12060_566.7717_20.24_NA	6.16852e-07	7.74722e-07	Non-normal
1295	X12063_320.7952_20.22_NA	4.38702e-05	5.07295e-05	Non-normal
1296	X12064_318.7983_20.23_NA	1.40104e-08	1.94295e-08	Non-normal
1297	X12067_474.7589_20.23_NA	1.27444e-09	1.89776e-09	Non-normal
1298	X12069_187.9284_20.23_NA	1.27028e-10	2.04854e-10	Non-normal
1299	X1206_323.0986_1.78_NA	4.3459e-11	7.45784e-11	Non-normal
1300	X12070_181.8996_20.24_NA	3.33753e-05	3.87532e-05	Non-normal
1301	X12078_544.6905_20.23_NA	3.46542e-09	4.98559e-09	Non-normal
1302	X12079_472.7605_20.23_NA	0.906976	0.908468	Normal
1303	X1207_282.0846_1.76_NA	2.3662e-13	7.07151e-13	Non-normal
1304	X12080_314.8062_20.23_NA	0.290094	0.29506	Normal
1305	X12082_310.8643_20.28_NA	2.76239e-12	5.90717e-12	Non-normal
1306	X12086_316.8014_20.22_NA	6.77968e-06	8.1039e-06	Non-normal
1307	X12087_307.8563_20.31_NA	0.605453	0.609457	Normal
1308	X12088_305.8608_20.3_NA	0.991448	0.991448	Normal
1309	X12089_622.7067_20.24_NA	0.801681	0.804323	Normal
1310	X1208_327.0948_1.77_NA	1.10419e-14	8.20489e-14	Non-normal
1311	X12090_700.65_20.24_NA	1.61708e-05	1.90581e-05	Non-normal
1312	X12092_654.6447_20.23_NA	0.0009259	0.0010223	Non-normal
1313	X12093_136.909_20.24_NA	2.55877e-08	3.48563e-08	Non-normal
1314	X12096_404.8464_20.24_NA	0.0083678	0.00893781	Non-normal
1315	X12098_482.7894_20.24_NA	0.00494952	0.00532796	Non-normal
1316	X12099_611.7174_20.24_NA	1.52234e-06	1.87616e-06	Non-normal
1317	X12101_552.724_20.24_NA	0.0101625	0.0108121	Non-normal
1318	X12103_599.7169_20.28_NA	1.47927e-06	1.82431e-06	Non-normal
1319	X12105_480.7941_20.24_NA	0.00901684	0.00961279	Non-normal
1320	X12108_420.7894_20.24_NA	0.00233479	0.00254063	Non-normal
1321	X12113_306.7726_20.2_NA	1.10269e-06	1.36751e-06	Non-normal
1322	X12114_129.9588_20.25_NA	7.94402e-08	1.04797e-07	Non-normal
1323	X12115_324.8349_20.25_NA	0.514282	0.518755	Normal
1324	X12117_554.7191_20.25_NA	0.171811	0.176052	Normal
1325	X12118_328.827_20.25_NA	0.971847	0.972379	Normal
1326	X12120_472.834_20.25_NA	4.84049e-07	6.10977e-07	Non-normal
1327	X12121_476.7763_20.25_NA	0.061322	0.0636657	Normal
1328	X12122_288.859_20.18_NA	0.213871	0.218506	Normal
1329	X12123_235.9261_20.33_NA	0.000161206	0.000182767	Non-normal
1330	X12124_326.8303_20.25_NA	0.29562	0.300514	Normal
1331	X12125_188.9327_20.25_NA	0.243141	0.247891	Normal
1332	X12126_334.8638_20.25_NA	0.0044614	0.00481243	Non-normal
1333	X12127_147.9384_20.25_NA	0.00930733	0.00991813	Non-normal
1334	X12128_336.8591_20.25_NA	0.00222252	0.0024199	Non-normal
1335	X12129_147.9412_20.25_NA	0.00857451	0.00915458	Non-normal
1336	X1212_263.9323_1.77_NA	3.71043e-15	4.54437e-14	Non-normal
1337	X12131_273.9407_20.25_NA	1.07771e-06	1.33767e-06	Non-normal
1338	X12132_190.923_20.25_NA	0.000273466	0.00030704	Non-normal
1339	X12133_126.8802_20.22_NA	2.43077e-08	3.31931e-08	Non-normal
1340	X12135_386.8415_20.26_NA	0.000149667	0.000169842	Non-normal
1341	X12136_299.8243_20.26_NA	0.00247086	0.00268629	Non-normal
1342	X12139_236.9295_20.34_NA	0.0347481	0.0363343	Non-normal
1343	X12140_190.9281_20.26_NA	0.118323	0.121841	Normal
1344	X12141_172.8674_20.23_NA	8.10087e-08	1.06827e-07	Non-normal
1345	X12143_190.9765_20.26_NA	0.847723	0.849933	Normal
1346	X12144_180.8992_20.24_NA	0.0360433	0.0376402	Non-normal
1347	X12146_146.9379_20.26_NA	0.103079	0.106399	Normal
1348	X12147_130.8743_20.24_NA	1.17345e-07	1.53059e-07	Non-normal
1349	X12149_556.7196_20.26_NA	1.98581e-06	2.43748e-06	Non-normal
1350	X12150_342.8252_20.26_NA	0.00210106	0.00228936	Non-normal
1351	X12151_191.9314_20.26_NA	2.53966e-10	3.99425e-10	Non-normal
1352	X12152_102.9478_20.26_NA	0.981469	0.981738	Normal
1353	X12153_486.7845_20.26_NA	2.12451e-06	2.60204e-06	Non-normal
1354	X12154_192.9322_20.26_NA	0.17213	0.176354	Normal
1355	X12156_329.8284_20.34_NA	2.41263e-06	2.94603e-06	Non-normal
1356	X12157_398.76_20.25_NA	0.000180707	0.000204496	Non-normal
1357	X1215_425.1304_1.78_NA	5.17135e-16	2.62607e-14	Non-normal
1358	X12162_209.9266_20.33_NA	0.518308	0.5226	Normal
1359	X12164_236.9265_20.3_NA	4.26919e-09	6.09992e-09	Non-normal
1360	X12165_103.9193_20.26_NA	0.0120929	0.0128266	Non-normal
1361	X12169_138.906_20.26_NA	2.25291e-09	3.29109e-09	Non-normal
1362	X12170_337.8621_20.26_NA	0.00236024	0.00256756	Non-normal
1363	X12171_178.9038_20.26_NA	4.66969e-09	6.66435e-09	Non-normal
1364	X12172_258.9161_20.27_NA	0.985303	0.985438	Normal
1365	X12176_144.9425_20.26_NA	0.150552	0.15455	Normal
1366	X12177_191.9286_20.27_NA	0.204125	0.208694	Normal
1367	X12178_182.8963_20.25_NA	1.80723e-08	2.49018e-08	Non-normal
1368	X12180_465.7871_20.25_NA	7.91604e-06	9.44213e-06	Non-normal
1369	X12183_297.8274_20.27_NA	0.000439992	0.000490763	Non-normal
1370	X12184_306.8688_20.27_NA	0.000245075	0.000275587	Non-normal
1371	X12188_170.8703_20.26_NA	3.12885e-08	4.23851e-08	Non-normal
1372	X12189_300.8321_20.28_NA	4.27757e-05	4.94873e-05	Non-normal
1373	X12190_262.8585_20.27_NA	1.53765e-05	1.81307e-05	Non-normal
1374	X12191_326.9036_20.29_NA	1.91022e-08	2.62813e-08	Non-normal
1375	X12192_123.9456_20.28_NA	0.166499	0.17068	Normal
1376	X12193_498.7843_20.28_NA	9.81169e-06	1.16557e-05	Non-normal
1377	X12197_308.8641_20.28_NA	9.48061e-05	0.000108276	Non-normal
1378	X12198_420.8414_20.27_NA	0.00238382	0.00259282	Non-normal
1379	X12199_331.8253_20.32_NA	2.04544e-07	2.63645e-07	Non-normal
1380	X12200_298.8352_20.28_NA	3.11222e-07	3.96945e-07	Non-normal
1381	X12202_340.8548_20.27_NA	2.68106e-08	3.64882e-08	Non-normal
1382	X12203_288.8064_20.28_NA	0.000115805	0.000131887	Non-normal
1383	X12204_340.8359_20.26_NA	0.000608649	0.000676307	Non-normal
1384	X12206_201.9321_20.36_NA	2.26095e-05	2.6429e-05	Non-normal
1385	X12207_362.784_20.27_NA	1.06958e-06	1.3278e-06	Non-normal
1386	X12208_338.8591_20.28_NA	2.29811e-12	5.02461e-12	Non-normal
1387	X1220_311.0987_1.78_NA	5.37086e-15	5.82268e-14	Non-normal
1388	X12211_453.7866_20.29_NA	0.648269	0.652286	Normal
1389	X12212_290.8035_20.28_NA	1.1125e-05	1.31965e-05	Non-normal
1390	X12213_319.7994_20.35_NA	5.56212e-09	7.90248e-09	Non-normal
1391	X12214_304.9091_20.24_NA	0.000822015	0.000909932	Non-normal
1392	X12218_105.9349_20.27_NA	0.366513	0.371547	Normal
1393	X1221_159.0656_1.78_NA	3.8933e-09	5.57921e-09	Non-normal
1394	X12220_187.9414_20.38_NA	2.11617e-07	2.72617e-07	Non-normal
1395	X12230_235.9925_20.33_NA	3.73e-09	5.35472e-09	Non-normal
1396	X12234_436.7841_20.27_NA	0.00171116	0.00187149	Non-normal
1397	X12236_443.7578_20.29_NA	0.000882676	0.000975603	Non-normal
1398	X1223_161.0449_1.76_NA	5.8538e-07	7.36208e-07	Non-normal
1399	X12240_231.9317_20.38_NA	0.0264106	0.0277633	Non-normal
1400	X12246_227.8943_20.33_NA	1.74421e-11	3.15782e-11	Non-normal
1401	X12248_521.7739_20.31_NA	0.0116033	0.0123127	Non-normal
1402	X12251_469.7815_20.29_NA	0.00265437	0.00288194	Non-normal
1403	X12252_511.7925_20.29_NA	1.51956e-09	2.24812e-09	Non-normal
1404	X12253_205.9356_20.37_NA	4.97107e-11	8.46901e-11	Non-normal
1405	X12260_349.8674_20.34_NA	0.21725	0.221897	Normal
1406	X12267_308.7696_20.3_NA	0.000250038	0.000281037	Non-normal
1407	X12270_190.8797_20.27_NA	0.0840698	0.0870233	Normal
1408	X12271_335.8914_20.39_NA	5.79016e-11	9.75781e-11	Non-normal
1409	X12272_310.8644_20.34_NA	0.000175126	0.000198333	Non-normal
1410	X12275_236.9265_20.34_NA	0.114759	0.118289	Normal
1411	X1227_115.0028_1.77_NA	8.0581e-11	1.33214e-10	Non-normal
1412	X12280_136.909_20.28_NA	6.34587e-12	1.24649e-11	Non-normal
1413	X12281_164.8355_20.39_NA	2.55013e-08	3.47451e-08	Non-normal
1414	X12283_321.8724_20.36_NA	0.0186571	0.0196891	Non-normal
1415	X12284_230.9558_20.42_NA	5.28169e-06	6.35072e-06	Non-normal
1416	X12287_318.7984_20.28_NA	2.21375e-07	2.84736e-07	Non-normal
1417	X12289_180.973_20.35_NA	0.51385	0.51839	Normal
1418	X1228_427.1247_1.81_NA	2.55813e-16	2.62607e-14	Non-normal
1419	X12291_406.8466_20.36_NA	2.08371e-06	2.55426e-06	Non-normal
1420	X12292_190.9764_20.31_NA	0.0149614	0.0158347	Non-normal
1421	X12294_331.8253_20.35_NA	0.00209426	0.00228229	Non-normal
1422	X12295_225.8972_20.37_NA	2.6186e-12	5.63431e-12	Non-normal
1423	X12299_352.854_20.28_NA	0.218389	0.222997	Normal
1424	X1229_469.1565_1.82_NA	3.22383e-16	2.62607e-14	Non-normal
1425	X12301_128.8772_20.33_NA	8.84993e-11	1.45416e-10	Non-normal
1426	X12304_348.8595_20.36_NA	1.06576e-06	1.32351e-06	Non-normal
1427	X12305_375.8437_20.36_NA	0.0967574	0.0999444	Normal
1428	X12307_472.8339_20.32_NA	1.17114e-09	1.75108e-09	Non-normal
1429	X12310_342.8252_20.31_NA	2.29722e-09	3.35314e-09	Non-normal
1430	X12312_256.9553_20.44_NA	2.23198e-09	3.26181e-09	Non-normal
1431	X12313_362.784_20.32_NA	9.71184e-07	1.20935e-06	Non-normal
1432	X12314_486.7846_20.31_NA	0.11748	0.121007	Normal
1433	X12315_226.8976_20.38_NA	2.77334e-11	4.90199e-11	Non-normal
1434	X12318_408.8234_20.34_NA	1.61269e-07	2.08898e-07	Non-normal
1435	X12319_207.931_20.42_NA	2.75254e-10	4.31976e-10	Non-normal
1436	X12320_206.9725_20.46_NA	7.72118e-07	9.65081e-07	Non-normal
1437	X12321_147.9411_20.31_NA	0.000372759	0.000416922	Non-normal
1438	X12322_303.9138_20.4_NA	2.82379e-10	4.43063e-10	Non-normal
1439	X12323_301.8334_20.37_NA	3.09258e-06	3.7581e-06	Non-normal
1440	X12325_152.9778_20.39_NA	0.00143096	0.00156927	Non-normal
1441	X12327_285.9088_20.38_NA	2.85093e-06	3.46964e-06	Non-normal
1442	X12328_178.9773_20.44_NA	3.81976e-09	5.47597e-09	Non-normal
1443	X12330_197.9021_20.45_NA	9.94812e-13	2.43032e-12	Non-normal
1444	X12336_208.9344_20.41_NA	9.67113e-11	1.58056e-10	Non-normal
1445	X12337_239.9031_20.39_NA	2.16051e-08	2.96411e-08	Non-normal
1446	X12339_170.8703_20.34_NA	3.17023e-11	5.55646e-11	Non-normal
1447	X12346_172.8674_20.35_NA	9.76721e-11	1.59484e-10	Non-normal
1448	X12347_362.8757_20.39_NA	3.26529e-06	3.96469e-06	Non-normal
1449	X1234_124.0395_1.75_NA	7.40509e-15	7.01803e-14	Non-normal
1450	X12350_319.7995_20.4_NA	3.17929e-06	3.8609e-06	Non-normal
1451	X12351_179.9358_20.38_NA	5.58835e-12	1.10872e-11	Non-normal
1452	X12352_321.7965_20.39_NA	0.0212432	0.022386	Non-normal
1453	X12354_207.9758_20.42_NA	3.99436e-10	6.17971e-10	Non-normal
1454	X12358_154.9735_20.32_NA	0.0321441	0.0336741	Non-normal
1455	X1235_142.0502_1.79_NA	4.70427e-13	1.27029e-12	Non-normal
1456	X12363_326.9036_20.4_NA	2.07559e-05	2.4305e-05	Non-normal
1457	X12365_116.0245_20.42_NA	4.5194e-13	1.22763e-12	Non-normal
1458	X12369_294.8308_20.39_NA	5.76973e-11	9.72761e-11	Non-normal
1459	X1236_317.088_1.8_NA	5.72365e-11	9.65882e-11	Non-normal
1460	X12371_183.9127_20.42_NA	5.81859e-05	6.69551e-05	Non-normal
1461	X12376_223.902_20.44_NA	3.81235e-10	5.91064e-10	Non-normal
1462	X12378_221.8423_20.5_NA	1.99328e-07	2.57104e-07	Non-normal
1463	X12382_164.8355_20.43_NA	0.280764	0.285769	Normal
1464	X12383_127.8694_20.49_NA	2.77187e-08	3.7682e-08	Non-normal
1465	X12385_162.8385_20.43_NA	0.23093	0.235639	Normal
1466	X12386_160.8414_20.44_NA	0.00433328	0.0046763	Non-normal
1467	X12387_125.8723_20.5_NA	3.89529e-09	5.58096e-09	Non-normal
1468	X12391_226.9006_20.44_NA	1.72467e-09	2.54024e-09	Non-normal
1469	X12392_227.8943_20.44_NA	2.06467e-11	3.70494e-11	Non-normal
1470	X12395_216.8718_20.5_NA	3.69314e-10	5.7319e-10	Non-normal
1471	X12398_235.9927_20.42_NA	3.91155e-09	5.60096e-09	Non-normal
1472	X12400_225.8973_20.44_NA	9.36513e-11	1.53295e-10	Non-normal
1473	X12406_143.0356_20.45_NA	4.81169e-14	2.08165e-13	Non-normal
1474	X12408_124.8903_20.49_NA	2.1781e-08	2.98713e-08	Non-normal
1475	X12409_301.8334_20.42_NA	6.68568e-08	8.85807e-08	Non-normal
1476	X12410_205.9356_20.45_NA	0.000477004	0.000531402	Non-normal
1477	X12411_226.8976_20.45_NA	4.11244e-06	4.96852e-06	Non-normal
1478	X12412_181.8971_20.46_NA	0.0036961	0.00399517	Non-normal
1479	X12417_335.8914_20.46_NA	4.09883e-06	4.9529e-06	Non-normal
1480	X12419_219.8453_20.53_NA	4.20179e-08	5.63865e-08	Non-normal
1481	X12421_231.8712_20.48_NA	6.10774e-05	7.01939e-05	Non-normal
1482	X12425_159.8594_20.53_NA	0.000269879	0.000303059	Non-normal
1483	X12426_207.8365_20.54_NA	0.00207474	0.00226135	Non-normal
1484	X12430_228.9601_20.5_NA	4.17261e-06	5.03788e-06	Non-normal
1485	X12431_285.9088_20.43_NA	1.23751e-10	1.99923e-10	Non-normal
1486	X12432_277.8769_20.49_NA	0.00673667	0.00722619	Non-normal
1487	X12433_265.8511_20.54_NA	1.21133e-09	1.80747e-09	Non-normal
1488	X12434_256.9553_20.48_NA	8.40227e-07	1.04788e-06	Non-normal
1489	X12435_275.8799_20.48_NA	0.0112399	0.0119306	Non-normal
1490	X12438_229.8742_20.48_NA	0.0230689	0.0242819	Non-normal
1491	X12439_190.9766_20.43_NA	0.000339818	0.000380602	Non-normal
1492	X1243_347.0987_1.81_NA	2.08276e-12	4.60058e-12	Non-normal
1493	X12442_216.8688_20.52_NA	4.5484e-08	6.08814e-08	Non-normal
1494	X12447_178.9773_20.49_NA	0.000229508	0.00025848	Non-normal
1495	X12448_152.9778_20.45_NA	6.89731e-10	1.04888e-09	Non-normal
1496	X12449_325.8625_20.52_NA	7.69017e-10	1.16388e-09	Non-normal
1497	X12450_309.7708_20.49_NA	2.89885e-07	3.70183e-07	Non-normal
1498	X12451_207.931_20.48_NA	1.08844e-06	1.35053e-06	Non-normal
1499	X12452_223.902_20.48_NA	3.76331e-12	7.78774e-12	Non-normal
1500	X12454_303.9138_20.49_NA	0.00119543	0.00131373	Non-normal
1501	X12455_208.9344_20.49_NA	1.6413e-08	2.26836e-08	Non-normal
1502	X12458_239.9031_20.46_NA	5.14508e-12	1.02803e-11	Non-normal
1503	X12459_209.8336_20.55_NA	8.56523e-06	1.02081e-05	Non-normal
1504	X1245_265.0567_1.77_NA	1.38229e-14	9.14869e-14	Non-normal
1505	X12460_227.8943_20.49_NA	5.71933e-14	2.35842e-13	Non-normal
1506	X12468_358.8415_20.48_NA	1.14988e-07	1.50119e-07	Non-normal
1507	X12469_311.7678_20.52_NA	7.96854e-08	1.05101e-07	Non-normal
1508	X1246_248.9552_1.8_NA	1.85387e-07	2.39418e-07	Non-normal
1509	X12470_135.9011_20.51_NA	0.00200934	0.00219171	Non-normal
1510	X12474_261.8512_20.54_NA	4.99671e-10	7.67682e-10	Non-normal
1511	X12477_511.7925_20.47_NA	0.267051	0.272002	Normal
1512	X12479_301.8334_20.49_NA	3.63171e-07	4.61351e-07	Non-normal
1513	X1247_215.0171_1.8_NA	1.27882e-06	1.58137e-06	Non-normal
1514	X12482_362.784_20.48_NA	0.00277994	0.00301738	Non-normal
1515	X12485_197.9021_20.54_NA	1.76468e-05	2.0754e-05	Non-normal
1516	X12486_218.8687_20.54_NA	0.00116864	0.00128449	Non-normal
1517	X12489_199.8993_20.55_NA	1.63565e-05	1.92676e-05	Non-normal
1518	X12490_208.9314_20.53_NA	2.11806e-05	2.47865e-05	Non-normal
1519	X12491_226.9006_20.5_NA	4.38485e-06	5.28802e-06	Non-normal
1520	X12493_163.9407_20.53_NA	2.62328e-08	3.57151e-08	Non-normal
1521	X12495_122.8933_20.55_NA	6.66981e-05	7.65212e-05	Non-normal
1522	X12499_216.8718_20.55_NA	0.0137573	0.0145708	Non-normal
1523	X1249_239.9241_1.8_NA	8.47231e-10	1.27987e-09	Non-normal
1524	X12500_124.8903_20.55_NA	0.000971134	0.00107062	Non-normal
1525	X12504_116.0245_20.57_NA	1.04796e-11	1.96849e-11	Non-normal
1526	X12505_179.9358_20.55_NA	6.3287e-13	1.64921e-12	Non-normal
1527	X12507_217.8654_20.56_NA	7.02884e-05	8.06149e-05	Non-normal
1528	X1250_250.9506_1.8_NA	1.02248e-07	1.33941e-07	Non-normal
1529	X12511_215.8684_20.57_NA	0.00753462	0.00807028	Non-normal
1530	X12513_207.8365_20.58_NA	0.0079374	0.00848553	Non-normal
1531	X12514_221.8423_20.57_NA	0.00018788	0.000212382	Non-normal
1532	X12515_231.8712_20.54_NA	9.72256e-11	1.58861e-10	Non-normal
1533	X12516_309.7708_20.55_NA	2.65098e-09	3.84568e-09	Non-normal
1534	X12517_213.873_20.56_NA	0.306664	0.311568	Normal
1535	X12518_389.8398_20.58_NA	1.00118e-07	1.31325e-07	Non-normal
1536	X12519_125.8723_20.57_NA	4.69889e-05	5.425e-05	Non-normal
1537	X12520_205.8395_20.59_NA	0.00422587	0.00456106	Non-normal
1538	X12521_216.8688_20.57_NA	0.000144102	0.000163629	Non-normal
1539	X12522_269.8452_20.57_NA	0.00348312	0.0037672	Non-normal
1540	X12523_229.8742_20.53_NA	3.88267e-10	6.01328e-10	Non-normal
1541	X12525_219.8624_20.57_NA	2.07154e-05	2.42615e-05	Non-normal
1542	X12526_157.8624_20.57_NA	0.00632014	0.00678837	Non-normal
1543	X12527_267.8482_20.57_NA	0.000440054	0.000490763	Non-normal
1544	X12528_275.8799_20.52_NA	4.10964e-12	8.39506e-12	Non-normal
1545	X12529_127.8694_20.58_NA	0.0570359	0.0592917	Normal
1546	X1252_131.0341_1.77_NA	7.76021e-10	1.17424e-09	Non-normal
1547	X12531_265.8511_20.57_NA	1.83247e-05	2.15409e-05	Non-normal
1548	X12532_219.8453_20.58_NA	6.03109e-06	7.23038e-06	Non-normal
1549	X12534_226.8976_20.54_NA	5.80801e-09	8.24061e-09	Non-normal
1550	X12536_218.8659_20.58_NA	4.71896e-07	5.96152e-07	Non-normal
1551	X12539_205.9356_20.56_NA	4.99322e-12	1.00097e-11	Non-normal
1552	X1253_147.062_1.8_NA	5.79032e-11	9.75781e-11	Non-normal
1553	X12544_123.0079_20.58_NA	2.29006e-09	3.34335e-09	Non-normal
1554	X12546_280.8251_20.56_NA	1.21552e-10	1.96543e-10	Non-normal
1555	X12547_203.8441_20.6_NA	7.12881e-06	8.51983e-06	Non-normal
1556	X12548_257.8193_20.61_NA	0.0301051	0.0315834	Non-normal
1557	X12549_159.8594_20.59_NA	0.0393606	0.041081	Non-normal
1558	X12553_209.8336_20.6_NA	0.000480875	0.000535469	Non-normal
1559	X12557_187.8732_20.6_NA	0.376153	0.381107	Normal
1560	X12558_189.8705_20.61_NA	0.00833026	0.00890031	Non-normal
1561	X1255_249.953_1.8_NA	2.00341e-07	2.58364e-07	Non-normal
1562	X12560_311.8521_20.61_NA	3.31125e-14	1.58866e-13	Non-normal
1563	X12564_335.8913_20.59_NA	5.36786e-09	7.63824e-09	Non-normal
1564	X12566_388.842_20.6_NA	0.000245796	0.000276312	Non-normal
1565	X12568_288.859_20.55_NA	5.47918e-08	7.29791e-08	Non-normal
1566	X1256_200.0561_1.8_NA	3.36989e-14	1.6094e-13	Non-normal
1567	X12572_453.7864_20.55_NA	0.00637834	0.00684786	Non-normal
1568	X12578_195.8105_20.63_NA	9.00572e-06	1.07261e-05	Non-normal
1569	X1257_233.0666_1.79_NA	2.54261e-13	7.50661e-13	Non-normal
1570	X12580_325.8625_20.61_NA	1.58997e-08	2.19897e-08	Non-normal
1571	X12585_303.9138_20.59_NA	1.46256e-11	2.67775e-11	Non-normal
1572	X12586_199.8993_20.6_NA	3.95432e-10	6.11906e-10	Non-normal
1573	X12591_207.931_20.57_NA	8.80084e-14	3.29952e-13	Non-normal
1574	X12599_326.9036_20.61_NA	6.71575e-14	2.67131e-13	Non-normal
1575	X12600_455.787_20.6_NA	9.27358e-06	1.1038e-05	Non-normal
1576	X12601_197.9021_20.59_NA	2.11923e-09	3.10201e-09	Non-normal
1577	X12603_208.837_20.64_NA	1.67638e-10	2.67569e-10	Non-normal
1578	X12611_259.8163_20.65_NA	0.000987986	0.00108887	Non-normal
1579	X12613_208.9344_20.64_NA	7.75668e-11	1.28551e-10	Non-normal
1580	X12615_261.8512_20.64_NA	1.01994e-07	1.33657e-07	Non-normal
1581	X12616_205.8395_20.64_NA	0.000225107	0.000253679	Non-normal
1582	X12618_216.8718_20.63_NA	4.97985e-09	7.0959e-09	Non-normal
1583	X12621_207.8365_20.64_NA	0.000481938	0.000536572	Non-normal
1584	X12622_218.8688_20.63_NA	0.00206227	0.0022481	Non-normal
1585	X12623_218.8659_20.64_NA	1.81045e-07	2.33975e-07	Non-normal
1586	X12625_255.8222_20.66_NA	0.018164	0.0191825	Non-normal
1587	X12626_125.8723_20.63_NA	5.62369e-09	7.98839e-09	Non-normal
1588	X12627_221.8423_20.64_NA	3.37902e-10	5.26562e-10	Non-normal
1589	X12628_257.8193_20.66_NA	0.00556935	0.00599164	Non-normal
1590	X12629_209.8336_20.65_NA	0.000316968	0.000355337	Non-normal
1591	X1262_229.9524_1.79_NA	1.52011e-07	1.9708e-07	Non-normal
1592	X12630_316.7788_20.65_NA	7.24504e-09	1.022e-08	Non-normal
1593	X12633_129.9355_20.7_NA	2.66322e-05	3.10419e-05	Non-normal
1594	X12635_248.8872_20.67_NA	2.09803e-08	2.88218e-08	Non-normal
1595	X12646_269.8452_20.65_NA	8.49126e-11	1.39995e-10	Non-normal
1596	X12647_365.7821_20.74_NA	0.00320304	0.00346889	Non-normal
1597	X12650_199.8047_20.68_NA	1.82201e-07	2.35344e-07	Non-normal
1598	X12652_189.8705_20.66_NA	3.73763e-09	5.36349e-09	Non-normal
1599	X12659_195.8105_20.68_NA	1.44304e-06	1.78144e-06	Non-normal
1600	X12660_187.8732_20.65_NA	8.15812e-09	1.14748e-08	Non-normal
1601	X12661_208.9314_20.69_NA	0.000110897	0.000126396	Non-normal
1602	X12662_163.9407_20.69_NA	3.50462e-11	6.1001e-11	Non-normal
1603	X12663_197.8076_20.69_NA	1.37693e-07	1.78898e-07	Non-normal
1604	X12664_280.8251_20.69_NA	2.84748e-10	4.46627e-10	Non-normal
1605	X12665_211.8306_20.68_NA	2.3127e-09	3.37438e-09	Non-normal
1606	X12668_309.7709_20.69_NA	7.83824e-11	1.29814e-10	Non-normal
1607	X12669_311.8521_20.71_NA	5.50824e-11	9.32763e-11	Non-normal
1608	X1266_471.1359_1.8_NA	2.03354e-14	1.14477e-13	Non-normal
1609	X12674_336.8639_20.79_NA	6.53153e-14	2.61512e-13	Non-normal
1610	X12676_311.7677_20.71_NA	3.89307e-10	6.02811e-10	Non-normal
1611	X12678_321.7963_20.72_NA	3.51236e-12	7.31401e-12	Non-normal
1612	X12681_300.8256_20.77_NA	5.77853e-13	1.52377e-12	Non-normal
1613	X12685_320.8866_20.74_NA	2.78471e-11	4.9197e-11	Non-normal
1614	X1268_301.0931_1.82_NA	5.00494e-13	1.34058e-12	Non-normal
1615	X12690_334.8638_20.73_NA	8.20081e-11	1.35512e-10	Non-normal
1616	X12694_340.8359_20.75_NA	5.1701e-12	1.03247e-11	Non-normal
1617	X12696_389.8397_20.79_NA	1.8476e-13	5.87228e-13	Non-normal
1618	X12697_179.9358_20.77_NA	4.99966e-12	1.00199e-11	Non-normal
1619	X12700_386.8414_20.75_NA	1.31824e-11	2.43242e-11	Non-normal
1620	X12702_301.8335_20.8_NA	2.26132e-12	4.95308e-12	Non-normal
1621	X12703_319.7996_20.75_NA	7.41829e-11	1.23391e-10	Non-normal
1622	X12720_190.8795_20.78_NA	2.59196e-09	3.76455e-09	Non-normal
1623	X12724_261.8511_20.73_NA	1.24895e-11	2.31273e-11	Non-normal
1624	X12725_316.8013_20.75_NA	5.60951e-11	9.47935e-11	Non-normal
1625	X12726_316.7788_20.77_NA	7.43557e-07	9.30338e-07	Non-normal
1626	X1272_351.985_1.79_NA	3.94126e-12	8.10092e-12	Non-normal
1627	X12731_310.8545_20.82_NA	1.27491e-12	3.02669e-12	Non-normal
1628	X12734_329.8386_20.77_NA	2.05402e-07	2.64704e-07	Non-normal
1629	X12742_124.8903_20.75_NA	0.00198333	0.00216431	Non-normal
1630	X12743_329.8285_20.79_NA	2.89665e-10	4.53813e-10	Non-normal
1631	X1274_301.0696_1.83_NA	4.10691e-08	5.51842e-08	Non-normal
1632	X12751_105.9349_20.79_NA	5.38509e-09	7.6584e-09	Non-normal
1633	X12753_138.906_20.79_NA	4.62417e-08	6.18842e-08	Non-normal
1634	X12755_484.7896_20.82_NA	1.96155e-11	3.53031e-11	Non-normal
1635	X12758_482.7888_20.82_NA	2.06172e-11	3.70056e-11	Non-normal
1636	X1275_333.0831_1.82_NA	1.84946e-14	1.08536e-13	Non-normal
1637	X12761_173.9257_20.78_NA	1.13003e-07	1.47607e-07	Non-normal
1638	X12764_162.8385_20.77_NA	0.000341092	0.000381971	Non-normal
1639	X12768_129.9355_20.81_NA	5.42135e-08	7.22616e-08	Non-normal
1640	X12772_190.9765_20.81_NA	2.32501e-08	3.17905e-08	Non-normal
1641	X12774_389.8397_20.87_NA	6.81829e-12	1.32963e-11	Non-normal
1642	X12778_386.8414_20.83_NA	1.02884e-09	1.54655e-09	Non-normal
1643	X12779_349.8674_20.83_NA	3.51656e-12	7.3175e-12	Non-normal
1644	X1277_347.9788_1.79_NA	1.04384e-11	1.96277e-11	Non-normal
1645	X12782_255.8222_20.8_NA	4.58654e-05	5.2978e-05	Non-normal
1646	X12783_171.9312_20.81_NA	3.16665e-08	4.28732e-08	Non-normal
1647	X12785_485.7873_20.85_NA	4.85794e-11	8.28401e-11	Non-normal
1648	X12786_336.864_20.86_NA	2.22149e-12	4.87752e-12	Non-normal
1649	X12792_163.8968_20.82_NA	8.98343e-09	1.2592e-08	Non-normal
1650	X12794_164.8355_20.8_NA	0.0002525	0.000283718	Non-normal
1651	X12799_165.8938_20.83_NA	5.41519e-09	7.6997e-09	Non-normal
1652	X1279_227.0325_1.81_NA	0.000930905	0.00102736	Non-normal
1653	X12800_321.7963_20.81_NA	3.56595e-12	7.41292e-12	Non-normal
1654	X12801_119.9066_20.8_NA	1.59017e-08	2.19897e-08	Non-normal
1655	X12803_407.8446_20.86_NA	6.34996e-12	1.24695e-11	Non-normal
1656	X12804_248.8872_20.84_NA	2.69431e-11	4.76921e-11	Non-normal
1657	X12808_325.8625_20.82_NA	7.83564e-12	1.51029e-11	Non-normal
1658	X12809_334.8638_20.83_NA	6.37177e-10	9.70981e-10	Non-normal
1659	X12815_340.8548_20.88_NA	2.42456e-10	3.81815e-10	Non-normal
1660	X12816_364.7843_20.88_NA	2.41963e-10	3.81122e-10	Non-normal
1661	X1281_185.0063_1.82_NA	0.0573038	0.0595617	Normal
1662	X12821_338.8594_20.89_NA	1.13615e-10	1.84077e-10	Non-normal
1663	X12822_404.8463_20.84_NA	2.81314e-11	4.96633e-11	Non-normal
1664	X12827_246.864_20.83_NA	2.46592e-09	3.58792e-09	Non-normal
1665	X12828_494.7899_20.85_NA	4.63108e-11	7.91192e-11	Non-normal
1666	X12829_339.8573_20.91_NA	4.41794e-11	7.57258e-11	Non-normal
1667	X12834_301.8335_20.92_NA	3.51879e-11	6.12185e-11	Non-normal
1668	X12837_487.7879_20.91_NA	1.95966e-12	4.36562e-12	Non-normal
1669	X12839_340.8359_20.88_NA	2.45348e-11	4.36088e-11	Non-normal
1670	X12843_228.9601_20.91_NA	7.29743e-12	1.41401e-11	Non-normal
1671	X12844_456.7849_20.89_NA	9.71622e-13	2.38083e-12	Non-normal
1672	X12851_309.8141_20.91_NA	2.01034e-07	2.59166e-07	Non-normal
1673	X1285_117.0184_1.82_NA	3.13445e-07	3.99641e-07	Non-normal
1674	X12862_406.8468_20.93_NA	1.06069e-09	1.59179e-09	Non-normal
1675	X12863_171.9312_20.86_NA	2.8014e-07	3.58177e-07	Non-normal
1676	X12865_300.8257_20.92_NA	7.53298e-12	1.456e-11	Non-normal
1677	X1286_179.0379_1.82_NA	1.50006e-16	2.62607e-14	Non-normal
1678	X12870_329.8285_20.91_NA	1.72076e-10	2.74353e-10	Non-normal
1679	X12873_336.864_20.92_NA	8.5123e-11	1.4031e-10	Non-normal
1680	X12874_365.7821_20.92_NA	0.0279211	0.0293132	Non-normal
1681	X12878_192.9321_20.9_NA	1.26816e-06	1.56845e-06	Non-normal
1682	X1287_397.8835_1.8_NA	8.38328e-07	1.04587e-06	Non-normal
1683	X12884_310.8644_20.98_NA	4.51641e-06	5.44578e-06	Non-normal
1684	X12889_190.9331_20.91_NA	3.34727e-09	4.8213e-09	Non-normal
1685	X1288_146.9963_1.8_NA	6.74489e-11	1.12651e-10	Non-normal
1686	X12890_190.8796_20.92_NA	5.91406e-08	7.86425e-08	Non-normal
1687	X12893_386.8414_20.92_NA	1.18848e-10	1.92384e-10	Non-normal
1688	X12895_485.7872_20.93_NA	1.9881e-10	3.15188e-10	Non-normal
1689	X12897_311.8624_20.99_NA	1.02282e-08	1.42792e-08	Non-normal
1690	X12901_280.8251_20.9_NA	8.57307e-11	1.41248e-10	Non-normal
1691	X12902_310.8545_20.95_NA	1.55757e-13	5.09681e-13	Non-normal
1692	X12909_379.8499_20.98_NA	2.40519e-12	5.22642e-12	Non-normal
1693	X1290_238.9262_1.8_NA	5.81737e-09	8.25228e-09	Non-normal
1694	X12910_311.7677_20.92_NA	1.73315e-12	3.93662e-12	Non-normal
1695	X12916_190.9765_20.92_NA	0.264931	0.269881	Normal
1696	X12919_337.8091_20.89_NA	0.000134481	0.000152895	Non-normal
1697	X12923_319.7996_20.95_NA	1.50882e-09	2.23267e-09	Non-normal
1698	X1292_335.9902_1.81_NA	1.15959e-14	8.3631e-14	Non-normal
1699	X12930_484.7896_20.96_NA	1.07891e-10	1.75465e-10	Non-normal
1700	X12932_196.8846_20.97_NA	5.81886e-06	6.98397e-06	Non-normal
1701	X12934_488.7852_21_NA	2.42865e-11	4.322e-11	Non-normal
1702	X12937_455.787_20.96_NA	8.00062e-11	1.32413e-10	Non-normal
1703	X12941_389.8398_21.01_NA	2.58053e-09	3.7487e-09	Non-normal
1704	X12942_248.8872_20.95_NA	4.75184e-12	9.58633e-12	Non-normal
1705	X12944_164.895_21.05_NA	5.07606e-11	8.63782e-11	Non-normal
1706	X12948_297.8274_20.95_NA	0.0219587	0.0231233	Non-normal
1707	X1294_237.0533_1.84_NA	9.33274e-09	1.30666e-08	Non-normal
1708	X12953_162.8385_20.98_NA	1.36893e-07	1.77922e-07	Non-normal
1709	X12960_407.8445_20.99_NA	1.61874e-09	2.39097e-09	Non-normal
1710	X12963_159.8594_20.95_NA	0.00451621	0.0048694	Non-normal
1711	X12965_160.8414_20.99_NA	1.92402e-05	2.25736e-05	Non-normal
1712	X12966_338.8594_21.01_NA	7.56181e-12	1.46021e-11	Non-normal
1713	X12967_324.8011_21_NA	0.000478652	0.000533076	Non-normal
1714	X12969_339.8573_21.03_NA	1.72537e-09	2.54076e-09	Non-normal
1715	X1296_317.9404_1.8_NA	2.66783e-06	3.25006e-06	Non-normal
1716	X12978_406.8468_21.01_NA	1.5449e-13	5.06255e-13	Non-normal
1717	X12979_364.7843_20.99_NA	2.33983e-06	2.85857e-06	Non-normal
1718	X1297_398.8814_1.8_NA	1.01124e-06	1.25794e-06	Non-normal
1719	X12981_456.7848_21.01_NA	5.14288e-11	8.74745e-11	Non-normal
1720	X12983_189.8705_20.98_NA	0.000749969	0.000831188	Non-normal
1721	X12990_487.7879_21.04_NA	1.12992e-10	1.8323e-10	Non-normal
1722	X12995_388.8419_21.03_NA	3.61033e-08	4.86638e-08	Non-normal
1723	X12996_179.9358_21.01_NA	7.30652e-13	1.86413e-12	Non-normal
1724	X13000_311.8521_21.03_NA	2.83044e-12	6.0403e-12	Non-normal
1725	X13005_301.8335_21.05_NA	2.57647e-11	4.56838e-11	Non-normal
1726	X13007_341.815_21.06_NA	3.06897e-05	3.56801e-05	Non-normal
1727	X13009_230.9558_21_NA	9.46086e-09	1.32383e-08	Non-normal
1728	X1300_253.093_1.77_NA	1.07643e-13	3.84621e-13	Non-normal
1729	X13010_128.8772_21.02_NA	9.2414e-11	1.5144e-10	Non-normal
1730	X13014_349.8674_21.02_NA	4.51525e-11	7.72488e-11	Non-normal
1731	X13019_226.8977_21.01_NA	3.41306e-08	4.60899e-08	Non-normal
1732	X13020_190.9766_21.03_NA	5.65986e-09	8.03821e-09	Non-normal
1733	X13021_265.8511_21_NA	0.272268	0.277199	Normal
1734	X13024_379.8499_21.06_NA	4.29168e-10	6.62148e-10	Non-normal
1735	X13027_365.7821_21.02_NA	7.88348e-11	1.30504e-10	Non-normal
1736	X13030_298.8352_21.04_NA	7.21194e-13	1.8458e-12	Non-normal
1737	X13037_127.8694_21.03_NA	2.47653e-05	2.88935e-05	Non-normal
1738	X13038_162.8385_21.05_NA	8.39222e-08	1.1053e-07	Non-normal
1739	X13039_300.8257_21.07_NA	1.74211e-12	3.9533e-12	Non-normal
1740	X13043_209.8336_21.04_NA	0.000134567	0.000152968	Non-normal
1741	X13046_389.8397_21.07_NA	7.9904e-13	2.0057e-12	Non-normal
1742	X1304_301.0544_1.81_NA	1.5031e-14	9.59867e-14	Non-normal
1743	X13050_311.8624_21.08_NA	4.3238e-12	8.80378e-12	Non-normal
1744	X13051_338.8594_21.08_NA	2.52945e-12	5.47054e-12	Non-normal
1745	X13053_386.8414_21.04_NA	3.18286e-09	4.59174e-09	Non-normal
1746	X13057_310.8644_21.07_NA	2.70307e-07	3.46029e-07	Non-normal
1747	X1305_199.9415_1.81_NA	9.30343e-08	1.22311e-07	Non-normal
1748	X1306_207.0871_1.82_NA	1.16231e-13	4.08802e-13	Non-normal
1749	X13071_406.8468_21.07_NA	3.0852e-11	5.42042e-11	Non-normal
1750	X13079_336.8642_21.08_NA	2.28578e-09	3.33777e-09	Non-normal
1751	X13080_339.8573_21.1_NA	4.10109e-13	1.12699e-12	Non-normal
1752	X13085_310.8545_21.09_NA	4.09398e-11	7.06035e-11	Non-normal
1753	X13087_407.8445_21.09_NA	1.70044e-13	5.49782e-13	Non-normal
1754	X13089_190.8796_21.08_NA	1.82005e-07	2.35133e-07	Non-normal
1755	X1308_515.1409_1.84_Isorhamnetin-3-O-b-D-Glucoside	6.707e-13	1.7348e-12	Non-normal
1756	X13092_238.8917_21.02_NA	0.033944	0.0355292	Non-normal
1757	X13094_230.9558_21.06_NA	3.43529e-07	4.37007e-07	Non-normal
1758	X13102_455.787_21.09_NA	1.34008e-12	3.15768e-12	Non-normal
1759	X13105_487.7879_21.13_NA	4.38066e-13	1.19438e-12	Non-normal
1760	X1310_177.04_1.76_NA	9.90403e-09	1.38425e-08	Non-normal
1761	X13110_184.8893_21.15_NA	1.10565e-11	2.06359e-11	Non-normal
1762	X13116_160.8414_21.11_NA	2.8418e-07	3.63152e-07	Non-normal
1763	X13120_329.8285_21.12_NA	7.14518e-12	1.38635e-11	Non-normal
1764	X13124_162.8928_21.17_NA	1.19385e-12	2.85454e-12	Non-normal
1765	X13126_190.923_21.1_NA	1.14074e-06	1.41397e-06	Non-normal
1766	X13128_248.8872_21.1_NA	1.53475e-12	3.54662e-12	Non-normal
1767	X1312_286.9479_1.8_NA	2.33647e-08	3.19352e-08	Non-normal
1768	X13130_484.7895_21.11_NA	1.06612e-11	1.99798e-11	Non-normal
1769	X13131_341.815_21.13_NA	2.11316e-06	2.58858e-06	Non-normal
1770	X13135_160.8921_21.18_NA	2.11135e-12	4.65389e-12	Non-normal
1771	X13138_228.9601_21.18_NA	1.75723e-14	1.05593e-13	Non-normal
1772	X13141_162.8385_21.13_NA	4.48225e-05	5.18143e-05	Non-normal
1773	X13145_301.8335_21.14_NA	7.35836e-09	1.03758e-08	Non-normal
1774	X13154_164.8355_21.13_NA	1.05547e-06	1.31095e-06	Non-normal
1775	X1315_368.8711_1.82_NA	0.0347111	0.0363008	Non-normal
1776	X13161_319.7996_21.14_NA	2.33152e-09	3.40049e-09	Non-normal
1777	X13168_336.8642_21.16_NA	1.12176e-09	1.67965e-09	Non-normal
1778	X13169_349.8674_21.15_NA	1.37283e-09	2.03845e-09	Non-normal
1779	X13173_339.8573_21.17_NA	1.01027e-12	2.45985e-12	Non-normal
1780	X13187_311.8624_21.18_NA	2.74647e-12	5.87829e-12	Non-normal
1781	X13190_379.8499_21.18_NA	4.27982e-08	5.7381e-08	Non-normal
1782	X13195_389.8398_21.18_NA	1.12472e-08	1.56748e-08	Non-normal
1783	X13196_199.8828_21.18_NA	3.10304e-13	8.91272e-13	Non-normal
1784	X1319_287.958_1.8_NA	1.02417e-06	1.27315e-06	Non-normal
1785	X13202_329.8285_21.18_NA	3.70236e-10	5.74498e-10	Non-normal
1786	X13210_482.7726_21.22_NA	1.33613e-10	2.15237e-10	Non-normal
1787	X13211_488.7851_21.21_NA	7.53331e-10	1.14132e-09	Non-normal
1788	X13212_406.8468_21.2_NA	1.99994e-11	3.59586e-11	Non-normal
1789	X13216_310.8644_21.19_NA	8.54841e-09	1.20075e-08	Non-normal
1790	X13217_221.8423_21.19_NA	0.000392356	0.000438371	Non-normal
1791	X13218_413.7875_21.22_NA	1.50379e-05	1.77401e-05	Non-normal
1792	X13219_481.775_21.22_NA	1.08861e-09	1.63269e-09	Non-normal
1793	X13221_352.8656_21.26_NA	7.216e-08	9.54513e-08	Non-normal
1794	X13241_487.7879_21.24_NA	4.54243e-05	5.24767e-05	Non-normal
1795	X13249_349.8674_21.22_NA	8.94295e-11	1.46812e-10	Non-normal
1796	X1325_341.0881_1.83_NA	7.35457e-15	6.98827e-14	Non-normal
1797	X13265_159.8594_21.25_NA	0.0009445	0.00104204	Non-normal
1798	X13268_300.8257_21.27_NA	6.70159e-14	2.66713e-13	Non-normal
1799	X13271_160.8414_21.25_NA	1.44781e-06	1.78672e-06	Non-normal
1800	X13273_319.7996_21.25_NA	3.61872e-09	5.19897e-09	Non-normal
1801	X13274_301.8335_21.25_NA	1.47206e-09	2.18049e-09	Non-normal
1802	X13275_207.8365_21.27_NA	0.002261	0.0024607	Non-normal
1803	X13277_126.8801_21.24_NA	1.26464e-06	1.56489e-06	Non-normal
1804	X13279_184.8893_21.28_NA	1.14965e-09	1.72105e-09	Non-normal
1805	X13282_162.8385_21.25_NA	2.96367e-06	3.60385e-06	Non-normal
1806	X13283_157.8623_21.26_NA	0.000762466	0.000844782	Non-normal
1807	X13285_205.8394_21.26_NA	0.00115509	0.00126979	Non-normal
1808	X13288_164.8355_21.26_NA	1.32589e-09	1.97076e-09	Non-normal
1809	X13289_209.8336_21.29_NA	0.000195541	0.000220905	Non-normal
1810	X1328_287.0387_1.8_NA	2.09255e-10	3.31029e-10	Non-normal
1811	X13298_343.8342_21.29_NA	1.01606e-10	1.65685e-10	Non-normal
1812	X1329_216.9442_1.82_NA	1.81025e-06	2.22498e-06	Non-normal
1813	X1330_317.0492_1.8_NA	6.20771e-12	1.22206e-11	Non-normal
1814	X13310_219.8453_21.29_NA	6.08431e-08	8.08328e-08	Non-normal
1815	X13315_228.9601_21.33_NA	6.57062e-13	1.70254e-12	Non-normal
1816	X1331_371.0987_1.81_NA	1.01396e-13	3.68242e-13	Non-normal
1817	X13321_379.8499_21.3_NA	3.7829e-12	7.81774e-12	Non-normal
1818	X13323_230.9558_21.32_NA	1.00124e-07	1.31325e-07	Non-normal
1819	X13326_389.8397_21.31_NA	2.19339e-13	6.68909e-13	Non-normal
1820	X13332_459.7832_21.35_NA	2.87263e-10	4.50435e-10	Non-normal
1821	X13333_336.8643_21.33_NA	1.19879e-09	1.78986e-09	Non-normal
1822	X1333_292.1404_1.8_NA	3.31439e-13	9.43445e-13	Non-normal
1823	X13349_487.7879_21.34_NA	4.25279e-11	7.31179e-11	Non-normal
1824	X13350_342.8607_21.37_NA	1.08068e-07	1.41413e-07	Non-normal
1825	X13359_209.8336_21.38_NA	0.00351041	0.00379614	Non-normal
1826	X1335_140.995_1.82_NA	6.0485e-05	6.95458e-05	Non-normal
1827	X13361_319.7996_21.33_NA	2.57025e-12	5.54496e-12	Non-normal
1828	X13375_300.8257_21.38_NA	8.15048e-14	3.09219e-13	Non-normal
1829	X13376_352.8656_21.4_NA	2.67967e-09	3.88653e-09	Non-normal
1830	X13381_300.8358_21.39_NA	2.57066e-13	7.57412e-13	Non-normal
1831	X13387_228.9601_21.41_NA	5.6124e-14	2.32614e-13	Non-normal
1832	X13398_310.8644_21.38_NA	2.04992e-13	6.37937e-13	Non-normal
1833	X1339_147.0291_1.8_NA	3.85201e-10	5.96833e-10	Non-normal
1834	X13409_207.8365_21.43_NA	1.4284e-05	1.68643e-05	Non-normal
1835	X1340_287.9301_1.82_NA	0.294694	0.299615	Normal
1836	X13411_459.7832_21.42_NA	1.03852e-13	3.73266e-13	Non-normal
1837	X13412_205.8394_21.43_NA	0.000358194	0.000401	Non-normal
1838	X13413_209.8336_21.44_NA	1.13806e-06	1.4109e-06	Non-normal
1839	X1341_249.0146_1.84_NA	0.00684576	0.00733998	Non-normal
1840	X13422_162.8385_21.42_NA	0.000119645	0.000136196	Non-normal
1841	X13423_187.8732_21.44_NA	4.78457e-07	6.04023e-07	Non-normal
1842	X1342_204.9882_1.8_NA	1.59828e-07	2.07105e-07	Non-normal
1843	X13438_157.8623_21.44_NA	7.04266e-08	9.32091e-08	Non-normal
1844	X13451_458.7854_21.48_NA	1.03249e-14	8.09339e-14	Non-normal
1845	X13452_159.8594_21.48_NA	0.00221914	0.00241658	Non-normal
1846	X13462_487.7879_21.47_NA	1.23937e-12	2.95218e-12	Non-normal
1847	X13494_228.9601_21.53_NA	8.65312e-13	2.15355e-12	Non-normal
1848	X1349_279.016_1.82_NA	1.13718e-13	4.02033e-13	Non-normal
1849	X13500_379.8499_21.54_NA	1.79331e-13	5.72464e-13	Non-normal
1850	X1350_209.9133_1.82_NA	0.0174319	0.0184201	Non-normal
1851	X13511_256.9553_21.54_NA	1.44366e-11	2.64514e-11	Non-normal
1852	X1351_503.141_1.84_NA	5.80435e-14	2.38808e-13	Non-normal
1853	X13521_160.8414_21.54_NA	1.68458e-05	1.98312e-05	Non-normal
1854	X1352_129.0185_1.81_NA	1.44095e-08	1.99716e-08	Non-normal
1855	X13541_209.8336_21.6_NA	6.45642e-06	7.72888e-06	Non-normal
1856	X13545_159.8594_21.58_NA	1.69165e-05	1.99113e-05	Non-normal
1857	X1354_161.0449_1.81_NA	3.88739e-07	4.92975e-07	Non-normal
1858	X13559_162.8385_21.58_NA	4.76389e-05	5.4983e-05	Non-normal
1859	X1355_367.8733_1.83_NA	0.077067	0.0798651	Normal
1860	X13575_207.8365_21.62_NA	1.75518e-06	2.15838e-06	Non-normal
1861	X13577_205.8394_21.61_NA	0.0165008	0.0174513	Non-normal
1862	X13580_157.8623_21.61_NA	8.5851e-05	9.8171e-05	Non-normal
1863	X1358_118.0217_1.83_NA	7.08899e-05	8.12792e-05	Non-normal
1864	X1359_385.1355_1.83_NA	1.34169e-12	3.16047e-12	Non-normal
1865	X13605_160.8414_21.63_NA	0.000482537	0.000537157	Non-normal
1866	X1360_295.9586_1.82_NA	2.97499e-13	8.60999e-13	Non-normal
1867	X13616_187.8732_21.64_NA	2.1205e-08	2.91086e-08	Non-normal
1868	X1361_306.0046_1.82_NA	1.01578e-13	3.6872e-13	Non-normal
1869	X13624_221.8423_21.66_NA	4.32389e-07	5.47189e-07	Non-normal
1870	X13633_209.8336_21.68_NA	2.20298e-06	2.69394e-06	Non-normal
1871	X13642_219.8453_21.69_NA	3.94739e-07	5.00409e-07	Non-normal
1872	X13669_159.8594_21.72_NA	1.39802e-05	1.65163e-05	Non-normal
1873	X13677_248.8872_21.73_NA	2.63752e-09	3.8292e-09	Non-normal
1874	X13689_205.8394_21.74_NA	0.00101429	0.00111702	Non-normal
1875	X1368_459.1723_1.81_NA	4.87808e-13	1.31093e-12	Non-normal
1876	X13697_209.8336_21.76_NA	1.36668e-07	1.77692e-07	Non-normal
1877	X1369_287.0906_1.84_NA	3.27994e-12	6.8909e-12	Non-normal
1878	X13711_207.8365_21.79_NA	9.18098e-06	1.09295e-05	Non-normal
1879	X13726_193.9212_21.82_NA	1.04891e-06	1.30347e-06	Non-normal
1880	X13732_160.8414_21.79_NA	1.70013e-05	2.00078e-05	Non-normal
1881	X13749_323.8729_21.84_NA	2.39704e-05	2.79884e-05	Non-normal
1882	X13789_310.8645_21.87_NA	0.00142037	0.00155859	Non-normal
1883	X13796_209.8336_21.89_NA	0.00205389	0.0022393	Non-normal
1884	X1379_264.0913_1.82_NA	2.41764e-14	1.27183e-13	Non-normal
1885	X1386_246.9551_1.8_NA	2.20134e-10	3.47862e-10	Non-normal
1886	X1388_233.0666_1.83_NA	1.16836e-14	8.38169e-14	Non-normal
1887	X1392_291.9526_1.8_NA	4.65996e-07	5.88902e-07	Non-normal
1888	X1393_199.0221_1.82_NA	3.21372e-15	4.18586e-14	Non-normal
1889	X1396_279.9637_1.8_NA	1.04143e-12	2.5273e-12	Non-normal
1890	X1398_205.9628_1.8_NA	3.11308e-08	4.21871e-08	Non-normal
1891	X1399_359.9794_1.81_NA	1.72386e-13	5.55635e-13	Non-normal
1892	X1402_339.1299_1.84_NA	7.12873e-13	1.82835e-12	Non-normal
1893	X1403_329.956_1.86_NA	0.00756633	0.00810187	Non-normal
1894	X1404_326.9581_1.86_NA	0.00222468	0.00242189	Non-normal
1895	X1410_282.9525_1.86_NA	0.00137217	0.00150637	Non-normal
1896	X1414_413.1667_1.82_NA	2.5619e-13	7.55441e-13	Non-normal
1897	X1415_223.0376_1.87_NA	4.94566e-06	5.95353e-06	Non-normal
1898	X1419_142.0502_1.85_NA	1.5971e-12	3.66879e-12	Non-normal
1899	X1420_277.093_1.82_NA	6.24811e-12	1.22893e-11	Non-normal
1900	X1428_219.9422_1.82_NA	0.0420737	0.0438939	Non-normal
1901	X1430_261.9419_1.83_NA	3.16603e-06	3.84545e-06	Non-normal
1902	X1431_383.1562_1.82_NA	1.43263e-12	3.34448e-12	Non-normal
1903	X1432_429.1615_1.82_NA	1.85138e-12	4.15542e-12	Non-normal
1904	X1434_144.0658_1.86_NA	2.21821e-07	2.8526e-07	Non-normal
1905	X1435_165.0412_1.81_NA	1.68575e-13	5.46e-13	Non-normal
1906	X1437_245.0892_1.84_NA	4.79451e-08	6.40818e-08	Non-normal
1907	X1441_297.1193_1.83_NA	1.99373e-11	3.58558e-11	Non-normal
1908	X1442_130.0501_1.83_NA	3.73405e-09	5.3594e-09	Non-normal
1909	X1445_199.0833_1.85_NA	2.8205e-13	8.22074e-13	Non-normal
1910	X1448_227.0325_1.89_NA	1.32182e-06	1.63344e-06	Non-normal
1911	X1449_271.0591_1.89_NA	2.33817e-08	3.19525e-08	Non-normal
1912	X1450_443.1925_1.88_NA	3.20026e-13	9.15594e-13	Non-normal
1913	X1451_131.0341_1.88_NA	2.1717e-12	4.77682e-12	Non-normal
1914	X1452_249.0146_1.89_NA	2.30756e-08	3.15696e-08	Non-normal
1915	X1453_237.0533_1.92_NA	1.05865e-11	1.98454e-11	Non-normal
1916	X1455_247.0258_1.92_NA	1.09449e-15	2.66335e-14	Non-normal
1917	X1456_179.0379_1.89_NA	5.7858e-16	2.62607e-14	Non-normal
1918	X1458_301.0931_1.87_NA	5.03487e-13	1.34761e-12	Non-normal
1919	X1460_181.0535_1.93_NA	7.50822e-16	2.62607e-14	Non-normal
1920	X1463_301.0696_1.92_NA	4.21315e-11	7.24877e-11	Non-normal
1921	X1465_111.0078_1.92_NA	5.06089e-16	2.62607e-14	Non-normal
1922	X1466_191.0557_1.91_NA	1.79809e-12	4.0564e-12	Non-normal
1923	X1468_387.1149_1.88_NA	9.95508e-13	2.43121e-12	Non-normal
1924	X1471_323.0986_1.9_NA	4.7007e-14	2.04574e-13	Non-normal
1925	X1474_353.2082_1.95_NA	2.278e-13	6.86124e-13	Non-normal
1926	X1476_184.061_1.95_NA	1.19096e-14	8.49011e-14	Non-normal
1927	X1478_200.0561_1.94_NA	5.27302e-15	5.76796e-14	Non-normal
1928	X147_300.8257_1.31_NA	0.00176348	0.00192814	Non-normal
1929	X1481_142.0502_1.94_NA	1.46104e-11	2.67565e-11	Non-normal
1930	X1482_145.0498_1.95_NA	0.000114025	0.000129921	Non-normal
1931	X1486_129.0184_1.98_NA	2.01411e-08	2.76803e-08	Non-normal
1932	X1488_479.1395_2.02_NA	7.61419e-13	1.92316e-12	Non-normal
1933	X1490_271.059_1.97_NA	4.07063e-11	7.02506e-11	Non-normal
1934	X1491_117.0547_2.03_NA	2.56922e-14	1.32486e-13	Non-normal
1935	X1493_131.0341_2.05_NA	2.04835e-09	3.00067e-09	Non-normal
1936	X1494_279.1087_1.99_NA	5.26228e-13	1.40027e-12	Non-normal
1937	X1495_211.0834_1.98_NA	1.33534e-14	8.95165e-14	Non-normal
1938	X1496_237.0533_2.06_NA	6.395e-14	2.57722e-13	Non-normal
1939	X1497_219.0426_2.08_NA	5.98449e-14	2.43885e-13	Non-normal
1940	X1502_111.0078_2.03_NA	1.2466e-16	2.62607e-14	Non-normal
1941	X1513_129.0185_2.07_NA	2.02086e-14	1.14263e-13	Non-normal
1942	X1524_129.0185_2.22_NA	4.14506e-14	1.8593e-13	Non-normal
1943	X1527_271.0591_2.23_NA	0.000316694	0.000355084	Non-normal
1944	X1533_371.0986_2.28_NA	1.10952e-13	3.9413e-13	Non-normal
1945	X1537_131.0341_2.3_NA	3.11032e-10	4.86037e-10	Non-normal
1946	X1539_301.0931_2.3_NA	9.8406e-13	2.40727e-12	Non-normal
1947	X1544_117.0547_2.36_NA	2.73677e-11	4.84203e-11	Non-normal
1948	X1547_345.083_2.36_NA	9.33453e-16	2.62607e-14	Non-normal
1949	X1549_239.0326_2.38_NA	1.22724e-10	1.98306e-10	Non-normal
1950	X1553_237.0533_2.41_NA	2.7712e-08	3.76799e-08	Non-normal
1951	X1554_299.0775_2.36_NA	2.62805e-15	3.72155e-14	Non-normal
1952	X1559_219.0426_2.43_NA	1.21065e-09	1.80683e-09	Non-normal
1953	X155_297.8784_1.39_NA	2.04153e-13	6.36682e-13	Non-normal
1954	X1561_125.0235_2.38_NA	7.03089e-14	2.76506e-13	Non-normal
1955	X1569_333.0832_2.46_NA	3.04529e-16	2.62607e-14	Non-normal
1956	X1571_117.0547_2.45_NA	7.91289e-13	1.98966e-12	Non-normal
1957	X1572_239.0326_2.47_NA	4.65161e-12	9.40491e-12	Non-normal
1958	X1576_409.1354_2.51_NA	5.44715e-14	2.27312e-13	Non-normal
1959	X1584_259.0354_2.56_NA	1.20169e-13	4.18056e-13	Non-normal
1960	X1586_326.1248_2.54_NA	1.3625e-15	2.85197e-14	Non-normal
1961	X1590_433.1353_2.57_NA	3.83808e-15	4.60506e-14	Non-normal
1962	X1591_479.1396_2.57_NA	7.54248e-13	1.90966e-12	Non-normal
1963	X1594_113.0234_2.58_NA	1.71818e-12	3.90999e-12	Non-normal
1964	X1598_311.0776_2.61_NA	3.06033e-15	4.08808e-14	Non-normal
1965	X1599_219.0426_2.65_NA	2.42787e-07	3.11454e-07	Non-normal
1966	X159_306.9095_1.39_NA	1.10898e-12	2.67879e-12	Non-normal
1967	X1600_341.0881_2.61_NA	2.91316e-15	3.94925e-14	Non-normal
1968	X1601_129.0184_2.61_NA	7.58951e-14	2.93266e-13	Non-normal
1969	X1605_239.0326_2.63_NA	5.19248e-06	6.2455e-06	Non-normal
1970	X1606_315.0724_2.64_NA	6.47864e-16	2.62607e-14	Non-normal
1971	X1609_259.0354_2.67_NA	3.99311e-12	8.19366e-12	Non-normal
1972	X1610_152.9951_2.66_NA	1.84712e-12	4.15034e-12	Non-normal
1973	X1611_237.0533_2.7_NA	2.75776e-05	3.21182e-05	Non-normal
1974	X1613_336.979_2.68_NA	1.82507e-13	5.80575e-13	Non-normal
1975	X1616_293.9712_2.69_NA	2.66786e-13	7.83209e-13	Non-normal
1976	X1617_219.0426_2.71_NA	4.19023e-09	5.99061e-09	Non-normal
1977	X161_230.9088_1.38_NA	7.23308e-14	2.82783e-13	Non-normal
1978	X1629_237.0533_2.8_NA	8.6627e-09	1.21634e-08	Non-normal
1979	X1630_131.0341_2.81_NA	3.40749e-10	5.30886e-10	Non-normal
1980	X1632_219.0426_2.79_NA	1.86481e-09	2.73838e-09	Non-normal
1981	X1637_179.0569_2.94_NA	1.17283e-14	8.40185e-14	Non-normal
1982	X1638_333.0831_2.89_NA	5.68343e-16	2.62607e-14	Non-normal
1983	X1639_218.1032_2.9_NA	3.64485e-14	1.69434e-13	Non-normal
1984	X1643_443.1925_2.95_NA	1.31779e-14	8.89936e-14	Non-normal
1985	X1644_677.194_2.97_NA	2.39979e-14	1.26581e-13	Non-normal
1986	X1647_425.1302_2.98_NA	1.41711e-15	2.86185e-14	Non-normal
1987	X164_172.8296_1.4_NA	4.77009e-10	7.34254e-10	Non-normal
1988	X1651_197.0581_3.02_NA	9.66002e-11	1.5791e-10	Non-normal
1989	X1656_329.0881_3.04_NA	4.91067e-13	1.31823e-12	Non-normal
1990	X1659_161.0449_3.04_NA	5.30389e-13	1.40929e-12	Non-normal
1991	X1662_129.0548_3.1_NA	6.09311e-10	9.30457e-10	Non-normal
1992	X1665_279.1087_3.12_NA	1.25203e-13	4.3052e-13	Non-normal
1993	X1666_179.0569_3.13_NA	7.28378e-16	2.62607e-14	Non-normal
1994	X1668_387.116_3.16_NA	1.00133e-14	8.02743e-14	Non-normal
1995	X1675_129.0548_3.19_NA	5.95296e-10	9.10197e-10	Non-normal
1996	X1680_153.0186_3.24_NA	5.60831e-08	7.46538e-08	Non-normal
1997	X1681_373.1143_3.28_NA	7.59877e-16	2.62607e-14	Non-normal
1998	X1683_124.0395_3.26_NA	6.72331e-16	2.62607e-14	Non-normal
1999	X1688_389.0649_3.32_NA	1.636e-16	2.62607e-14	Non-normal
[truncated: 5,308 more rows]

## Sheet: POS mode-Raw Mat.
	Metabolites	p	p_adj	distribution
1	X10000_369.1184_9.77_NA	4.90584e-10	8.32787e-10	Non-normal
2	X10001_482.2026_9.77_NA	5.70459e-13	1.81715e-12	Non-normal
3	X10005_727.3304_9.77_NA	4.1444e-10	7.10857e-10	Non-normal
4	X10006_335.1129_9.77_NA	7.16565e-11	1.37051e-10	Non-normal
5	X10008_353.1235_9.77_NA	7.68172e-10	1.26644e-09	Non-normal
6	X10009_302.2692_9.77_NA	4.73858e-10	8.06825e-10	Non-normal
7	X1000_124.0396_1.75_NA	1.24538e-08	1.83751e-08	Non-normal
8	X10011_221.0634_9.77_NA	8.14102e-16	2.69763e-14	Non-normal
9	X10016_385.1988_9.78_NA	2.40561e-08	3.47982e-08	Non-normal
10	X10019_505.1586_9.78_NA	6.01257e-16	2.69186e-14	Non-normal
11	X10022_237.1852_9.78_NA	2.86134e-09	4.44742e-09	Non-normal
12	X10024_363.2169_9.78_NA	6.15461e-07	8.04209e-07	Non-normal
13	X10028_331.1908_9.78_NA	8.62669e-06	1.0614e-05	Non-normal
14	X10029_226.2168_9.78_NA	3.40485e-07	4.53092e-07	Non-normal
15	X1002_231.0867_1.8_NA	6.75668e-15	7.62684e-14	Non-normal
16	X10030_379.1479_9.79_NA	1.47381e-14	1.14306e-13	Non-normal
17	X10031_341.1865_9.79_NA	2.21573e-13	8.13887e-13	Non-normal
18	X10034_483.1291_9.79_NA	3.48382e-11	7.00231e-11	Non-normal
19	X10039_349.201_9.8_NA	2.10722e-08	3.06226e-08	Non-normal
20	X10040_339.1555_9.79_NA	1.355e-14	1.09516e-13	Non-normal
21	X10046_662.3751_9.79_NA	2.80297e-13	9.88473e-13	Non-normal
22	X10047_389.2438_9.79_NA	7.10083e-13	2.19147e-12	Non-normal
23	X10048_667.3304_9.79_NA	2.60069e-13	9.25063e-13	Non-normal
24	X10049_591.2568_9.79_NA	2.10403e-13	7.79758e-13	Non-normal
25	X1004_102.0918_1.75_NA	0.180265	0.185019	Normal
26	X10050_425.2325_9.79_NA	3.64943e-13	1.23217e-12	Non-normal
27	X10052_177.0548_9.81_NA	2.5913e-13	9.23258e-13	Non-normal
28	X10053_230.1754_9.79_NA	0.823547	0.825398	Normal
29	X10054_584.3433_9.81_NA	7.48645e-12	1.70847e-11	Non-normal
30	X10055_172.1698_9.79_NA	6.53812e-05	7.68308e-05	Non-normal
31	X10056_212.1648_9.79_NA	3.13104e-05	3.73387e-05	Non-normal
32	X10057_252.1573_9.79_NA	4.62047e-09	7.04858e-09	Non-normal
33	X10059_184.1698_9.79_NA	0.000555699	0.00062449	Non-normal
34	X10063_259.202_9.8_NA	4.19458e-12	1.0271e-11	Non-normal
35	X10064_443.2433_9.81_NA	3.63235e-12	9.03907e-12	Non-normal
36	X10068_247.1179_9.83_NA	1.32214e-12	3.75853e-12	Non-normal
37	X10073_345.206_9.83_NA	5.22608e-09	7.93852e-09	Non-normal
38	X10076_381.1448_9.81_NA	4.13107e-14	2.28486e-13	Non-normal
39	X10077_329.1753_9.83_NA	3.88419e-05	4.61301e-05	Non-normal
40	X10080_265.159_9.8_NA	2.76489e-11	5.66583e-11	Non-normal
41	X10081_186.0552_9.78_NA	3.14904e-14	1.87977e-13	Non-normal
42	X10083_311.165_9.79_NA	2.02289e-05	2.43324e-05	Non-normal
43	X10084_425.1087_9.8_NA	1.68637e-13	6.52538e-13	Non-normal
44	X10090_403.1268_9.8_NA	3.89458e-14	2.19619e-13	Non-normal
45	X10092_283.1696_9.79_NA	2.46227e-10	4.36753e-10	Non-normal
46	X10094_351.157_9.8_NA	4.40743e-10	7.52836e-10	Non-normal
47	X10096_346.2381_9.75_NA	2.58976e-10	4.57472e-10	Non-normal
48	X10097_392.1835_9.8_NA	2.981e-11	6.0611e-11	Non-normal
49	X10099_293.1539_9.82_NA	3.25612e-09	5.03471e-09	Non-normal
50	X10100_374.2329_9.8_NA	1.19917e-10	2.21309e-10	Non-normal
51	X10108_521.2288_9.81_NA	4.48231e-16	2.69186e-14	Non-normal
52	X10109_309.1495_9.8_NA	4.06346e-11	8.09138e-11	Non-normal
53	X10111_450.2855_9.81_NA	3.47995e-14	2.01887e-13	Non-normal
54	X10113_253.0862_9.82_NA	2.11949e-14	1.44212e-13	Non-normal
55	X10117_190.1229_9.82_NA	2.34578e-11	4.86285e-11	Non-normal
56	X10121_304.2849_9.82_NA	8.12589e-10	1.33617e-09	Non-normal
57	X10123_327.1602_9.84_NA	0.000779215	0.000871284	Non-normal
58	X10126_299.2009_9.82_NA	1.90188e-09	3.00366e-09	Non-normal
59	X10128_489.2253_9.83_NA	6.24821e-14	3.1323e-13	Non-normal
60	X1012_259.0791_1.76_NA	1.12678e-15	3.01801e-14	Non-normal
61	X10134_467.2434_9.83_NA	4.01172e-14	2.24179e-13	Non-normal
62	X10137_271.2059_9.84_NA	3.2788e-10	5.71175e-10	Non-normal
63	X10138_317.2115_9.83_NA	1.9599e-09	3.09164e-09	Non-normal
64	X1013_188.0007_1.78_NA	4.32122e-15	5.9219e-14	Non-normal
65	X10141_199.1331_9.82_Sucrose - 40.0 eV	3.48724e-08	4.9805e-08	Non-normal
66	X10142_272.1436_9.83_NA	2.93092e-15	4.96268e-14	Non-normal
67	X10149_669.291_9.83_NA	7.78765e-13	2.36726e-12	Non-normal
68	X1014_144.1021_1.76_NA	5.40548e-11	1.05246e-10	Non-normal
69	X10156_432.2748_9.84_NA	1.14987e-09	1.85543e-09	Non-normal
70	X10158_175.0868_9.84_NA	1.23622e-11	2.68111e-11	Non-normal
71	X10159_491.291_9.84_NA	2.14332e-09	3.37055e-09	Non-normal
72	X10161_372.2748_9.83_NA	0.000374079	0.000423948	Non-normal
73	X10172_325.2278_9.85_NA	1.5815e-11	3.3585e-11	Non-normal
74	X10177_195.0659_9.85_NA	1.49278e-07	2.03739e-07	Non-normal
75	X1017_158.1541_1.75_NA	0.268093	0.273562	Normal
76	X10183_471.2383_9.85_NA	1.92981e-10	3.46556e-10	Non-normal
77	X10184_177.0548_9.85_NA	2.54454e-13	9.09627e-13	Non-normal
78	X10189_354.2642_9.86_NA	1.02628e-13	4.53709e-13	Non-normal
79	X10191_295.1519_9.85_NA	2.70796e-11	5.55875e-11	Non-normal
80	X10194_513.1396_9.85_NA	9.93437e-13	2.93723e-12	Non-normal
81	X10196_350.2361_9.84_NA	0.000321434	0.000365408	Non-normal
82	X10200_339.1079_9.86_NA	3.86261e-11	7.70865e-11	Non-normal
83	X10204_360.2536_9.86_NA	0.000157453	0.000181872	Non-normal
84	X10205_220.1699_9.86_NA	9.13594e-14	4.1751e-13	Non-normal
85	X10207_268.0972_9.85_NA	1.08882e-13	4.71806e-13	Non-normal
86	X10216_249.1025_9.86_NA	7.55371e-11	1.43754e-10	Non-normal
87	X10217_271.1727_9.86_NA	3.10424e-14	1.85716e-13	Non-normal
88	X10218_273.1389_9.86_NA	5.4932e-15	6.83648e-14	Non-normal
89	X10219_187.0868_9.87_NA	7.52774e-12	1.71643e-11	Non-normal
90	X10223_305.2114_9.87_NA	0.000519727	0.000585233	Non-normal
91	X10228_331.1908_9.86_NA	2.76443e-05	3.30368e-05	Non-normal
92	X10247_288.1227_9.87_NA	9.96716e-11	1.86338e-10	Non-normal
93	X10248_279.1742_9.88_NA	9.481e-11	1.77808e-10	Non-normal
94	X10250_297.1855_9.88_NA	1.7618e-09	2.79026e-09	Non-normal
95	X10251_315.1959_9.89_NA	1.56441e-08	2.29305e-08	Non-normal
96	X10252_345.1708_9.88_NA	5.7389e-11	1.11274e-10	Non-normal
97	X10258_250.0866_9.9_NA	1.72798e-13	6.63809e-13	Non-normal
98	X10259_269.1571_9.88_NA	3.61479e-10	6.25733e-10	Non-normal
99	X10261_419.1427_9.89_NA	1.54207e-13	6.07522e-13	Non-normal
100	X10267_368.2467_9.88_NA	3.80121e-09	5.83623e-09	Non-normal
101	X10268_227.1181_9.89_NA	4.37112e-06	5.46608e-06	Non-normal
102	X10273_266.1391_9.9_NA	1.8206e-14	1.31306e-13	Non-normal
103	X10277_303.1957_9.89_NA	7.53604e-09	1.13252e-08	Non-normal
104	X10282_309.1496_9.87_NA	1.06722e-08	1.58228e-08	Non-normal
105	X10283_128.0708_9.9_NA	9.12873e-14	4.1751e-13	Non-normal
106	X10286_285.1852_9.9_NA	2.38797e-08	3.45524e-08	Non-normal
107	X10291_373.2012_9.9_NA	2.90342e-12	7.40241e-12	Non-normal
108	X10292_195.1494_9.9_Massbank:LQB00679 PI 34:2	4.83601e-10	8.21715e-10	Non-normal
109	X10293_213.1488_9.89_NA	1.34737e-09	2.1572e-09	Non-normal
110	X10295_1155.6082_9.9_NA	1.60592e-10	2.91227e-10	Non-normal
111	X10296_344.1623_9.9_NA	1.43013e-08	2.10141e-08	Non-normal
112	X10299_368.2224_9.9_NA	6.7297e-15	7.62684e-14	Non-normal
113	X102_194.9754_1.4_NA	8.82654e-09	1.31905e-08	Non-normal
114	X10302_589.2987_9.9_NA	2.30478e-08	3.33757e-08	Non-normal
115	X10303_647.2576_9.9_NA	6.54219e-08	9.15668e-08	Non-normal
116	X10304_1150.6527_9.9_NA	4.80678e-10	8.17159e-10	Non-normal
117	X10307_584.3434_9.9_NA	1.86013e-08	2.71018e-08	Non-normal
118	X10308_229.1073_9.9_NA	1.29645e-08	1.91075e-08	Non-normal
119	X10309_391.2114_9.89_NA	3.3375e-09	5.1531e-09	Non-normal
120	X10310_336.1734_9.9_NA	1.60683e-09	2.55655e-09	Non-normal
121	X10311_247.1179_9.9_NA	2.96502e-08	4.25911e-08	Non-normal
122	X10316_145.0497_9.9_NA	1.45582e-08	2.13827e-08	Non-normal
123	X10328_180.0965_9.9_NA	0.000111132	0.000129217	Non-normal
124	X10329_178.0995_9.9_NA	1.90923e-07	2.5873e-07	Non-normal
125	X1032_139.0504_1.75_NA	8.79775e-12	1.97364e-11	Non-normal
126	X10334_402.2642_9.91_NA	1.14632e-12	3.32135e-12	Non-normal
127	X10340_344.2225_9.92_NA	7.62587e-06	9.39994e-06	Non-normal
128	X10341_302.2693_9.91_NA	9.43458e-10	1.5386e-09	Non-normal
129	X10345_255.1745_9.91_NA	5.49985e-13	1.75664e-12	Non-normal
130	X10347_195.138_9.93_NA	0.00144124	0.00159372	Non-normal
131	X10349_291.1958_9.92_NA	1.04415e-11	2.29807e-11	Non-normal
132	X10351_229.0862_9.92_NA	5.9767e-10	1.00233e-09	Non-normal
133	X10353_273.1849_9.92_NA	1.45635e-12	4.0698e-12	Non-normal
134	X10354_353.1235_9.92_NA	1.23142e-08	1.81841e-08	Non-normal
135	X10356_319.1889_9.92_NA	3.38174e-11	6.81122e-11	Non-normal
136	X10359_345.2064_9.92_NA	5.5233e-06	6.87235e-06	Non-normal
137	X10361_452.2437_9.93_NA	5.28465e-10	8.93394e-10	Non-normal
138	X10363_400.2486_9.92_NA	3.30324e-13	1.13461e-12	Non-normal
139	X1036_128.0195_1.77_NA	0.000738885	0.000827227	Non-normal
140	X10372_264.1961_9.93_NA	0.0007543	0.000843691	Non-normal
141	X10377_222.1128_9.94_NA	5.89275e-13	1.86598e-12	Non-normal
142	X10378_424.2484_9.93_NA	1.04e-11	2.29082e-11	Non-normal
143	X10379_487.3172_9.93_NA	4.47812e-12	1.08782e-11	Non-normal
144	X1037_302.1965_1.84_NA	4.14409e-10	7.10857e-10	Non-normal
145	X10380_464.2413_9.93_NA	2.04827e-11	4.28009e-11	Non-normal
146	X10381_211.0756_9.92_NA	9.6841e-13	2.87783e-12	Non-normal
147	X10382_442.2593_9.93_NA	5.39585e-12	1.28166e-11	Non-normal
148	X10386_219.0655_9.93_NA	4.96816e-12	1.19145e-11	Non-normal
149	X10390_443.2432_9.92_NA	3.46967e-14	2.01497e-13	Non-normal
150	X10391_352.2122_9.93_NA	1.6528e-09	2.62461e-09	Non-normal
151	X103_264.9558_1.4_NA	1.46204e-11	3.12776e-11	Non-normal
152	X10400_309.1234_9.94_NA	2.09172e-14	1.43264e-13	Non-normal
153	X10407_833.3382_9.96_NA	4.57933e-13	1.4943e-12	Non-normal
154	X10409_342.2069_9.94_NA	2.04626e-12	5.42913e-12	Non-normal
155	X10411_719.2453_9.94_NA	1.09987e-14	9.84753e-14	Non-normal
156	X10415_285.1349_9.94_NA	1.31276e-13	5.39354e-13	Non-normal
157	X1041_159.9693_1.79_NA	4.23551e-06	5.30268e-06	Non-normal
158	X10424_200.0933_9.95_NA	2.0258e-07	2.74076e-07	Non-normal
159	X10425_495.3435_9.96_NA	3.03886e-14	1.82621e-13	Non-normal
160	X10427_695.3042_9.95_NA	1.67272e-09	2.65506e-09	Non-normal
161	X10428_655.3117_9.95_NA	1.71112e-09	2.71321e-09	Non-normal
162	X10429_545.1658_9.95_NA	3.3084e-13	1.13566e-12	Non-normal
163	X1042_225.0432_1.76_NA	0.00822116	0.00882824	Non-normal
164	X10433_151.0755_9.95_NA	3.89424e-12	9.6281e-12	Non-normal
165	X10435_281.1176_9.94_NA	3.02835e-15	5.03298e-14	Non-normal
166	X10436_473.1812_9.95_NA	1.59011e-15	3.56404e-14	Non-normal
167	X10437_541.1709_9.96_NA	1.03481e-11	2.27986e-11	Non-normal
168	X10440_341.1501_9.96_NA	1.41902e-11	3.0412e-11	Non-normal
169	X10441_219.1746_9.96_NA	0.0700435	0.0727275	Normal
170	X10443_369.2751_9.96_NA	1.06787e-13	4.65056e-13	Non-normal
171	X10444_559.1815_9.96_NA	1.54997e-11	3.29611e-11	Non-normal
172	X10445_216.1961_9.96_NA	0.000329249	0.000374013	Non-normal
173	X10448_332.1496_9.95_NA	1.80675e-13	6.86952e-13	Non-normal
174	X10449_507.3182_9.96_NA	2.12405e-11	4.4298e-11	Non-normal
175	X10450_288.2536_9.96_NA	2.11812e-08	3.07685e-08	Non-normal
176	X10451_581.1634_9.97_NA	8.55026e-12	1.92417e-11	Non-normal
177	X10455_191.0705_9.96_NA	2.09019e-06	2.65976e-06	Non-normal
178	X10459_211.0828_9.97_NA	2.07012e-13	7.68255e-13	Non-normal
179	X1045_203.1836_1.75_NA	0.139051	0.143226	Normal
180	X10461_261.1125_9.97_NA	3.59419e-12	8.95036e-12	Non-normal
181	X10462_347.1855_9.98_NA	1.29931e-09	2.08338e-09	Non-normal
182	X10466_277.1075_9.97_NA	2.40157e-12	6.25858e-12	Non-normal
183	X10467_372.2901_9.96_NA	1.50048e-13	5.94341e-13	Non-normal
184	X10468_251.1256_9.97_NA	0.000264264	0.000301698	Non-normal
185	X10473_229.1438_9.97_NA	5.95866e-05	7.01987e-05	Non-normal
186	X10486_271.1444_9.97_NA	2.16366e-13	7.98264e-13	Non-normal
187	X10489_358.238_9.97_NA	3.75751e-08	5.35437e-08	Non-normal
188	X10492_380.2199_9.98_NA	1.78356e-09	2.82305e-09	Non-normal
189	X10495_302.2693_9.98_NA	7.31726e-10	1.21102e-09	Non-normal
190	X10496_450.2505_9.97_NA	6.20607e-15	7.33962e-14	Non-normal
191	X10497_367.2096_9.96_NA	9.43436e-14	4.28275e-13	Non-normal
192	X104_185.9836_1.4_NA	0.0012998	0.00144073	Non-normal
193	X10503_317.2115_9.99_NA	1.83394e-10	3.3045e-10	Non-normal
194	X10504_188.0708_9.99_NA	7.51213e-12	1.71397e-11	Non-normal
195	X10505_303.0866_9.99_NA	9.41563e-14	4.2774e-13	Non-normal
196	X10506_483.1291_9.99_NA	9.43541e-14	4.28275e-13	Non-normal
197	X10507_505.1109_9.99_NA	2.14146e-13	7.9144e-13	Non-normal
198	X10509_295.1445_9.99_NA	1.87494e-13	7.05606e-13	Non-normal
199	X1050_319.1003_1.76_NA	6.49438e-14	3.23433e-13	Non-normal
200	X10513_443.2431_9.97_NA	9.61229e-13	2.85937e-12	Non-normal
201	X10514_317.1265_9.99_NA	2.43221e-13	8.77086e-13	Non-normal
202	X10517_489.2752_9.99_NA	1.77285e-12	4.80498e-12	Non-normal
203	X10521_348.2902_9.99_NA	2.92494e-13	1.0244e-12	Non-normal
204	X10522_390.2643_10_NA	7.95527e-14	3.78087e-13	Non-normal
205	X10528_213.1488_9.96_NA	4.29254e-15	5.89888e-14	Non-normal
206	X1052_182.0814_1.79_NA	8.64975e-13	2.60564e-12	Non-normal
207	X10531_212.1648_10_NA	1.38534e-08	2.03672e-08	Non-normal
208	X10532_359.222_10_NA	4.21058e-09	6.44165e-09	Non-normal
209	X10533_234.1467_10_NA	2.92835e-12	7.46064e-12	Non-normal
210	X10537_222.1128_10.01_NA	6.00553e-13	1.89832e-12	Non-normal
211	X10538_475.1505_10_NA	4.90197e-16	2.69186e-14	Non-normal
212	X10539_497.1325_10.01_NA	5.04991e-16	2.69186e-14	Non-normal
213	X10540_474.3221_10.01_NA	4.47092e-14	2.43028e-13	Non-normal
214	X10541_325.249_10.01_NA	1.35994e-08	2.00048e-08	Non-normal
215	X10542_347.231_10.01_NA	0.000135809	0.000157227	Non-normal
216	X10543_411.2532_10.01_NA	6.89904e-14	3.3858e-13	Non-normal
217	X10546_451.2469_10.03_NA	7.60381e-14	3.64622e-13	Non-normal
218	X10552_429.2639_10.01_NA	5.25851e-14	2.74278e-13	Non-normal
219	X10561_317.0856_10.01_NA	1.13563e-14	9.97103e-14	Non-normal
220	X10563_266.1391_10_NA	4.49205e-15	6.06285e-14	Non-normal
221	X10564_340.1616_10.02_NA	1.31199e-14	1.07193e-13	Non-normal
222	X10567_329.2115_10.01_NA	8.6021e-09	1.28731e-08	Non-normal
223	X10573_271.2059_10.01_NA	1.10133e-10	2.04537e-10	Non-normal
224	X10575_207.0655_10.02_NA	1.16526e-12	3.37392e-12	Non-normal
225	X10584_354.2642_10.03_NA	2.37552e-14	1.55601e-13	Non-normal
226	X10585_128.0709_10.01_NA	4.58385e-14	2.47408e-13	Non-normal
227	X10586_311.1375_10.04_NA	4.64754e-15	6.15143e-14	Non-normal
228	X1058_166.0865_1.8_NA	1.0864e-14	9.78768e-14	Non-normal
229	X10593_263.6039_10.03_NA	4.08363e-07	5.40795e-07	Non-normal
230	X10594_519.2569_10.03_NA	6.55684e-14	3.255e-13	Non-normal
231	X10597_351.2146_10.04_NA	5.92446e-11	1.14582e-10	Non-normal
232	X10598_255.6177_10.03_NA	2.83865e-05	3.39086e-05	Non-normal
233	X1059_112.0396_1.76_NA	2.32056e-07	3.12415e-07	Non-normal
234	X10607_171.1171_10.03_NA	0.0023433	0.00257076	Non-normal
235	X10608_350.2362_10.02_NA	1.37296e-05	1.67005e-05	Non-normal
236	X10613_327.1604_10.01_NA	3.42686e-05	4.07892e-05	Non-normal
237	X10615_477.1888_10.03_NA	1.26258e-14	1.05418e-13	Non-normal
238	X10616_500.2646_10.04_NA	1.61472e-14	1.20771e-13	Non-normal
239	X10617_613.2397_10.03_NA	9.6736e-15	9.35358e-14	Non-normal
240	X10618_129.0701_10.04_NA	0.0612195	0.0637013	Normal
241	X1061_247.0815_1.79_NA	1.20713e-15	3.12669e-14	Non-normal
242	X10623_139.1119_10.05_NA	2.1122e-05	2.53924e-05	Non-normal
243	X10625_299.1105_10.04_NA	0.105838	0.109374	Normal
244	X10629_325.0598_10.05_NA	8.78133e-16	2.72958e-14	Non-normal
245	X10630_1047.254_10.04_NA	5.20795e-16	2.69186e-14	Non-normal
246	X10632_229.1802_10.04_NA	1.43672e-05	1.74543e-05	Non-normal
247	X10633_345.1709_10.04_NA	3.58194e-09	5.51539e-09	Non-normal
248	X10634_349.1391_10.04_NA	5.28982e-06	6.58796e-06	Non-normal
249	X10635_319.0816_10.04_NA	3.65924e-15	5.4867e-14	Non-normal
250	X10636_189.1024_10.05_NA	3.75961e-12	9.33621e-12	Non-normal
251	X10640_513.1397_10.04_NA	7.85745e-15	8.35137e-14	Non-normal
252	X10642_535.1216_10.04_NA	1.87415e-14	1.33917e-13	Non-normal
253	X1064_146.1177_1.77_NA	1.13245e-12	3.28828e-12	Non-normal
254	X10650_187.112_10.04_NA	0.266141	0.271597	Normal
255	X10654_269.1751_10.04_NA	4.09936e-08	5.81826e-08	Non-normal
256	X10663_417.227_10.05_NA	2.8198e-11	5.76841e-11	Non-normal
257	X10666_298.1554_10.05_NA	5.80656e-13	1.84305e-12	Non-normal
258	X10667_427.267_10.05_NA	6.46019e-13	2.01879e-12	Non-normal
259	X10668_452.2414_10.05_NA	6.73186e-14	3.32033e-13	Non-normal
260	X10669_177.0549_10.06_NA	1.38664e-13	5.58361e-13	Non-normal
261	X10676_430.2593_10.05_NA	4.23079e-13	1.39846e-12	Non-normal
262	X10677_310.1341_10.06_NA	1.67261e-13	6.48387e-13	Non-normal
263	X10678_259.1445_10.06_NA	3.06207e-12	7.76619e-12	Non-normal
264	X10684_369.264_10.06_NA	1.92688e-10	3.46146e-10	Non-normal
265	X10685_311.222_10.08_NA	1.5241e-13	6.01974e-13	Non-normal
266	X10690_257.2227_10.07_NA	2.69908e-07	3.62053e-07	Non-normal
267	X10691_233.1287_10.06_NA	1.21463e-11	2.63589e-11	Non-normal
268	X10692_254.1179_10.06_NA	7.7776e-12	1.76738e-11	Non-normal
269	X10694_422.3115_10.06_NA	1.15409e-11	2.51777e-11	Non-normal
270	X10698_449.181_10.07_NA	1.26572e-13	5.25051e-13	Non-normal
271	X1069_297.0828_1.77_NA	0.00547851	0.00592706	Non-normal
272	X10700_521.2287_10.06_NA	5.15546e-16	2.69186e-14	Non-normal
273	X10704_331.1908_10.07_NA	0.000181803	0.000209298	Non-normal
274	X10707_313.1438_10.07_NA	1.95811e-15	3.92466e-14	Non-normal
275	X1070_217.0035_1.85_NA	4.71876e-12	1.13981e-11	Non-normal
276	X10710_191.0705_10.05_NA	8.64265e-12	1.9421e-11	Non-normal
277	X10712_541.1709_10.07_NA	4.20106e-12	1.02822e-11	Non-normal
278	X10713_303.1958_10.08_NA	1.58565e-07	2.15918e-07	Non-normal
279	X10714_372.2173_10.07_NA	7.55546e-07	9.83175e-07	Non-normal
280	X10715_581.1634_10.07_NA	6.50627e-12	1.51252e-11	Non-normal
281	X10718_313.1803_10.07_NA	0.0094389	0.0101136	Non-normal
282	X10720_164.1072_10.07_NA	1.23679e-11	2.68181e-11	Non-normal
283	X10722_559.1815_10.07_NA	6.52629e-12	1.5152e-11	Non-normal
284	X10723_349.2012_10.07_NA	1.64428e-05	1.98856e-05	Non-normal
285	X10724_190.1229_10.07_NA	1.24189e-12	3.56256e-12	Non-normal
286	X10727_390.2278_10.07_NA	9.52355e-07	1.23149e-06	Non-normal
287	X10732_326.2095_10.07_NA	4.83987e-05	5.72135e-05	Non-normal
288	X10733_233.1176_10.07_NA	5.74816e-11	1.1143e-10	Non-normal
289	X10734_315.1455_10.07_NA	3.22182e-14	1.91339e-13	Non-normal
290	X10735_251.1271_10.04_NA	1.23661e-13	5.17211e-13	Non-normal
291	X10738_302.2693_10.08_NA	8.37244e-10	1.37292e-09	Non-normal
292	X1073_130.0865_1.8_NA	3.56502e-10	6.17817e-10	Non-normal
293	X10741_179.0704_10.09_NA	8.30476e-11	1.56931e-10	Non-normal
294	X10742_248.1291_10.06_NA	8.66502e-12	1.9459e-11	Non-normal
295	X10748_315.1959_10.12_NA	7.2205e-10	1.19577e-09	Non-normal
296	X10750_304.2849_10.08_NA	6.24425e-10	1.04443e-09	Non-normal
297	X10752_283.1696_10.09_NA	1.57716e-14	1.18875e-13	Non-normal
298	X10754_311.165_10.04_NA	1.19085e-08	1.76118e-08	Non-normal
299	X10757_293.154_10.08_NA	9.10576e-15	9.15967e-14	Non-normal
300	X1075_190.1076_1.78_NA	1.48087e-13	5.88552e-13	Non-normal
301	X10760_420.2747_10.09_NA	7.44902e-15	8.11057e-14	Non-normal
302	X10761_229.1339_10.07_NA	9.51439e-11	1.78372e-10	Non-normal
303	X10765_519.2858_10.09_NA	1.37536e-10	2.51417e-10	Non-normal
304	X10768_438.226_10.09_NA	9.05684e-15	9.14663e-14	Non-normal
305	X10772_333.0972_10.09_NA	3.41375e-14	1.9919e-13	Non-normal
306	X10777_375.2165_10.09_NA	9.55731e-15	9.29082e-14	Non-normal
307	X10778_397.1989_10.1_NA	8.50616e-15	8.79627e-14	Non-normal
308	X10781_285.1852_10.09_NA	5.99291e-07	7.83654e-07	Non-normal
309	X10784_347.1858_10.1_NA	7.5342e-13	2.29993e-12	Non-normal
310	X10789_247.1179_10.11_NA	1.1585e-08	1.71523e-08	Non-normal
311	X10792_589.2988_10.11_NA	8.76159e-09	1.31008e-08	Non-normal
312	X10793_293.2113_10.11_NA	3.58303e-05	4.26055e-05	Non-normal
313	X10796_584.3433_10.1_NA	1.4807e-09	2.36466e-09	Non-normal
314	X10797_503.1818_10.1_NA	1.15976e-14	1.00772e-13	Non-normal
315	X10799_520.2897_10.09_NA	7.33014e-10	1.21278e-09	Non-normal
316	X10802_367.1293_10.11_NA	1.0105e-14	9.53023e-14	Non-normal
317	X10804_431.2797_10.11_NA	5.75779e-16	2.69186e-14	Non-normal
318	X10805_453.2617_10.11_NA	7.1715e-16	2.69186e-14	Non-normal
319	X10808_549.3062_10.11_NA	1.31925e-09	2.11377e-09	Non-normal
320	X10809_492.2596_10.11_NA	6.76003e-14	3.32907e-13	Non-normal
321	X1080_111.0556_1.78_NA	9.22064e-09	1.37507e-08	Non-normal
322	X10810_142.0864_10.1_NA	6.82811e-13	2.11707e-12	Non-normal
323	X10812_467.2434_10.11_NA	1.44066e-12	4.04391e-12	Non-normal
324	X10814_497.215_10.11_NA	9.94417e-14	4.44394e-13	Non-normal
325	X10821_457.2225_10.12_NA	5.01078e-12	1.20005e-11	Non-normal
326	X10823_575.2028_10.11_NA	5.37943e-16	2.69186e-14	Non-normal
327	X10829_416.2435_10.11_NA	1.32723e-15	3.22116e-14	Non-normal
328	X10832_363.2169_10.09_NA	1.27891e-10	2.3483e-10	Non-normal
329	X10835_439.2098_10.11_NA	1.53805e-14	1.16715e-13	Non-normal
330	X10837_222.1127_10.13_NA	1.66794e-12	4.56105e-12	Non-normal
331	X1083_223.0639_1.76_NA	0.0321772	0.0337541	Non-normal
332	X10840_329.1753_10.12_NA	0.000978015	0.0010888	Non-normal
333	X10841_212.1073_10.12_NA	1.56867e-12	4.33344e-12	Non-normal
334	X10861_173.1327_10.14_NA	1.2977e-08	1.91233e-08	Non-normal
335	X10862_253.1954_10.13_NA	6.34232e-09	9.58107e-09	Non-normal
336	X10866_264.171_10.13_NA	3.92869e-13	1.31184e-12	Non-normal
337	X10867_271.2059_10.13_NA	3.3342e-08	4.7683e-08	Non-normal
338	X10868_246.2431_10.13_NA	4.46314e-06	5.57854e-06	Non-normal
339	X10869_299.2009_10.13_NA	1.68385e-07	2.29116e-07	Non-normal
340	X10874_317.2115_10.13_NA	1.08181e-07	1.48976e-07	Non-normal
341	X10876_403.1268_10.14_NA	1.90634e-13	7.15663e-13	Non-normal
342	X10878_247.0954_10.11_NA	6.191e-11	1.1937e-10	Non-normal
343	X10879_381.1449_10.14_NA	1.82397e-13	6.92132e-13	Non-normal
344	X10880_145.065_10.15_NA	3.9601e-10	6.81321e-10	Non-normal
345	X10881_290.2693_10.14_NA	2.34289e-10	4.16406e-10	Non-normal
346	X10883_295.17_10.13_NA	1.03089e-08	1.53075e-08	Non-normal
347	X10886_189.1025_10.14_NA	5.57493e-12	1.31951e-11	Non-normal
348	X1088_208.1334_1.77_NA	3.65661e-11	7.32622e-11	Non-normal
349	X10890_228.1022_10.14_NA	3.65117e-10	6.31622e-10	Non-normal
350	X10891_171.1201_10.16_NA	8.03676e-07	1.04377e-06	Non-normal
351	X10897_335.1622_10.14_NA	2.72683e-12	7.00389e-12	Non-normal
352	X108_192.9765_1.4_NA	1.05214e-08	1.56079e-08	Non-normal
353	X10900_297.1856_10.13_NA	1.80352e-07	2.44745e-07	Non-normal
354	X10904_277.1591_10.14_NA	1.84156e-11	3.87233e-11	Non-normal
355	X10908_230.2482_10.15_NA	4.19658e-06	5.25518e-06	Non-normal
356	X1090_123.1171_1.75_NA	0.29736	0.30285	Normal
357	X10910_216.1597_10.15_NA	1.36409e-08	2.0063e-08	Non-normal
358	X10911_225.1124_10.16_NA	2.87896e-09	4.47416e-09	Non-normal
359	X10912_517.2701_10.15_NA	5.97481e-13	1.88973e-12	Non-normal
360	X10914_353.1234_10.16_NA	5.67058e-10	9.5383e-10	Non-normal
361	X10918_201.1025_10.15_NA	9.7625e-13	2.89662e-12	Non-normal
362	X1091_210.1352_1.78_NA	5.36869e-15	6.71274e-14	Non-normal
363	X10922_230.1906_10.16_NA	2.28317e-07	3.07574e-07	Non-normal
364	X10923_221.1902_10.16_NA	0.0104448	0.0111645	Non-normal
365	X10925_351.2146_10.15_NA	2.50336e-12	6.4938e-12	Non-normal
366	X10927_455.2432_10.16_NA	1.36395e-15	3.27195e-14	Non-normal
367	X10935_619.2236_10.17_NA	6.83941e-15	7.65714e-14	Non-normal
368	X10937_329.2115_10.17_NA	1.07099e-06	1.38189e-06	Non-normal
369	X1093_213.0985_1.81_NA	1.32722e-12	3.76995e-12	Non-normal
370	X10942_213.1463_10.17_NA	1.71117e-05	2.06712e-05	Non-normal
371	X10950_229.1802_10.18_NA	4.6114e-05	5.45549e-05	Non-normal
372	X1095_184.0283_1.84_NA	1.1135e-12	3.24294e-12	Non-normal
373	X10963_417.2256_10.17_NA	7.95686e-10	1.30979e-09	Non-normal
374	X10964_195.1494_10.18_NA	5.8173e-12	1.36781e-11	Non-normal
375	X10967_341.1963_10.18_NA	6.69089e-05	7.85657e-05	Non-normal
376	X10968_523.2556_10.19_NA	8.6974e-14	4.03026e-13	Non-normal
377	X10969_267.123_10.18_NA	3.29651e-07	4.39493e-07	Non-normal
378	X10970_541.2664_10.17_NA	2.53748e-13	9.07406e-13	Non-normal
379	X10983_442.338_10.19_NA	0.158025	0.16255	Normal
380	X10985_144.1385_10.19_NA	0.48968	0.494765	Normal
381	X10986_425.3112_10.19_NA	1.98253e-05	2.38523e-05	Non-normal
382	X10990_270.1128_10.19_NA	2.75636e-10	4.84981e-10	Non-normal
383	X10991_242.1178_10.19_NA	2.81092e-10	4.93849e-10	Non-normal
384	X10992_190.1262_10.19_NA	0.00111206	0.00123597	Non-normal
385	X10995_121.0651_10.19_NA	3.00419e-12	7.63957e-12	Non-normal
386	X109_190.9796_1.4_NA	7.14371e-09	1.07568e-08	Non-normal
387	X11004_311.1545_10.2_NA	8.97948e-14	4.12318e-13	Non-normal
388	X11006_157.1225_10.21_NA	2.65839e-06	3.3636e-06	Non-normal
389	X11008_283.1332_10.2_NA	3.3839e-14	1.97804e-13	Non-normal
390	X11010_258.112_10.18_NA	2.85068e-13	1.00331e-12	Non-normal
391	X11013_190.1229_10.18_NA	2.92018e-13	1.02307e-12	Non-normal
392	X11031_187.112_10.21_NA	0.110148	0.113751	Normal
393	X11034_581.1633_10.18_NA	6.21769e-15	7.34525e-14	Non-normal
394	X11036_247.1444_10.21_NA	0.0176425	0.018681	Non-normal
395	X11041_227.1645_10.21_NA	2.3665e-07	3.18479e-07	Non-normal
396	X11043_209.1539_10.21_NA	4.37176e-06	5.46623e-06	Non-normal
397	X11045_627.2553_10.21_NA	1.19211e-14	1.01946e-13	Non-normal
398	X11052_330.2068_10.22_NA	2.20689e-13	8.1114e-13	Non-normal
399	X11056_356.2224_10.21_NA	6.67315e-12	1.54662e-11	Non-normal
400	X11059_331.1907_10.22_NA	0.00164596	0.00181672	Non-normal
401	X11060_378.2043_10.22_NA	2.61357e-12	6.74861e-12	Non-normal
402	X11061_313.1802_10.24_NA	5.29991e-12	1.26168e-11	Non-normal
403	X11064_267.1254_10.22_NA	0.000492639	0.000555081	Non-normal
404	X11071_315.1959_10.24_NA	2.01448e-10	3.60914e-10	Non-normal
405	X11073_221.0811_10.22_NA	2.37342e-12	6.1952e-12	Non-normal
406	X11083_372.2173_10.24_NA	0.00263439	0.00288375	Non-normal
407	X11086_254.5986_10.24_NA	0.00311547	0.00340081	Non-normal
408	X11087_327.1604_10.21_NA	0.00112576	0.00125067	Non-normal
409	X11090_400.2486_10.23_NA	2.50504e-10	4.43458e-10	Non-normal
410	X11096_244.2063_10.24_NA	9.2605e-09	1.38043e-08	Non-normal
411	X11097_273.1601_10.24_NA	1.86826e-12	5.02664e-12	Non-normal
412	X11099_335.222_10.24_NA	2.14633e-07	2.89797e-07	Non-normal
413	X110_126.0056_1.4_NA	1.61677e-05	1.95684e-05	Non-normal
414	X11100_297.1856_10.23_NA	1.34872e-10	2.46759e-10	Non-normal
415	X11102_300.1809_10.24_NA	6.39438e-10	1.06736e-09	Non-normal
416	X11104_204.1386_10.26_NA	0.000224628	0.000257491	Non-normal
417	X11105_454.2568_10.24_NA	1.65189e-13	6.41747e-13	Non-normal
418	X11106_238.6236_10.24_NA	0.00604044	0.00651985	Non-normal
419	X11107_432.2748_10.22_NA	1.37893e-13	5.5646e-13	Non-normal
420	X11108_317.2115_10.24_NA	1.58424e-07	2.15784e-07	Non-normal
421	X11112_430.2592_10.26_NA	5.30521e-10	8.96599e-10	Non-normal
422	X11117_362.2127_10.25_NA	0.026115	0.0274728	Non-normal
423	X11118_340.2309_10.25_NA	0.00215293	0.00236457	Non-normal
424	X11119_178.1229_10.25_NA	0.0158587	0.0168188	Non-normal
425	X11125_246.6124_10.25_NA	3.86648e-07	5.12672e-07	Non-normal
426	X11127_311.165_10.22_NA	0.00115497	0.00128259	Non-normal
427	X11128_233.0811_10.25_NA	4.22123e-12	1.0329e-11	Non-normal
428	X11135_238.0865_10.25_NA	9.09578e-12	2.0324e-11	Non-normal
429	X11143_514.1979_10.26_NA	9.7624e-15	9.38786e-14	Non-normal
430	X11145_386.2904_10.26_NA	5.70972e-05	6.73401e-05	Non-normal
431	X11147_221.0712_10.26_NA	3.54831e-12	8.84434e-12	Non-normal
432	X11152_468.2726_10.27_NA	1.00985e-11	2.23268e-11	Non-normal
433	X11154_329.1753_10.26_NA	3.56679e-10	6.18024e-10	Non-normal
434	X11159_427.2671_10.29_NA	3.31255e-15	5.21386e-14	Non-normal
435	X11161_397.1625_10.27_NA	2.20453e-11	4.58513e-11	Non-normal
436	X11165_405.2151_10.28_NA	2.22836e-13	8.16786e-13	Non-normal
437	X1116_204.187_1.76_NA	0.0896398	0.0927687	Normal
438	X11172_179.0704_10.26_NA	1.24956e-11	2.70601e-11	Non-normal
439	X11173_145.0649_10.25_NA	7.27517e-11	1.38947e-10	Non-normal
440	X11174_302.2692_10.28_NA	7.38988e-10	1.2219e-09	Non-normal
441	X11179_402.2642_10.28_NA	8.38816e-13	2.5304e-12	Non-normal
442	X1117_151.0967_1.82_NA	2.35761e-07	3.17323e-07	Non-normal
443	X11183_427.2457_10.29_NA	4.5665e-15	6.10853e-14	Non-normal
444	X11186_304.2849_10.29_NA	6.44975e-10	1.07643e-09	Non-normal
445	X11187_463.267_10.29_NA	5.16482e-14	2.70181e-13	Non-normal
446	X11189_229.1339_10.29_NA	6.3378e-12	1.47689e-11	Non-normal
447	X11190_295.1699_10.3_NA	0.000329991	0.000374816	Non-normal
448	X11191_354.2642_10.29_NA	2.82006e-14	1.74055e-13	Non-normal
449	X11194_288.2536_10.29_NA	4.51608e-09	6.89524e-09	Non-normal
450	X11195_295.1726_10.31_NA	0.000865884	0.000965773	Non-normal
451	X11196_233.1287_10.3_NA	3.88256e-12	9.60143e-12	Non-normal
452	X11198_443.2432_10.33_NA	4.73185e-14	2.5233e-13	Non-normal
453	X11200_446.2906_10.29_NA	3.42858e-09	5.28761e-09	Non-normal
454	X11202_358.2379_10.3_NA	1.04597e-05	1.28016e-05	Non-normal
455	X11203_283.1331_10.3_NA	1.0259e-14	9.58427e-14	Non-normal
456	X11204_259.1444_10.31_NA	2.73612e-11	5.61014e-11	Non-normal
457	X11205_215.0705_10.3_NA	3.28145e-12	8.27358e-12	Non-normal
458	X11207_332.3162_10.3_NA	1.00301e-09	1.62803e-09	Non-normal
459	X1120_212.092_1.81_NA	6.64902e-13	2.06873e-12	Non-normal
460	X11210_255.0767_10.3_NA	3.84278e-08	5.47077e-08	Non-normal
461	X11214_313.1802_10.3_NA	1.13296e-08	1.67788e-08	Non-normal
462	X11215_332.1496_10.3_NA	6.41995e-16	2.69186e-14	Non-normal
463	X11217_246.451_10.31_NA	0.0231771	0.0244423	Non-normal
464	X11219_377.2317_10.3_NA	5.16046e-14	2.70085e-13	Non-normal
465	X1121_449.1271_1.79_NA	1.0048e-15	2.87551e-14	Non-normal
466	X11227_246.243_10.31_NA	0.0146826	0.0155931	Non-normal
467	X11229_268.225_10.31_NA	0.0176089	0.0186473	Non-normal
468	X11233_246.0344_10.31_NA	0.164607	0.169224	Normal
469	X11234_246.3139_10.31_NA	0.00173944	0.00191812	Non-normal
470	X11236_331.1907_10.31_NA	1.10907e-07	1.52614e-07	Non-normal
471	X11240_285.1851_10.3_NA	6.95154e-08	9.70676e-08	Non-normal
472	X11242_267.1759_10.35_NA	1.22542e-06	1.57584e-06	Non-normal
473	X11244_219.1746_10.33_NA	0.526755	0.531573	Normal
474	X11245_264.2325_10.32_NA	3.76443e-09	5.78225e-09	Non-normal
475	X11247_234.0852_10.32_NA	4.27539e-11	8.48497e-11	Non-normal
476	X11249_246.4531_10.31_NA	0.00477272	0.005175	Non-normal
477	X11255_207.1382_10.32_NA	7.27199e-05	8.51927e-05	Non-normal
478	X11257_314.2117_10.32_NA	1.04682e-11	2.30254e-11	Non-normal
479	X11259_346.238_10.33_NA	7.30497e-08	1.0187e-07	Non-normal
480	X1125_235.0811_1.79_NA	2.67361e-12	6.87877e-12	Non-normal
481	X11260_247.2462_10.31_NA	0.0199077	0.0210441	Non-normal
482	X11261_399.2154_10.34_NA	4.90438e-14	2.59218e-13	Non-normal
483	X11262_254.5985_10.31_NA	6.1951e-10	1.03652e-09	Non-normal
484	X11263_246.6124_10.31_NA	1.22776e-09	1.97515e-09	Non-normal
485	X11265_487.2672_10.33_NA	7.12509e-16	2.69186e-14	Non-normal
486	X11266_372.2173_10.31_NA	3.43904e-10	5.97727e-10	Non-normal
487	X11267_519.2858_10.33_NA	2.33917e-14	1.54148e-13	Non-normal
488	X1126_249.0968_1.8_NA	6.23583e-15	7.35368e-14	Non-normal
489	X11270_230.1178_10.34_NA	8.72251e-11	1.64303e-10	Non-normal
490	X11279_369.2751_10.33_NA	9.57276e-14	4.32874e-13	Non-normal
491	X11280_374.3057_10.33_NA	1.18074e-13	5.01488e-13	Non-normal
492	X11281_459.1556_10.33_NA	4.72646e-16	2.69186e-14	Non-normal
493	X11282_183.117_10.33_NA	0.0748072	0.0776136	Normal
494	X11284_209.1651_10.38_NA	1.0002e-13	4.45904e-13	Non-normal
495	X11286_352.2479_10.32_NA	7.25746e-15	7.97501e-14	Non-normal
496	X11288_439.2119_10.32_NA	4.29166e-14	2.3592e-13	Non-normal
497	X11289_474.2491_10.34_NA	6.82893e-14	3.35721e-13	Non-normal
498	X11291_502.2802_10.34_NA	5.21297e-14	2.72301e-13	Non-normal
499	X11292_479.2046_10.34_NA	1.52657e-13	6.02687e-13	Non-normal
500	X11296_329.1753_10.32_NA	1.43194e-07	1.95635e-07	Non-normal
501	X11298_191.0705_10.34_NA	3.24354e-07	4.32647e-07	Non-normal
502	X1129_289.0901_1.8_NA	2.39338e-14	1.56483e-13	Non-normal
503	X11300_243.1492_10.34_NA	9.57279e-14	4.32874e-13	Non-normal
504	X11301_306.1855_10.34_NA	1.03664e-08	1.53864e-08	Non-normal
505	X11302_351.2145_10.36_NA	2.66821e-12	6.86651e-12	Non-normal
506	X11303_202.2167_10.35_NA	6.97486e-06	8.63128e-06	Non-normal
507	X11307_311.222_10.35_NA	3.37625e-14	1.9757e-13	Non-normal
508	X11308_362.254_10.36_NA	1.30083e-14	1.06688e-13	Non-normal
509	X11309_190.1229_10.37_NA	8.33953e-14	3.91139e-13	Non-normal
510	X11311_449.181_10.35_NA	7.36144e-14	3.5603e-13	Non-normal
511	X11313_195.1381_10.35_NA	1.93095e-09	3.04732e-09	Non-normal
512	X11314_159.117_10.35_NA	1.88731e-10	3.39607e-10	Non-normal
513	X11318_180.1749_10.35_NA	0.792204	0.794803	Normal
514	X11319_226.1804_10.36_NA	0.0142165	0.0151117	Non-normal
515	X1131_167.0561_1.81_NA	1.47082e-13	5.85427e-13	Non-normal
516	X11320_244.1911_10.36_NA	0.0122077	0.0130112	Non-normal
517	X11321_217.1201_10.35_NA	4.53375e-12	1.09934e-11	Non-normal
518	X11323_266.173_10.36_NA	0.0790837	0.0819473	Normal
519	X11326_441.2277_10.37_NA	6.01561e-14	3.03828e-13	Non-normal
520	X11327_163.1483_10.36_NA	0.247602	0.252943	Normal
521	X11329_596.3797_10.36_NA	7.45996e-06	9.20498e-06	Non-normal
522	X11330_367.2094_10.36_NA	1.90799e-14	1.35599e-13	Non-normal
523	X11331_177.1276_10.37_NA	6.00037e-10	1.00598e-09	Non-normal
524	X11333_329.2114_10.36_NA	1.46877e-11	3.14027e-11	Non-normal
525	X11336_375.2166_10.35_NA	8.0433e-15	8.48988e-14	Non-normal
526	X1133_124.076_1.79_NA	0.000571385	0.000641782	Non-normal
527	X11340_347.1851_10.37_NA	1.46902e-10	2.67488e-10	Non-normal
528	X11343_349.1996_10.38_NA	5.39379e-14	2.79293e-13	Non-normal
529	X11344_256.0971_10.37_NA	6.62759e-12	1.53706e-11	Non-normal
530	X11346_261.11_10.37_NA	9.09935e-06	1.11776e-05	Non-normal
531	X11348_502.2568_10.37_NA	6.76465e-11	1.29823e-10	Non-normal
532	X11352_480.275_10.37_NA	5.81961e-10	9.77363e-10	Non-normal
533	X11355_158.1905_10.37_NA	0.0809173	0.0838066	Normal
534	X11357_660.3593_10.38_NA	3.71508e-13	1.25333e-12	Non-normal
535	X11359_327.1602_10.37_NA	0.0465892	0.0486056	Non-normal
536	X1135_229.0685_1.78_NA	4.80772e-12	1.15782e-11	Non-normal
537	X11361_353.1234_10.3_NA	1.5724e-10	2.85437e-10	Non-normal
538	X11375_259.1444_10.39_NA	8.25133e-14	3.88069e-13	Non-normal
539	X11377_319.1908_10.39_NA	4.66725e-08	6.5954e-08	Non-normal
540	X11378_476.2435_10.38_NA	2.71023e-13	9.59979e-13	Non-normal
541	X11379_359.1857_10.39_NA	3.07284e-10	5.37395e-10	Non-normal
542	X11380_443.2432_10.39_NA	4.95225e-13	1.59994e-12	Non-normal
543	X11382_171.1381_10.39_NA	0.000187326	0.00021554	Non-normal
544	X11384_290.2692_10.39_NA	8.87667e-09	1.32617e-08	Non-normal
545	X11389_301.1801_10.4_NA	0.000101184	0.000117868	Non-normal
546	X11390_199.112_10.4_NA	0.352139	0.357551	Normal
547	X11392_228.2325_10.31_NA	0.545923	0.550605	Normal
548	X11397_237.1852_10.4_NA	0.0196365	0.0207636	Non-normal
549	X11398_213.1488_10.38_NA	1.31716e-14	1.07421e-13	Non-normal
550	X11399_432.2748_10.44_NA	7.22545e-13	2.22352e-12	Non-normal
551	X1139_181.0722_1.84_NA	7.47787e-14	3.59872e-13	Non-normal
552	X11401_410.2217_10.4_NA	3.85965e-10	6.64894e-10	Non-normal
553	X11402_205.6146_10.4_NA	1.89735e-10	3.41301e-10	Non-normal
554	X11404_277.2165_10.4_NA	1.4336e-08	2.10622e-08	Non-normal
555	X11406_426.194_10.4_NA	5.56362e-10	9.36721e-10	Non-normal
556	X11408_313.2376_10.4_NA	8.34555e-10	1.36893e-09	Non-normal
557	X11409_236.1623_10.4_NA	0.552109	0.556634	Normal
558	X11411_295.2271_10.4_NA	4.33646e-09	6.6295e-09	Non-normal
559	X11412_353.2302_10.4_NA	1.66589e-09	2.64461e-09	Non-normal
560	X11414_348.2749_10.4_NA	7.25809e-09	1.09213e-08	Non-normal
561	X11420_214.1804_10.4_NA	0.442569	0.44746	Normal
562	X11421_375.212_10.4_NA	6.82926e-10	1.13552e-09	Non-normal
563	X11424_454.2569_10.39_NA	8.08835e-14	3.83051e-13	Non-normal
564	X11431_427.267_10.4_NA	5.10211e-14	2.67554e-13	Non-normal
565	X11452_325.2013_10.41_NA	1.23492e-14	1.03915e-13	Non-normal
566	X11455_207.1416_10.41_NA	0.0116049	0.0123762	Non-normal
567	X11456_240.1597_10.41_NA	1.0067e-12	2.96986e-12	Non-normal
568	X11457_258.1703_10.35_NA	1.66428e-10	3.01146e-10	Non-normal
569	X11461_250.0866_10.4_NA	4.51826e-13	1.47839e-12	Non-normal
570	X11462_181.1225_10.41_NA	0.000539241	0.000606695	Non-normal
571	X11470_503.2409_10.41_NA	7.47445e-12	1.7061e-11	Non-normal
572	X11472_481.2589_10.41_NA	3.94661e-12	9.73738e-12	Non-normal
573	X11480_177.0912_10.41_NA	6.82006e-11	1.30863e-10	Non-normal
574	X11484_332.3162_10.42_NA	6.89086e-10	1.14541e-09	Non-normal
575	X11485_347.1704_10.42_NA	3.13949e-09	4.8607e-09	Non-normal
576	X11489_164.1072_10.42_NA	2.85346e-11	5.82502e-11	Non-normal
577	X11496_303.2321_10.43_NA	7.02377e-16	2.69186e-14	Non-normal
578	X1149_328.1395_1.81_NA	1.14547e-13	4.90595e-13	Non-normal
579	X11504_242.1436_10.43_NA	3.54618e-10	6.15149e-10	Non-normal
580	X11506_269.1537_10.43_NA	7.56556e-12	1.72353e-11	Non-normal
581	X11508_421.1498_10.43_NA	4.54126e-11	8.97435e-11	Non-normal
582	X11509_430.2816_10.43_NA	3.13174e-12	7.92974e-12	Non-normal
583	X1150_186.993_1.78_N-ACETYLGLUTAMATE	1.95485e-11	4.09528e-11	Non-normal
584	X11510_272.1284_10.41_NA	5.68475e-12	1.34135e-11	Non-normal
585	X11511_176.0708_10.43_NA	1.35564e-11	2.9153e-11	Non-normal
586	X11513_262.238_10.43_NA	0.000103722	0.00012072	Non-normal
587	X11516_495.3182_10.43_NA	4.06612e-14	2.25842e-13	Non-normal
588	X11519_412.2485_10.43_NA	7.8546e-13	2.38558e-12	Non-normal
589	X1151_128.0547_1.84_NA	2.55762e-11	5.2734e-11	Non-normal
590	X11520_328.1911_10.44_NA	9.13267e-14	4.1751e-13	Non-normal
591	X11522_392.2223_10.43_NA	9.28057e-13	2.7738e-12	Non-normal
592	X11523_351.2146_10.41_NA	1.763e-13	6.75303e-13	Non-normal
593	X11524_334.1806_10.43_NA	6.11622e-14	3.08056e-13	Non-normal
594	X11530_420.2748_10.44_NA	1.0014e-10	1.87115e-10	Non-normal
595	X11534_235.0968_10.43_NA	2.8291e-05	3.37982e-05	Non-normal
596	X11536_236.1284_10.44_NA	3.50685e-13	1.19015e-12	Non-normal
597	X11537_293.1539_10.44_NA	3.61586e-10	6.25818e-10	Non-normal
598	X11538_329.1752_10.43_NA	3.23841e-09	5.00805e-09	Non-normal
599	X11539_311.1648_10.41_NA	3.61842e-07	4.80675e-07	Non-normal
600	X11545_204.1386_10.45_NA	7.6737e-10	1.26532e-09	Non-normal
601	X1154_143.0017_1.87_NA	7.68892e-12	1.74909e-11	Non-normal
602	X11550_170.0814_10.45_NA	2.00013e-14	1.39553e-13	Non-normal
603	X11552_388.2485_10.45_NA	3.30413e-11	6.66492e-11	Non-normal
604	X11554_347.2221_10.45_NA	1.38904e-10	2.53702e-10	Non-normal
605	X11555_352.2486_10.51_NA	1.54486e-14	1.16853e-13	Non-normal
606	X11571_276.1421_10.46_NA	6.46968e-16	2.69186e-14	Non-normal
607	X11575_327.1955_10.45_NA	2.17095e-11	4.5232e-11	Non-normal
608	X11579_356.148_10.46_NA	2.55673e-14	1.63371e-13	Non-normal
609	X11583_231.0841_10.46_NA	4.99914e-16	2.69186e-14	Non-normal
610	X11585_246.2431_10.45_NA	3.21634e-07	4.29073e-07	Non-normal
611	X11588_478.2593_10.46_NA	1.48377e-09	2.36921e-09	Non-normal
612	X11594_345.2065_10.47_NA	1.17719e-09	1.89751e-09	Non-normal
613	X11597_334.1653_10.46_NA	3.07978e-14	1.84563e-13	Non-normal
614	X11598_232.191_10.46_NA	0.00439941	0.004777	Non-normal
615	X11599_175.0868_10.46_NA	8.80006e-12	1.97374e-11	Non-normal
616	X1159_171.0266_1.8_NA	8.26542e-12	1.86689e-11	Non-normal
617	X11600_277.1702_10.46_NA	2.47982e-10	4.39574e-10	Non-normal
618	X11601_433.1764_10.46_NA	3.45433e-14	2.00933e-13	Non-normal
619	X1160_168.0508_1.83_NA	1.70015e-11	3.5898e-11	Non-normal
620	X11610_334.2956_10.46_NA	1.76479e-12	4.79283e-12	Non-normal
621	X11614_330.3006_10.47_NA	5.6117e-10	9.44372e-10	Non-normal
622	X11615_475.1505_10.47_NA	5.29678e-16	2.69186e-14	Non-normal
623	X11616_497.1325_10.47_NA	4.99381e-16	2.69186e-14	Non-normal
624	X11618_304.1699_10.45_NA	1.67758e-13	6.4984e-13	Non-normal
625	X11623_193.0862_10.48_NA	1.39817e-09	2.23686e-09	Non-normal
626	X11624_203.1181_10.48_NA	5.00953e-12	1.20002e-11	Non-normal
627	X11631_370.2381_10.47_NA	1.56565e-11	3.32682e-11	Non-normal
628	X11640_229.0862_10.5_NA	1.96008e-10	3.51815e-10	Non-normal
629	X11642_216.2325_10.49_NA	1.96542e-07	2.66075e-07	Non-normal
630	X11644_519.1267_10.49_NA	7.66264e-15	8.22134e-14	Non-normal
631	X11647_514.3393_10.49_NA	1.25628e-15	3.13613e-14	Non-normal
632	X11649_288.175_10.5_NA	0.00656569	0.00707465	Non-normal
633	X11661_302.2692_10.51_NA	7.32225e-10	1.21166e-09	Non-normal
634	X11666_151.0755_10.5_NA	1.11435e-05	1.36167e-05	Non-normal
635	X11667_163.0755_10.51_NA	0.205469	0.210464	Normal
636	X11668_226.2168_10.51_NA	0.00611436	0.00659697	Non-normal
637	X11669_244.2274_10.51_NA	0.00273548	0.00299181	Non-normal
638	X11671_239.1281_10.51_NA	4.4628e-06	5.57854e-06	Non-normal
639	X11672_261.11_10.51_NA	4.36108e-06	5.45416e-06	Non-normal
640	X11673_188.1072_10.5_NA	2.43293e-10	4.31836e-10	Non-normal
641	X11677_215.1757_10.51_NA	4.19027e-05	4.96716e-05	Non-normal
642	X1167_203.9718_1.87_NA	2.14312e-10	3.82743e-10	Non-normal
643	X11685_404.2224_10.5_NA	1.33605e-13	5.44959e-13	Non-normal
644	X11686_233.1288_10.52_NA	1.91815e-12	5.14149e-12	Non-normal
645	X11688_369.1184_10.5_NA	1.0614e-12	3.11068e-12	Non-normal
646	X1168_202.1803_1.75_NA	0.10283	0.106296	Normal
647	X11691_369.2751_10.52_NA	2.56718e-14	1.63857e-13	Non-normal
648	X11694_351.2146_10.51_NA	9.61507e-14	4.33671e-13	Non-normal
649	X11698_329.1686_10.52_NA	2.04031e-07	2.75935e-07	Non-normal
650	X11699_311.222_10.53_NA	1.72538e-13	6.63555e-13	Non-normal
651	X11700_427.2671_10.52_NA	1.47843e-14	1.14581e-13	Non-normal
652	X11703_211.0756_10.53_NA	2.18358e-13	8.03949e-13	Non-normal
653	X11705_441.2276_10.52_NA	1.12264e-13	4.83137e-13	Non-normal
654	X11707_209.1651_10.51_NA	6.35974e-12	1.48135e-11	Non-normal
655	X11709_270.1118_10.51_NA	3.25698e-11	6.57601e-11	Non-normal
656	X11710_318.1857_10.58_NA	1.10125e-14	9.84753e-14	Non-normal
657	X11711_360.1809_10.53_NA	1.04375e-14	9.61833e-14	Non-normal
658	X11715_332.3162_10.53_NA	9.39561e-10	1.53248e-09	Non-normal
659	X11716_260.2224_10.53_NA	4.09086e-05	4.85254e-05	Non-normal
660	X1171_306.1186_1.77_NA	4.10678e-13	1.36337e-12	Non-normal
661	X11724_365.15_10.53_NA	9.73876e-09	1.4489e-08	Non-normal
662	X11725_517.2701_10.54_NA	2.58145e-12	6.67695e-12	Non-normal
663	X11727_369.1524_10.54_NA	0.000843884	0.000941824	Non-normal
664	X1172_185.0923_1.81_ReSpect:PT200100 Citric acid,Anhydrous|citr|citrate|Aciletten|Citretten|Citro|Chemfill|Hydrocerol A|2-Hydroxypropanetricarboxylic Acid|2-Hydroxy-1,2,3-propanetricarboxylic acid|2-hydroxypropane-1,2,3-tricarboxylic aci	1.83283e-12	4.94373e-12	Non-normal
665	X11730_172.2062_10.54_NA	0.0047073	0.00510717	Non-normal
666	X11731_265.1662_10.54_NA	1.77406e-06	2.26477e-06	Non-normal
667	X11735_269.1304_10.55_NA	3.4277e-07	4.56075e-07	Non-normal
668	X11736_177.0912_10.56_NA	9.07056e-11	1.70559e-10	Non-normal
669	X11741_204.1022_10.55_NA	3.5871e-12	8.93619e-12	Non-normal
670	X1174_117.0549_1.83_NA	4.90637e-15	6.34605e-14	Non-normal
671	X11752_311.1857_10.55_NA	0.064534	0.0670981	Normal
672	X11754_186.0916_10.55_NA	3.58935e-11	7.19821e-11	Non-normal
673	X11756_222.1855_10.55_NA	9.0114e-14	4.13412e-13	Non-normal
674	X11757_325.071_10.55_NA	2.75345e-15	4.83662e-14	Non-normal
675	X11758_417.1541_10.55_NA	3.05838e-15	5.05652e-14	Non-normal
676	X1175_193.0975_1.81_NA	1.67785e-12	4.58465e-12	Non-normal
677	X11762_284.0921_10.56_NA	2.15024e-12	5.67407e-12	Non-normal
678	X11763_248.1284_10.55_NA	2.6284e-10	4.63761e-10	Non-normal
679	X11767_244.0972_10.56_NA	2.78754e-10	4.89982e-10	Non-normal
680	X1176_287.0739_1.8_NA	4.13495e-15	5.83607e-14	Non-normal
681	X11770_312.1961_10.56_NA	4.22308e-12	1.0329e-11	Non-normal
682	X11771_285.1125_10.57_NA	2.53555e-13	9.07019e-13	Non-normal
683	X11772_177.0549_10.61_NA	1.01565e-11	2.24274e-11	Non-normal
684	X11773_489.3076_10.56_NA	2.88404e-14	1.76589e-13	Non-normal
685	X11778_395.1606_10.58_NA	4.93606e-16	2.69186e-14	Non-normal
686	X11779_417.1424_10.57_NA	4.97834e-16	2.69186e-14	Non-normal
687	X1177_182.1178_1.81_NA	1.06803e-13	4.65056e-13	Non-normal
688	X11780_349.2_10.56_NA	4.33042e-14	2.3732e-13	Non-normal
689	X11785_299.1507_10.56_NA	4.70415e-14	2.51491e-13	Non-normal
690	X1178_173.0787_1.83_NA	2.67837e-09	4.17454e-09	Non-normal
691	X11791_495.163_10.56_NA	1.32703e-14	1.07845e-13	Non-normal
692	X11794_473.1814_10.58_NA	6.62562e-15	7.6088e-14	Non-normal
693	X11799_446.2906_10.57_NA	3.23428e-13	1.1141e-12	Non-normal
694	X117_114.4977_1.4_NA	2.27119e-06	2.88494e-06	Non-normal
695	X11801_157.065_10.57_NA	9.21659e-15	9.24992e-14	Non-normal
696	X11802_291.1958_10.58_NA	2.14362e-13	7.91964e-13	Non-normal
697	X11803_241.0863_10.57_NA	2.49023e-12	6.46862e-12	Non-normal
698	X11805_683.3332_10.57_NA	1.44565e-14	1.13127e-13	Non-normal
699	X11811_331.1909_10.6_NA	8.83293e-06	1.08603e-05	Non-normal
700	X11817_401.2173_10.58_NA	5.37325e-10	9.07096e-10	Non-normal
701	X11818_423.1991_10.58_NA	1.89771e-10	3.41307e-10	Non-normal
702	X11822_377.2325_10.59_NA	7.30562e-14	3.54267e-13	Non-normal
703	X11826_266.079_10.58_NA	1.64183e-13	6.40032e-13	Non-normal
704	X11828_357.2064_10.58_NA	6.50077e-15	7.53885e-14	Non-normal
705	X11829_383.2907_10.59_NA	4.71876e-14	2.51895e-13	Non-normal
706	X11830_209.1651_10.62_NA	9.71874e-10	1.58085e-09	Non-normal
707	X11835_377.1818_10.59_NA	1.61312e-14	1.20736e-13	Non-normal
708	X11838_343.1908_10.58_NA	2.5006e-10	4.42744e-10	Non-normal
709	X1184_199.1079_1.82_NA	1.55657e-11	3.30884e-11	Non-normal
710	X11850_549.1371_10.61_NA	1.96962e-15	3.94034e-14	Non-normal
711	X11851_253.1073_10.59_NA	2.4687e-09	3.86012e-09	Non-normal
712	X11854_216.1022_10.61_NA	6.406e-13	2.00478e-12	Non-normal
713	X11856_333.0972_10.59_NA	7.4981e-16	2.69186e-14	Non-normal
714	X11857_356.1483_10.61_NA	7.34219e-14	3.55581e-13	Non-normal
715	X1185_311.074_1.81_NA	7.35456e-14	3.55858e-13	Non-normal
716	X11864_334.1654_10.59_NA	3.30675e-14	1.94458e-13	Non-normal
717	X11873_347.1218_10.59_NA	3.16402e-13	1.09452e-12	Non-normal
718	X11877_395.2043_10.6_NA	3.45456e-06	4.34887e-06	Non-normal
719	X11879_290.1866_10.6_NA	2.43988e-13	8.78373e-13	Non-normal
720	X11881_375.2152_10.64_NA	2.80447e-11	5.74034e-11	Non-normal
721	X11882_334.1806_10.6_NA	2.50658e-14	1.61559e-13	Non-normal
722	X11884_330.3006_10.59_NA	8.76392e-10	1.4336e-09	Non-normal
723	X11885_259.1444_10.6_NA	8.63438e-12	1.94106e-11	Non-normal
724	X11886_508.3273_10.6_NA	3.82945e-14	2.16975e-13	Non-normal
725	X11888_321.2065_10.6_NA	2.2145e-11	4.60318e-11	Non-normal
726	X11889_303.1958_10.6_NA	6.2003e-11	1.19528e-10	Non-normal
727	X11895_193.1226_10.6_NA	3.26719e-09	5.05037e-09	Non-normal
728	X11897_249.6359_10.61_NA	3.06545e-09	4.75225e-09	Non-normal
729	X11899_316.17_10.62_NA	1.66069e-14	1.23006e-13	Non-normal
730	X118_125.9865_1.4_NA	0.000435595	0.000491894	Non-normal
731	X11902_301.2165_10.61_NA	3.02368e-09	4.68953e-09	Non-normal
732	X11904_392.2799_10.59_NA	7.27155e-10	1.20383e-09	Non-normal
733	X11907_233.0812_10.61_NA	2.99356e-12	7.61953e-12	Non-normal
734	X11909_260.2587_10.58_NA	3.43662e-09	5.29805e-09	Non-normal
735	X11910_204.1386_10.6_NA	3.9211e-09	6.01255e-09	Non-normal
736	X11912_405.2153_10.61_NA	5.96847e-13	1.88828e-12	Non-normal
737	X11917_449.2077_10.61_NA	4.24071e-16	2.69186e-14	Non-normal
738	X11919_304.2849_10.62_NA	4.86826e-10	8.26931e-10	Non-normal
739	X11920_327.1806_10.62_NA	7.55308e-10	1.24658e-09	Non-normal
740	X11923_318.1857_10.62_NA	5.47197e-14	2.82657e-13	Non-normal
741	X11924_123.0491_10.62_NA	6.50017e-08	9.10142e-08	Non-normal
742	X11929_373.2006_10.62_NA	9.39582e-13	2.80043e-12	Non-normal
743	X11930_302.2329_10.62_NA	4.53199e-10	7.7288e-10	Non-normal
744	X11937_212.092_10.65_NA	1.77737e-14	1.29058e-13	Non-normal
745	X11945_301.1787_10.67_NA	1.16409e-09	1.87696e-09	Non-normal
746	X11948_261.1853_10.63_NA	1.19814e-11	2.60592e-11	Non-normal
747	X11949_567.2936_10.63_NA	8.26191e-16	2.71003e-14	Non-normal
748	X11953_188.1072_10.63_NA	5.49398e-08	7.72999e-08	Non-normal
749	X11956_238.1341_10.63_NA	5.46813e-11	1.06352e-10	Non-normal
750	X11964_295.1702_10.68_NA	0.000373551	0.00042344	Non-normal
751	X11967_327.1947_10.66_NA	5.44727e-15	6.78856e-14	Non-normal
752	X11968_241.1072_10.63_NA	1.97549e-14	1.38303e-13	Non-normal
753	X11969_128.0708_10.64_NA	7.62162e-13	2.32329e-12	Non-normal
754	X11975_299.1645_10.64_NA	3.05432e-08	4.38268e-08	Non-normal
755	X11977_273.1118_10.64_NA	6.59618e-14	3.2715e-13	Non-normal
756	X11978_234.1492_10.65_NA	2.02352e-14	1.40577e-13	Non-normal
757	X1197_234.0188_1.89_NA	3.82807e-10	6.59878e-10	Non-normal
758	X11985_443.1317_10.64_NA	9.05861e-15	9.14663e-14	Non-normal
759	X11986_421.1496_10.64_NA	3.65743e-14	2.09783e-13	Non-normal
760	X11987_415.1954_10.65_NA	9.70951e-14	4.36704e-13	Non-normal
761	X11990_295.1081_10.65_NA	3.97723e-08	5.65465e-08	Non-normal
762	X11991_393.2135_10.65_NA	1.04068e-13	4.57995e-13	Non-normal
763	X11993_329.1753_10.64_NA	8.39707e-09	1.25786e-08	Non-normal
764	X1199_334.1501_1.81_NA	7.23467e-14	3.51487e-13	Non-normal
765	X12001_519.2858_10.66_NA	1.74586e-10	3.15268e-10	Non-normal
766	X12002_306.1106_10.65_NA	1.75563e-13	6.73012e-13	Non-normal
767	X12003_228.2325_10.66_NA	2.75951e-05	3.29816e-05	Non-normal
768	X12004_495.1631_10.66_NA	7.66598e-15	8.22134e-14	Non-normal
769	X12005_223.0968_10.69_NA	5.05454e-14	2.65711e-13	Non-normal
770	X12008_309.1852_10.66_NA	1.53099e-15	3.49385e-14	Non-normal
771	X12009_342.1495_10.66_NA	7.54771e-16	2.69277e-14	Non-normal
772	X12010_432.2973_10.66_NA	2.60624e-11	5.36538e-11	Non-normal
773	X12012_332.3163_10.66_NA	2.1999e-10	3.92165e-10	Non-normal
774	X12013_432.2747_10.67_NA	2.49244e-12	6.47175e-12	Non-normal
775	X12014_210.0916_10.67_NA	1.5372e-11	3.27156e-11	Non-normal
776	X12016_205.0862_10.67_NA	2.65207e-09	4.13476e-09	Non-normal
777	X12017_383.1832_10.67_NA	5.20057e-15	6.58576e-14	Non-normal
778	X12022_430.2592_10.67_NA	1.31741e-13	5.39826e-13	Non-normal
779	X12027_406.238_10.66_NA	4.73937e-14	2.52491e-13	Non-normal
780	X12035_345.2068_10.68_NA	4.66026e-11	9.18408e-11	Non-normal
781	X12038_527.1553_10.68_NA	1.30859e-15	3.19039e-14	Non-normal
782	X1203_243.9906_1.81_NA	8.36286e-09	1.25326e-08	Non-normal
783	X12040_549.1372_10.68_NA	6.30828e-15	7.40669e-14	Non-normal
784	X12043_347.113_10.68_NA	1.662e-15	3.61818e-14	Non-normal
785	X12049_444.275_10.68_NA	8.79715e-10	1.43881e-09	Non-normal
786	X12050_202.0865_10.69_NA	2.96357e-07	3.9634e-07	Non-normal
787	X12051_176.1072_10.68_NA	1.96075e-12	5.23731e-12	Non-normal
788	X12055_244.0972_10.68_NA	1.18198e-11	2.5739e-11	Non-normal
789	X12056_266.0801_10.68_NA	6.08318e-12	1.42344e-11	Non-normal
790	X12060_327.2169_10.69_NA	1.44147e-14	1.12943e-13	Non-normal
791	X12065_441.2276_10.7_NA	3.16031e-15	5.11722e-14	Non-normal
792	X12068_362.254_10.7_NA	6.50132e-15	7.53885e-14	Non-normal
793	X12070_367.2111_10.75_NA	2.03457e-14	1.40945e-13	Non-normal
794	X12071_105.0703_10.69_NA	7.34289e-12	1.67965e-11	Non-normal
795	X12072_334.1806_10.69_NA	3.12067e-14	1.86491e-13	Non-normal
796	X12074_516.3549_10.71_NA	2.22717e-15	4.2643e-14	Non-normal
797	X12078_217.159_10.69_NA	4.0162e-08	5.70552e-08	Non-normal
798	X1207_257.0634_1.8_NA	2.61394e-14	1.65447e-13	Non-normal
799	X12081_190.0865_10.7_NA	7.81918e-12	1.77608e-11	Non-normal
800	X12082_311.222_10.71_NA	9.29011e-14	4.23115e-13	Non-normal
801	X12085_275.1619_10.69_NA	1.84647e-12	4.97426e-12	Non-normal
802	X12087_481.2589_10.7_NA	1.27856e-10	2.34805e-10	Non-normal
803	X12092_241.1338_10.7_NA	0.000130077	0.000150738	Non-normal
804	X12093_425.2325_10.7_NA	3.04554e-13	1.05833e-12	Non-normal
805	X12095_247.1444_10.7_NA	6.36468e-12	1.48218e-11	Non-normal
806	X12096_500.3798_10.7_NA	0.684931	0.688251	Normal
807	X12099_250.1441_10.67_NA	2.31225e-14	1.52765e-13	Non-normal
808	X120_143.997_1.4_NA	0.0065334	0.00704199	Non-normal
809	X12103_452.28_10.71_NA	6.93839e-09	1.04535e-08	Non-normal
810	X12104_191.0705_10.68_NA	5.32893e-14	2.76871e-13	Non-normal
811	X12107_395.2196_10.7_NA	4.57726e-15	6.10853e-14	Non-normal
812	X1210_310.15_1.82_NA	8.32892e-16	2.71003e-14	Non-normal
813	X12111_186.2219_10.71_NA	0.000397774	0.000450229	Non-normal
814	X12112_142.0864_10.69_NA	1.10296e-12	3.21575e-12	Non-normal
815	X12116_209.1651_10.71_NA	8.97137e-12	2.00796e-11	Non-normal
816	X12117_230.2482_10.71_NA	0.192351	0.197216	Normal
817	X1211_248.9695_1.79_NA	2.54287e-12	6.58671e-12	Non-normal
818	X12122_233.1539_10.73_NA	2.08249e-08	3.02756e-08	Non-normal
819	X12125_273.1463_10.72_NA	4.39461e-12	1.07021e-11	Non-normal
820	X12129_318.1857_10.68_NA	4.07136e-14	2.26016e-13	Non-normal
821	X12130_155.1068_10.72_NA	0.00200436	0.00220367	Non-normal
822	X12131_272.1275_10.73_NA	1.77268e-12	4.80498e-12	Non-normal
823	X12134_251.1645_10.73_NA	5.50937e-10	9.28026e-10	Non-normal
824	X12139_329.2115_10.7_NA	1.23607e-13	5.17188e-13	Non-normal
825	X12142_181.1225_10.73_NA	0.011188	0.0119399	Non-normal
826	X12145_330.3006_10.72_NA	7.51116e-10	1.24004e-09	Non-normal
827	X12150_192.1385_10.73_NA	0.00278983	0.00305032	Non-normal
828	X12156_384.2384_10.73_NA	4.79061e-15	6.2682e-14	Non-normal
829	X12157_311.2008_10.73_NA	2.82151e-14	1.74055e-13	Non-normal
830	X12158_407.2043_10.73_NA	0.00767097	0.00824321	Non-normal
831	X12159_361.1624_10.73_NA	2.8972e-14	1.77092e-13	Non-normal
832	X12160_321.1687_10.7_NA	8.52514e-13	2.56882e-12	Non-normal
833	X12161_243.1495_10.74_NA	7.71147e-12	1.75327e-11	Non-normal
834	X12163_491.3233_10.73_NA	3.71611e-15	5.53178e-14	Non-normal
835	X12171_259.1332_10.73_NA	2.53505e-12	6.57282e-12	Non-normal
836	X12172_338.2669_10.74_NA	5.27824e-07	6.92995e-07	Non-normal
837	X12178_313.2377_10.74_NA	8.13752e-12	1.8398e-11	Non-normal
838	X12180_353.2302_10.83_NA	4.73353e-09	7.21386e-09	Non-normal
839	X12182_410.2328_10.73_NA	6.78676e-12	1.56799e-11	Non-normal
840	X12188_347.1854_10.73_NA	2.64154e-10	4.65926e-10	Non-normal
841	X1218_162.1126_1.79_NA	1.94355e-13	7.27335e-13	Non-normal
842	X12192_334.1653_10.75_NA	5.03038e-14	2.65013e-13	Non-normal
843	X12193_287.1409_10.75_NA	0.987413	0.987413	Normal
844	X12194_356.1479_10.72_NA	7.6821e-14	3.67388e-13	Non-normal
845	X1219_229.0587_1.83_NA	1.04676e-11	2.30254e-11	Non-normal
846	X12200_223.0968_10.73_NA	0.00414723	0.00450866	Non-normal
847	X12202_443.2433_10.76_NA	5.34446e-14	2.77275e-13	Non-normal
848	X12206_304.2849_10.76_NA	9.16629e-10	1.49644e-09	Non-normal
849	X12207_271.2059_10.77_NA	1.52938e-11	3.25556e-11	Non-normal
850	X12208_391.2081_10.79_NA	6.42638e-15	7.47626e-14	Non-normal
851	X12209_357.2064_10.75_NA	1.33015e-11	2.86509e-11	Non-normal
852	X12210_317.2112_10.76_NA	4.37053e-11	8.66416e-11	Non-normal
853	X12214_299.2008_10.75_NA	1.93905e-10	3.48157e-10	Non-normal
854	X12215_360.2537_10.76_NA	1.17425e-08	1.73784e-08	Non-normal
855	X12218_216.1022_10.76_NA	6.89607e-12	1.58762e-11	Non-normal
856	X12219_351.2148_10.77_NA	1.07183e-13	4.65764e-13	Non-normal
857	X12222_246.2431_10.76_NA	2.57584e-07	3.45956e-07	Non-normal
858	X12225_327.2169_10.75_NA	8.19902e-15	8.62024e-14	Non-normal
859	X12227_480.2749_10.77_NA	1.58763e-11	3.37002e-11	Non-normal
860	X12229_186.2219_10.75_NA	5.97806e-07	7.81808e-07	Non-normal
861	X12232_444.2467_10.75_NA	1.75817e-14	1.28245e-13	Non-normal
862	X12235_331.1755_10.77_NA	3.21449e-06	4.05047e-06	Non-normal
863	X12236_332.3162_10.77_NA	1.11337e-09	1.79925e-09	Non-normal
864	X12239_362.254_10.75_NA	1.58179e-14	1.18905e-13	Non-normal
865	X12240_374.3268_10.81_NA	5.86081e-10	9.83818e-10	Non-normal
866	X12248_392.2798_10.78_NA	2.88886e-11	5.89168e-11	Non-normal
867	X12252_334.1805_10.78_NA	2.52603e-14	1.62282e-13	Non-normal
868	X12254_236.1284_10.77_NA	1.20439e-13	5.07303e-13	Non-normal
869	X12255_364.2697_10.78_NA	1.80369e-13	6.8652e-13	Non-normal
870	X12261_177.0912_10.78_NA	8.5814e-11	1.61759e-10	Non-normal
871	X12263_305.1611_10.79_NA	1.83716e-13	6.96286e-13	Non-normal
872	X12265_349.1995_10.82_NA	2.71483e-14	1.69599e-13	Non-normal
873	X1226_193.9881_1.85_NA	7.13663e-10	1.18301e-09	Non-normal
874	X12274_468.275_10.8_NA	6.53816e-15	7.54585e-14	Non-normal
875	X12275_293.2114_10.81_NA	7.37408e-13	2.26275e-12	Non-normal
876	X12277_491.2432_10.79_NA	3.81937e-09	5.86243e-09	Non-normal
877	X12278_356.2224_10.79_NA	4.98073e-16	2.69186e-14	Non-normal
878	X12285_211.1331_10.83_NA	2.68819e-10	4.7353e-10	Non-normal
879	X12292_438.3219_10.8_NA	1.43546e-14	1.12637e-13	Non-normal
880	X12295_242.2481_10.82_NA	2.36436e-15	4.43208e-14	Non-normal
881	X12296_388.2849_10.8_NA	6.50047e-13	2.02841e-12	Non-normal
882	X12297_655.3818_10.8_NA	1.28143e-12	3.66421e-12	Non-normal
883	X12298_390.2043_10.8_NA	8.89705e-12	1.99341e-11	Non-normal
884	X12299_349.1779_10.8_NA	5.59425e-12	1.32321e-11	Non-normal
885	X12300_290.2692_10.81_NA	1.19285e-10	2.20237e-10	Non-normal
886	X12303_372.3112_10.8_NA	1.47237e-09	2.35171e-09	Non-normal
887	X12304_359.2216_10.8_NA	3.13418e-11	6.34302e-11	Non-normal
888	X12305_451.2484_10.85_NA	9.45519e-14	4.2853e-13	Non-normal
889	X12308_230.1178_10.81_NA	5.34571e-08	7.52732e-08	Non-normal
890	X12310_258.1129_10.79_NA	1.57465e-12	4.34704e-12	Non-normal
891	X12319_327.1959_10.81_NA	1.18737e-11	2.58355e-11	Non-normal
892	X12321_345.2076_10.85_NA	2.33879e-13	8.5114e-13	Non-normal
893	X12323_273.1847_10.81_NA	1.05287e-13	4.60704e-13	Non-normal
894	X12325_469.2797_10.82_NA	1.44842e-12	4.05748e-12	Non-normal
895	X12326_343.1533_10.83_NA	1.90394e-13	7.15264e-13	Non-normal
896	X12327_280.0958_10.79_NA	5.71409e-13	1.81963e-12	Non-normal
897	X12329_211.0869_10.81_NA	8.13805e-07	1.05654e-06	Non-normal
898	X12330_302.2693_10.82_NA	7.40792e-10	1.22451e-09	Non-normal
899	X12339_391.2109_10.82_NA	3.8574e-12	9.55027e-12	Non-normal
900	X12343_309.2064_10.83_NA	2.52567e-14	1.62282e-13	Non-normal
901	X12357_291.1958_10.83_NA	1.38409e-13	5.57753e-13	Non-normal
902	X12359_228.1022_10.88_NA	1.68913e-09	2.67913e-09	Non-normal
903	X12363_177.0912_10.83_NA	2.55221e-10	4.51285e-10	Non-normal
904	X12368_272.2587_10.83_NA	2.41231e-12	6.28045e-12	Non-normal
905	X12370_311.222_10.84_NA	4.98182e-10	8.44747e-10	Non-normal
906	X12371_260.2587_10.84_NA	6.86237e-12	1.58225e-11	Non-normal
907	X12373_157.1225_10.86_NA	0.038633	0.040443	Non-normal
908	X12377_307.0968_10.84_NA	0.250605	0.255986	Normal
909	X12380_358.238_10.84_NA	1.54812e-10	2.81268e-10	Non-normal
910	X12382_441.2276_10.88_NA	3.12666e-15	5.10132e-14	Non-normal
911	X12383_312.1961_10.84_NA	2.79494e-11	5.72193e-11	Non-normal
912	X1238_169.0974_1.83_NA	6.78972e-10	1.12965e-09	Non-normal
913	X12390_177.0548_10.8_NA	0.000297517	0.000338758	Non-normal
914	X12392_453.264_10.82_NA	1.89682e-15	3.85231e-14	Non-normal
915	X12396_501.2463_10.81_NA	9.89303e-14	4.43034e-13	Non-normal
916	X12397_519.2956_10.84_NA	2.436e-13	8.77764e-13	Non-normal
917	X12398_330.3006_10.85_NA	8.25787e-10	1.35538e-09	Non-normal
918	X12400_401.1962_10.84_NA	4.64964e-15	6.15143e-14	Non-normal
919	X12404_231.1019_10.86_NA	4.35371e-12	1.06134e-11	Non-normal
920	X12407_374.3017_10.85_NA	2.88868e-12	7.37355e-12	Non-normal
921	X12408_235.0869_10.85_NA	7.11283e-12	1.63226e-11	Non-normal
922	X12414_274.2743_10.86_NA	4.68233e-08	6.61409e-08	Non-normal
923	X12423_430.244_10.87_NA	0.033527	0.0351493	Non-normal
924	X12425_374.3268_10.87_NA	2.72585e-10	4.79769e-10	Non-normal
925	X12427_461.2903_10.87_NA	8.66175e-16	2.71545e-14	Non-normal
926	X12430_190.0865_10.86_NA	7.69478e-12	1.75005e-11	Non-normal
927	X12435_516.355_10.87_NA	2.29471e-15	4.35465e-14	Non-normal
928	X12437_629.3841_10.88_NA	2.88075e-15	4.94906e-14	Non-normal
929	X1243_243.0845_1.82_NA	2.50613e-14	1.61559e-13	Non-normal
930	X12441_178.1228_10.87_NA	4.65971e-11	9.18408e-11	Non-normal
931	X12442_123.0491_10.88_NA	6.06789e-05	7.14384e-05	Non-normal
932	X12446_329.1753_10.85_NA	5.43848e-11	1.05833e-10	Non-normal
933	X12449_216.2325_10.88_NA	4.54961e-09	6.94444e-09	Non-normal
934	X1244_229.155_1.81_NA	1.55543e-13	6.11826e-13	Non-normal
935	X12450_539.2832_10.88_NA	1.45365e-05	1.76539e-05	Non-normal
936	X1245_325.0904_1.81_NA	7.54144e-13	2.30091e-12	Non-normal
937	X12465_252.1498_10.88_NA	9.03121e-11	1.69849e-10	Non-normal
938	X12467_414.3217_10.89_NA	1.06998e-14	9.73445e-14	Non-normal
939	X12468_375.1934_10.88_NA	1.01805e-08	1.51252e-08	Non-normal
940	X1246_294.155_1.81_NA	8.0523e-13	2.44008e-12	Non-normal
941	X12470_212.1072_10.88_NA	5.44448e-12	1.29121e-11	Non-normal
942	X12473_251.1645_10.88_NA	8.07087e-13	2.44433e-12	Non-normal
943	X12474_489.3077_10.89_NA	1.03301e-10	1.92552e-10	Non-normal
944	X12475_346.1806_10.89_NA	0.00949924	0.0101762	Non-normal
945	X12479_351.2146_10.91_NA	3.87233e-13	1.29679e-12	Non-normal
946	X1247_276.1445_1.81_NA	1.07865e-12	3.15776e-12	Non-normal
947	X12481_291.1569_10.89_NA	4.76666e-13	1.54552e-12	Non-normal
948	X12483_256.0971_10.89_NA	1.6792e-09	2.66456e-09	Non-normal
949	X12487_286.2015_10.89_NA	2.26093e-13	8.25613e-13	Non-normal
950	X12490_207.1383_10.89_NA	2.72745e-14	1.70215e-13	Non-normal
951	X12494_332.3162_10.89_NA	1.54087e-10	2.79999e-10	Non-normal
952	X12499_363.2168_10.89_NA	1.88486e-10	3.39224e-10	Non-normal
953	X12501_287.2009_10.9_NA	9.68645e-08	1.33894e-07	Non-normal
954	X12504_194.1178_10.89_NA	0.00347668	0.00378892	Non-normal
955	X12505_451.2485_10.9_NA	1.48561e-13	5.90001e-13	Non-normal
956	X12506_313.1804_10.9_NA	0.00141688	0.00156743	Non-normal
957	X12508_206.1906_10.9_NA	0.000108915	0.000126681	Non-normal
958	X12512_258.2067_10.9_NA	0.324669	0.330191	Normal
959	X12515_345.2067_10.9_NA	8.87886e-08	1.23128e-07	Non-normal
960	X12517_201.0912_10.9_NA	7.31747e-12	1.67527e-11	Non-normal
961	X1251_230.1026_1.81_NA	5.71387e-11	1.10873e-10	Non-normal
962	X12521_404.2435_10.89_NA	1.44873e-13	5.77711e-13	Non-normal
963	X12526_295.1701_10.94_NA	1.00075e-09	1.62461e-09	Non-normal
964	X1252_195.1229_1.83_NA	2.50483e-06	3.17344e-06	Non-normal
965	X12531_236.1284_10.9_NA	8.1858e-14	3.86299e-13	Non-normal
966	X12536_443.2433_10.91_NA	8.02027e-14	3.80332e-13	Non-normal
967	X12542_317.2112_10.91_NA	1.87099e-09	2.95749e-09	Non-normal
968	X12543_269.1903_10.92_NA	3.35693e-10	5.8412e-10	Non-normal
969	X12544_299.2009_10.91_NA	4.13358e-10	7.09439e-10	Non-normal
970	X12545_449.2076_10.91_NA	4.72799e-16	2.69186e-14	Non-normal
971	X12546_353.1235_10.91_NA	4.49351e-11	8.89314e-11	Non-normal
972	X12548_309.2064_10.89_NA	1.31253e-13	5.39354e-13	Non-normal
973	X12549_206.1541_10.93_NA	3.60721e-14	2.07347e-13	Non-normal
974	X12555_683.3559_10.91_NA	5.27511e-14	2.74876e-13	Non-normal
975	X12559_329.2114_10.91_NA	5.49023e-10	9.25384e-10	Non-normal
976	X1255_238.0688_1.8_NA	4.06536e-14	2.25842e-13	Non-normal
977	X12562_331.1909_10.91_NA	3.67665e-06	4.61815e-06	Non-normal
978	X12564_349.1996_10.9_NA	2.32559e-12	6.07982e-12	Non-normal
979	X12576_250.1441_10.95_NA	3.88833e-14	2.19498e-13	Non-normal
980	X12579_681.3175_10.93_NA	1.07585e-15	2.99494e-14	Non-normal
981	X12580_247.1444_10.92_NA	8.91579e-12	1.99677e-11	Non-normal
982	X12581_579.2931_10.92_NA	2.01606e-14	1.4039e-13	Non-normal
983	X12584_259.1696_10.93_NA	3.69826e-07	4.91036e-07	Non-normal
984	X12585_411.1638_10.93_NA	0.000322527	0.000366611	Non-normal
985	X12587_347.1218_10.92_NA	3.64628e-13	1.2315e-12	Non-normal
986	X12588_311.222_10.89_NA	8.67162e-13	2.61002e-12	Non-normal
987	X12590_285.1852_10.93_NA	4.20103e-11	8.3436e-11	Non-normal
988	X12594_491.3232_10.99_NA	1.36865e-14	1.09892e-13	Non-normal
989	X12599_446.2906_10.93_NA	3.47824e-12	8.69791e-12	Non-normal
990	X125_118.9842_1.4_NA	1.4914e-11	3.18357e-11	Non-normal
991	X12601_199.1331_10.93_NA	0.0122476	0.0130525	Non-normal
992	X12602_343.153_10.92_NA	1.37705e-13	5.56173e-13	Non-normal
993	X12603_181.1225_10.93_NA	0.416788	0.421993	Normal
994	X12608_218.1542_10.93_NA	1.10128e-14	9.84753e-14	Non-normal
995	X12613_304.2849_10.94_NA	1.35695e-07	1.85674e-07	Non-normal
996	X12614_367.2095_10.94_NA	2.95361e-14	1.79634e-13	Non-normal
997	X12617_395.2197_10.93_NA	2.08686e-15	4.09079e-14	Non-normal
998	X12618_311.7202_10.93_NA	2.80945e-13	9.90431e-13	Non-normal
999	X12619_362.254_10.94_NA	9.72194e-15	9.37423e-14	Non-normal
1000	X12623_462.2643_10.94_NA	3.54844e-15	5.40288e-14	Non-normal
1001	X12624_361.2376_10.94_NA	8.30409e-15	8.70157e-14	Non-normal
1002	X12628_228.1022_10.93_NA	2.03235e-06	2.5877e-06	Non-normal
1003	X12633_379.1655_10.95_NA	5.53138e-16	2.69186e-14	Non-normal
1004	X12634_401.1475_10.96_NA	4.85226e-16	2.69186e-14	Non-normal
1005	X12635_314.2117_10.95_NA	6.08901e-13	1.92074e-12	Non-normal
1006	X12636_257.0811_10.95_NA	1.24423e-12	3.56737e-12	Non-normal
1007	X12642_353.2302_10.93_NA	1.59052e-08	2.33068e-08	Non-normal
1008	X12646_166.1229_10.92_NA	5.73725e-12	1.35255e-11	Non-normal
1009	X12647_199.1232_10.93_NA	5.6196e-11	1.09218e-10	Non-normal
1010	X12649_301.1299_10.95_NA	4.94703e-14	2.61214e-13	Non-normal
1011	X12651_363.1806_10.97_NA	8.49058e-14	3.96141e-13	Non-normal
1012	X12655_434.2906_10.96_NA	7.76951e-13	2.36242e-12	Non-normal
1013	X12664_243.1495_10.96_NA	9.32324e-12	2.07759e-11	Non-normal
1014	X12670_223.1331_10.97_NA	4.34036e-12	1.05868e-11	Non-normal
1015	X12671_441.2276_10.96_NA	4.37404e-11	8.66891e-11	Non-normal
1016	X12672_489.2252_10.97_NA	1.82839e-15	3.79985e-14	Non-normal
1017	X12678_330.3006_10.98_NA	1.36425e-09	2.18391e-09	Non-normal
1018	X12681_316.1448_10.96_NA	4.66471e-14	2.50509e-13	Non-normal
1019	X12685_255.1747_10.97_NA	3.77622e-12	9.36877e-12	Non-normal
1020	X12687_273.1848_11_NA	3.45892e-11	6.95358e-11	Non-normal
1021	X12688_247.0968_10.97_NA	9.22489e-12	2.05653e-11	Non-normal
1022	X12689_297.1576_10.98_NA	9.74681e-07	1.26006e-06	Non-normal
1023	X1268_217.1049_1.82_NA	6.71798e-08	9.39423e-08	Non-normal
1024	X12690_189.1276_10.97_NA	0.00100636	0.00112012	Non-normal
1025	X12692_209.1539_10.98_NA	0.264105	0.269571	Normal
1026	X12693_359.2221_10.96_NA	4.14251e-10	7.10761e-10	Non-normal
1027	X12694_338.1842_10.98_NA	1.22763e-06	1.57849e-06	Non-normal
1028	X12696_215.1433_10.98_NA	9.85049e-08	1.36109e-07	Non-normal
1029	X12697_377.2325_10.98_NA	5.17466e-11	1.01177e-10	Non-normal
1030	X12698_275.1757_10.98_NA	6.731e-08	9.41109e-08	Non-normal
1031	X1269_142.0613_1.81_NA	3.27849e-12	8.26819e-12	Non-normal
1032	X126_185.0236_1.4_NA	0.0688372	0.0715097	Normal
1033	X12701_227.0777_10.98_NA	5.49665e-16	2.69186e-14	Non-normal
1034	X12703_277.1339_10.97_NA	9.3613e-15	9.24992e-14	Non-normal
1035	X12704_295.1907_10.98_NA	1.35397e-07	1.85291e-07	Non-normal
1036	X12706_645.3792_10.98_NA	1.2701e-14	1.05696e-13	Non-normal
1037	X12709_311.222_10.98_NA	1.43934e-13	5.75465e-13	Non-normal
1038	X1270_240.1808_1.83_NA	4.02876e-07	5.33727e-07	Non-normal
1039	X12710_328.2275_10.98_NA	6.33747e-12	1.47689e-11	Non-normal
1040	X12714_272.1275_11.02_NA	1.37274e-13	5.54852e-13	Non-normal
1041	X12715_295.1701_11.01_NA	1.23274e-09	1.98235e-09	Non-normal
1042	X12716_155.1068_10.99_NA	2.13171e-10	3.80897e-10	Non-normal
1043	X12717_250.1441_11.01_NA	3.43559e-14	2.0017e-13	Non-normal
1044	X12719_429.2487_11_NA	0.377013	0.382299	Normal
1045	X12720_422.2691_11_NA	1.87576e-14	1.33931e-13	Non-normal
1046	X12722_451.2307_11_NA	0.00480731	0.00521145	Non-normal
1047	X12727_329.2317_10.99_NA	1.27042e-10	2.33429e-10	Non-normal
1048	X1272_437.1635_1.81_NA	3.94936e-12	9.73738e-12	Non-normal
1049	X12736_369.2048_10.99_NA	1.14982e-11	2.50898e-11	Non-normal
1050	X12737_351.2147_11_NA	2.10381e-12	5.56272e-12	Non-normal
1051	X12740_205.0862_11.01_NA	0.000111307	0.000129407	Non-normal
1052	X12742_309.17_11.07_NA	3.72065e-07	4.93888e-07	Non-normal
1053	X12743_313.1803_11.02_NA	2.66933e-10	4.70517e-10	Non-normal
1054	X12744_195.1014_11.01_NA	0.665624	0.669125	Normal
1055	X12745_197.1174_11.09_NA	2.24758e-05	2.69835e-05	Non-normal
1056	X12746_313.1678_11.01_NA	6.78881e-12	1.56799e-11	Non-normal
1057	X12750_483.2745_11.01_NA	1.30191e-12	3.71286e-12	Non-normal
1058	X12751_501.285_11.01_NA	1.03081e-11	2.27233e-11	Non-normal
1059	X12754_227.1433_11.01_NA	6.90732e-11	1.32442e-10	Non-normal
1060	X12755_432.2747_11.01_NA	2.58346e-14	1.64483e-13	Non-normal
1061	X12763_267.1746_11.01_NA	6.76904e-12	1.56477e-11	Non-normal
1062	X12765_285.1852_11.01_NA	1.88196e-10	3.38759e-10	Non-normal
1063	X12767_158.1541_11.01_NA	0.197215	0.202145	Normal
1064	X1276_206.1026_1.8_NA	4.60309e-13	1.50021e-12	Non-normal
1065	X12770_187.0868_11.02_NA	5.62451e-12	1.32919e-11	Non-normal
1066	X12771_269.0923_11.02_NA	3.76811e-11	7.5339e-11	Non-normal
1067	X12772_199.1807_11.01_NA	0.000544434	0.000612345	Non-normal
1068	X12774_475.2959_11.01_NA	9.38137e-13	2.7969e-12	Non-normal
1069	X12777_478.3532_11.02_NA	5.77164e-05	6.80479e-05	Non-normal
1070	X12780_439.2484_11.01_NA	3.68465e-15	5.50794e-14	Non-normal
1071	X12781_436.2487_11.01_NA	7.27696e-15	7.98573e-14	Non-normal
1072	X12783_311.1648_11.03_NA	3.75214e-10	6.47624e-10	Non-normal
1073	X12787_374.3267_11.03_NA	8.97046e-10	1.46604e-09	Non-normal
1074	X12789_409.176_11.03_NA	5.58133e-16	2.69186e-14	Non-normal
1075	X12790_431.1589_11.05_NA	7.41743e-16	2.69186e-14	Non-normal
1076	X12791_343.1887_11.04_NA	0.00536425	0.0058058	Non-normal
1077	X12792_453.2641_11.06_NA	3.63332e-13	1.22828e-12	Non-normal
1078	X12794_167.1432_11.1_NA	0.165862	0.170497	Normal
1079	X12797_440.3376_11.03_NA	1.25896e-14	1.05413e-13	Non-normal
1080	X12802_232.1123_11.04_NA	1.03835e-06	1.34075e-06	Non-normal
1081	X12804_338.2687_11.06_NA	9.97858e-11	1.86519e-10	Non-normal
1082	X12805_331.1908_11.07_NA	5.60273e-10	9.4301e-10	Non-normal
1083	X12807_291.1958_11.05_NA	8.72629e-06	1.07316e-05	Non-normal
1084	X12810_240.1386_11.04_NA	2.50409e-13	8.97864e-13	Non-normal
1085	X12814_264.0905_11.04_NA	0.000583832	0.000655624	Non-normal
1086	X12815_228.1961_11.05_NA	0.182335	0.187107	Normal
1087	X12816_229.1801_11.05_NA	0.76664	0.769371	Normal
1088	X12818_193.159_11.05_NA	0.124968	0.128919	Normal
1089	X12819_211.1695_11.05_NA	0.137446	0.141614	Normal
1090	X12820_434.2905_11.03_NA	1.16541e-12	3.37392e-12	Non-normal
1091	X12821_248.0592_11.04_NA	0.0454762	0.0474768	Non-normal
1092	X12822_175.1483_11.05_NA	0.144822	0.149113	Normal
1093	X12825_250.178_11.05_NA	0.580823	0.584647	Normal
1094	X12826_359.1856_11.05_NA	3.00481e-08	4.31452e-08	Non-normal
1095	X12827_460.3062_11.04_NA	1.25676e-13	5.22981e-13	Non-normal
1096	X12828_229.1994_11.05_NA	1.60627e-11	3.40433e-11	Non-normal
1097	X12829_367.2093_11.06_NA	1.26785e-14	1.05602e-13	Non-normal
1098	X12831_279.0937_11.05_NA	1.23829e-12	3.55416e-12	Non-normal
1099	X12832_342.1023_11.05_NA	8.66495e-13	2.60875e-12	Non-normal
1100	X12833_273.2539_11.05_NA	0.62461	0.628426	Normal
1101	X12837_185.1538_11.1_NA	6.88479e-09	1.03757e-08	Non-normal
1102	X12838_301.0756_11.05_NA	7.08823e-13	2.18884e-12	Non-normal
1103	X12841_238.1229_11.06_NA	1.19309e-13	5.04304e-13	Non-normal
1104	X12842_286.2015_11.06_NA	2.72261e-13	9.63628e-13	Non-normal
1105	X12844_251.1645_11.08_NA	9.90424e-12	2.19518e-11	Non-normal
1106	X12846_291.1568_11.07_NA	1.36966e-12	3.87202e-12	Non-normal
1107	X12848_228.1022_11.06_NA	2.29122e-13	8.35535e-13	Non-normal
1108	X12849_314.2328_11.06_NA	2.43737e-13	8.77764e-13	Non-normal
1109	X12850_344.2435_11.09_NA	1.46549e-12	4.0852e-12	Non-normal
1110	X12853_258.1968_11.07_NA	1.24575e-07	1.70939e-07	Non-normal
1111	X12856_439.212_11.06_NA	7.48749e-15	8.13589e-14	Non-normal
1112	X12859_216.1022_11.07_NA	6.99918e-11	1.34059e-10	Non-normal
1113	X12863_261.1099_11.07_NA	0.00538872	0.0058317	Non-normal
1114	X12866_471.2958_11.08_NA	1.17882e-13	5.01267e-13	Non-normal
1115	X12867_295.1701_11.07_NA	4.10556e-10	7.04761e-10	Non-normal
1116	X12868_332.3162_11.07_NA	8.27512e-10	1.358e-09	Non-normal
1117	X12870_494.2903_11.08_NA	7.30346e-13	2.24366e-12	Non-normal
1118	X12872_315.1959_11.07_NA	1.64554e-10	2.97956e-10	Non-normal
1119	X12875_295.202_11.07_NA	3.6766e-14	2.10544e-13	Non-normal
1120	X12876_204.1386_11.07_NA	6.36513e-05	7.48473e-05	Non-normal
1121	X12878_333.2055_11.1_NA	4.46609e-13	1.4633e-12	Non-normal
1122	X12879_423.2532_11.09_NA	7.63504e-15	8.21707e-14	Non-normal
1123	X12881_467.2434_11.04_NA	5.34991e-15	6.69708e-14	Non-normal
1124	X12883_356.2224_11.08_NA	6.02105e-12	1.41076e-11	Non-normal
1125	X12892_247.0968_11.09_NA	5.74564e-14	2.93956e-13	Non-normal
1126	X12893_316.2122_11.09_NA	0.00112413	0.00124899	Non-normal
1127	X12896_189.1024_11.09_NA	1.04082e-11	2.29169e-11	Non-normal
1128	X12898_250.1441_11.09_NA	4.08675e-14	2.26752e-13	Non-normal
1129	X128_139.4974_1.4_NA	3.0264e-11	6.14524e-11	Non-normal
1130	X12902_239.1828_11.09_NA	0.0235996	0.0248804	Non-normal
1131	X12904_281.1751_11.09_NA	2.7939e-06	3.53089e-06	Non-normal
1132	X1290_198.0053_1.89_NA	4.21415e-10	7.22357e-10	Non-normal
1133	X12910_299.1857_11.09_NA	5.91527e-06	7.34894e-06	Non-normal
1134	X12911_298.1078_11.09_NA	2.03025e-12	5.39467e-12	Non-normal
1135	X12913_257.1934_11.09_NA	2.45171e-14	1.59131e-13	Non-normal
1136	X12914_321.1676_11.09_NA	1.13211e-05	1.38321e-05	Non-normal
1137	X12918_318.1704_11.09_NA	8.61243e-15	8.87188e-14	Non-normal
1138	X12919_131.0857_11.08_NA	0.0618835	0.0643735	Normal
1139	X12931_453.2641_11.1_NA	1.01713e-13	4.50968e-13	Non-normal
1140	X12936_209.1651_11.1_NA	8.05903e-12	1.8232e-11	Non-normal
1141	X12945_493.2587_11.11_NA	6.45642e-10	1.07721e-09	Non-normal
1142	X1294_177.0704_1.89_NA	3.84697e-11	7.68031e-11	Non-normal
1143	X12951_345.2064_11.1_NA	1.58973e-10	2.88437e-10	Non-normal
1144	X12952_400.3424_11.12_NA	7.62854e-10	1.25864e-09	Non-normal
1145	X12954_385.1913_11.12_NA	8.00361e-07	1.03972e-06	Non-normal
1146	X12955_403.2019_11.12_NA	1.31547e-06	1.68859e-06	Non-normal
1147	X12956_441.2277_11.11_NA	1.67898e-12	4.58656e-12	Non-normal
1148	X12957_425.1838_11.12_NA	6.56955e-07	8.56964e-07	Non-normal
1149	X12958_293.175_11.12_NA	0.0524467	0.054642	Normal
1150	X1295_147.0234_1.87_NA	7.43711e-11	1.41737e-10	Non-normal
1151	X12960_311.1856_11.12_NA	0.0315499	0.0331123	Non-normal
1152	X12961_333.1676_11.12_NA	0.150666	0.155056	Normal
1153	X12963_265.1802_11.12_NA	0.205323	0.210334	Normal
1154	X12965_269.2114_11.12_NA	0.00501066	0.00542914	Non-normal
1155	X12969_309.204_11.13_NA	7.11957e-13	2.19535e-12	Non-normal
1156	X1296_140.0707_1.82_NA	3.47614e-12	8.69685e-12	Non-normal
1157	X12972_243.1495_11.12_NA	6.54963e-12	1.52029e-11	Non-normal
1158	X12975_251.2008_11.12_NA	0.129226	0.133221	Normal
1159	X12977_297.1856_11.12_NA	1.19193e-06	1.53387e-06	Non-normal
1160	X12981_343.2272_11.15_NA	3.99675e-10	6.87183e-10	Non-normal
1161	X12984_374.3267_11.13_NA	1.26002e-09	2.02401e-09	Non-normal
1162	X1298_167.082_1.83_NA	2.17211e-11	4.52473e-11	Non-normal
1163	X12993_185.1538_11.13_NA	0.378261	0.383529	Normal
1164	X12998_225.1488_11.14_NA	0.180869	0.185621	Normal
1165	X1299_270.0951_1.81_NA	9.72102e-10	1.58098e-09	Non-normal
1166	X13000_349.1997_11.14_NA	9.00878e-14	4.13412e-13	Non-normal
1167	X13004_127.112_11.14_NA	0.12865	0.132653	Normal
1168	X13005_491.243_11.15_NA	4.82926e-09	7.35242e-09	Non-normal
1169	X13007_368.2564_11.14_NA	3.78228e-10	6.52405e-10	Non-normal
1170	X1300_131.0889_1.84_NA	4.92554e-12	1.18281e-11	Non-normal
1171	X1301_291.0954_1.83_NA	1.32781e-11	2.86235e-11	Non-normal
1172	X13022_451.1651_11.15_NA	0.560419	0.56464	Normal
1173	X13023_395.1023_11.15_NA	0.184256	0.189061	Normal
1174	X13027_468.1917_11.15_NA	0.146692	0.150995	Normal
1175	X13029_473.147_11.15_NA	0.293888	0.29937	Normal
1176	X1302_201.0372_1.78_NA	1.57173e-12	4.34011e-12	Non-normal
1177	X13033_446.2906_11.16_NA	2.16936e-15	4.19272e-14	Non-normal
1178	X13035_362.254_11.14_NA	8.10778e-15	8.5411e-14	Non-normal
1179	X13036_367.2099_11.2_NA	2.80674e-14	1.73878e-13	Non-normal
1180	X13037_563.1528_11.16_NA	1.77679e-15	3.75766e-14	Non-normal
1181	X13045_440.3377_11.13_NA	1.22465e-14	1.03616e-13	Non-normal
1182	X13046_229.1914_11.16_NA	0.000179807	0.000207066	Non-normal
1183	X13048_353.2302_11.16_NA	1.81145e-09	2.86507e-09	Non-normal
1184	X13050_354.2407_11.16_NA	4.16906e-12	1.02155e-11	Non-normal
1185	X13053_123.0491_11.17_NA	0.000848031	0.000946255	Non-normal
1186	X13054_398.2047_11.16_NA	1.44973e-12	4.05748e-12	Non-normal
1187	X13056_215.1434_11.16_NA	0.000151965	0.000175665	Non-normal
1188	X13058_256.2638_11.16_NA	7.17656e-11	1.37235e-10	Non-normal
1189	X13059_376.2227_11.16_NA	1.23802e-12	3.55416e-12	Non-normal
1190	X13060_251.1645_11.23_NA	4.96844e-08	7.00437e-08	Non-normal
1191	X13061_291.1958_11.17_NA	4.39703e-12	1.07055e-11	Non-normal
1192	X13063_347.1842_11.19_NA	1.06867e-13	4.65149e-13	Non-normal
1193	X13064_147.0806_11.17_NA	0.0250428	0.0263682	Non-normal
1194	X13066_204.1386_11.18_NA	0.128731	0.132724	Normal
1195	X13067_206.1178_11.17_NA	1.08184e-11	2.37615e-11	Non-normal
1196	X1306_158.9741_1.89_NA	1.92027e-09	3.03136e-09	Non-normal
1197	X13077_205.0862_11.18_NA	1.95333e-05	2.35142e-05	Non-normal
1198	X13079_398.2672_11.19_NA	1.3979e-11	2.99895e-11	Non-normal
1199	X1307_136.0647_1.89_NA	5.78109e-11	1.12031e-10	Non-normal
1200	X13091_301.1783_11.18_NA	6.70416e-13	2.08347e-12	Non-normal
1201	X13092_318.3007_11.18_NA	4.42331e-05	5.23819e-05	Non-normal
1202	X13093_261.2216_11.21_NA	1.96849e-08	2.86494e-08	Non-normal
1203	X1309_180.0872_1.82_NA	1.62772e-13	6.35356e-13	Non-normal
1204	X130_148.5026_1.4_NA	1.00866e-10	1.88406e-10	Non-normal
1205	X13100_377.209_11.18_NA	2.69201e-08	3.881e-08	Non-normal
1206	X13104_288.29_11.18_NA	3.12108e-10	5.4512e-10	Non-normal
1207	X13106_251.1281_11.18_NA	0.0555447	0.0578359	Normal
1208	X13107_273.11_11.18_NA	0.0353621	0.0370442	Non-normal
1209	X13115_558.4216_11.19_NA	0.271693	0.277104	Normal
1210	X13118_399.191_11.23_NA	1.29909e-08	1.91413e-08	Non-normal
1211	X13119_254.2481_11.19_NA	9.28086e-11	1.74238e-10	Non-normal
1212	X13121_314.2805_11.19_NA	1.17156e-11	2.5533e-11	Non-normal
1213	X13123_645.379_11.19_NA	5.04355e-14	2.65457e-13	Non-normal
1214	X13124_188.1072_11.19_NA	1.35205e-11	2.90815e-11	Non-normal
1215	X1312_447.1478_1.83_NA	1.50079e-15	3.45469e-14	Non-normal
1216	X13131_362.3268_11.19_NA	0.000565581	0.000635328	Non-normal
1217	X13136_331.1909_11.16_NA	5.68099e-10	9.55431e-10	Non-normal
1218	X13138_269.1903_11.19_NA	1.94931e-11	4.08527e-11	Non-normal
1219	X1313_172.0057_1.89_NA	3.45001e-10	5.9944e-10	Non-normal
1220	X13142_443.2198_11.2_NA	5.05755e-14	2.65739e-13	Non-normal
1221	X13147_369.264_11.2_NA	7.06838e-06	8.74195e-06	Non-normal
1222	X1314_127.5571_1.9_NA	3.67263e-10	6.34924e-10	Non-normal
1223	X13150_329.2115_11.19_NA	2.50678e-11	5.17755e-11	Non-normal
1224	X13153_509.2764_11.2_NA	2.04431e-11	4.27349e-11	Non-normal
1225	X13155_227.1281_11.2_NA	6.52269e-13	2.03475e-12	Non-normal
1226	X1315_138.0551_1.8_NA	1.16311e-13	4.95768e-13	Non-normal
1227	X13165_421.2376_11.21_NA	5.08342e-14	2.66967e-13	Non-normal
1228	X1316_189.9927_1.84_NA	1.37381e-06	1.76178e-06	Non-normal
1229	X13172_207.1382_11.22_NA	6.51244e-12	1.51327e-11	Non-normal
1230	X13184_595.288_11.21_NA	1.21081e-14	1.0277e-13	Non-normal
1231	X13186_573.3061_11.22_NA	1.34741e-14	1.09088e-13	Non-normal
1232	X13189_318.1705_11.21_NA	1.3118e-14	1.07193e-13	Non-normal
1233	X1318_301.0897_1.83_NA	1.21964e-10	2.24834e-10	Non-normal
1234	X13194_454.3532_11.22_NA	5.55453e-15	6.88572e-14	Non-normal
1235	X13196_131.0857_11.22_NA	0.00312367	0.00340941	Non-normal
1236	X13199_485.309_11.22_NA	6.61634e-16	2.69186e-14	Non-normal
1237	X1319_120.0811_1.84_NA	2.87942e-13	1.01243e-12	Non-normal
1238	X13200_209.1539_11.22_NA	4.77161e-09	7.26776e-09	Non-normal
1239	X13203_297.1856_11.18_NA	6.03861e-06	7.49782e-06	Non-normal
1240	X13206_191.0705_11.22_NA	0.000805929	0.000900779	Non-normal
1241	X13207_357.17_11.23_NA	1.11013e-10	2.06029e-10	Non-normal
1242	X13208_172.1698_11.23_NA	0.0289353	0.0304069	Non-normal
1243	X13209_255.1383_11.23_NA	2.9167e-14	1.77877e-13	Non-normal
1244	X1320_221.1022_1.84_NA	6.21887e-14	3.12344e-13	Non-normal
1245	X13211_374.3267_11.23_NA	8.36185e-10	1.37139e-09	Non-normal
1246	X13213_478.3532_11.23_NA	0.869673	0.871056	Normal
1247	X1321_275.1104_1.83_NA	2.32151e-10	4.12743e-10	Non-normal
1248	X13221_436.2851_11.23_NA	3.43495e-12	8.61394e-12	Non-normal
1249	X13223_273.1465_11.23_NA	6.11573e-10	1.02468e-09	Non-normal
1250	X13229_310.2144_11.23_NA	7.13062e-10	1.18232e-09	Non-normal
1251	X1322_112.0873_1.8_NA	5.5765e-14	2.86773e-13	Non-normal
1252	X13233_309.1311_11.24_NA	2.5837e-10	4.56476e-10	Non-normal
1253	X13235_471.2957_11.24_NA	2.24697e-12	5.89156e-12	Non-normal
1254	X13239_268.191_11.24_NA	7.534e-10	1.24362e-09	Non-normal
1255	X1323_262.0137_1.89_NA	6.96132e-10	1.15622e-09	Non-normal
1256	X13240_458.2671_11.23_NA	1.22305e-13	5.13143e-13	Non-normal
1257	X13243_304.1757_11.24_NA	1.92733e-10	3.46169e-10	Non-normal
1258	X13244_193.1225_11.24_NA	4.71442e-11	9.28398e-11	Non-normal
1259	X13247_511.2882_11.24_NA	5.33573e-14	2.7709e-13	Non-normal
1260	X13250_233.1539_11.24_NA	9.70234e-10	1.5789e-09	Non-normal
1261	X13256_400.3424_11.25_NA	1.4777e-10	2.69022e-10	Non-normal
1262	X13262_276.1597_11.25_NA	8.4257e-13	2.54029e-12	Non-normal
1263	X13265_332.3162_11.25_NA	1.24372e-09	1.99902e-09	Non-normal
1264	X13270_359.1985_11.18_NA	1.94641e-08	2.83319e-08	Non-normal
1265	X13272_196.0767_11.25_NA	0.0478618	0.0499186	Non-normal
1266	X13273_224.5762_11.25_NA	0.00146755	0.00162214	Non-normal
1267	X13276_293.2113_11.26_NA	2.86676e-13	1.00864e-12	Non-normal
1268	X13282_585.2485_11.25_NA	0.814752	0.816966	Normal
1269	X13283_330.1832_11.26_NA	0.849899	0.85157	Normal
1270	X13284_432.1727_11.25_NA	0.00131476	0.00145671	Non-normal
1271	X13285_262.1779_11.25_NA	0.57642	0.580323	Normal
1272	X13286_216.59_11.25_NA	0.00995065	0.0106491	Non-normal
1273	X13287_329.2325_11.25_NA	7.80024e-15	8.2988e-14	Non-normal
1274	X13288_391.146_11.26_NA	1.01727e-07	1.40416e-07	Non-normal
1275	X13289_255.1778_11.27_NA	7.26581e-12	1.66522e-11	Non-normal
1276	X13290_407.1184_11.25_NA	0.0138425	0.0147229	Non-normal
1277	X13293_636.2303_11.25_NA	0.356392	0.361698	Normal
1278	X13294_315.1099_11.26_NA	0.0147659	0.0156786	Non-normal
1279	X13295_240.196_11.25_NA	0.00735205	0.00790765	Non-normal
1280	X13298_658.2124_11.26_NA	0.0890745	0.0921927	Normal
1281	X1329_160.097_1.81_NA	7.10394e-10	1.1784e-09	Non-normal
1282	X132_130.4921_1.4_NA	1.74701e-11	3.68221e-11	Non-normal
1283	X13300_607.2304_11.26_NA	0.707332	0.710385	Normal
1284	X13301_356.1365_11.26_NA	0.0147924	0.0157051	Non-normal
1285	X13303_271.146_11.25_NA	0.0109514	0.0116944	Non-normal
1286	X13305_351.2145_11.25_NA	4.75722e-14	2.52938e-13	Non-normal
1287	X13306_288.1725_11.25_NA	0.315468	0.320956	Normal
1288	X13307_159.0207_11.25_NA	0.0506634	0.0528098	Normal
1289	X13308_256.11_11.25_NA	0.0028822	0.00315099	Non-normal
1290	X13309_215.0834_11.25_NA	0.00659822	0.00710828	Non-normal
1291	X13311_200.0473_11.25_NA	0.000530054	0.00059661	Non-normal
1292	X13312_312.1726_11.25_NA	0.000829317	0.000926049	Non-normal
1293	X13314_395.2408_11.25_NA	1.25996e-15	3.13613e-14	Non-normal
1294	X13317_257.1901_11.27_NA	4.94389e-10	8.38714e-10	Non-normal
1295	X13320_118.0654_11.25_NA	0.712868	0.715878	Normal
1296	X13322_258.2794_11.26_NA	0.000274493	0.000313008	Non-normal
1297	X13324_374.1753_11.25_NA	5.57324e-16	2.69186e-14	Non-normal
1298	X13334_367.211_11.29_NA	1.78898e-12	4.84011e-12	Non-normal
1299	X1333_225.0239_1.91_NA	4.64642e-09	7.08615e-09	Non-normal
1300	X13340_273.1885_11.25_NA	9.34936e-08	1.29385e-07	Non-normal
1301	X13346_203.0705_11.27_NA	4.80059e-12	1.1567e-11	Non-normal
1302	X13347_707.3643_11.26_NA	6.51916e-15	7.54406e-14	Non-normal
1303	X13348_465.2464_11.27_NA	0.0421722	0.0440919	Non-normal
1304	X1334_185.0661_1.9_NA	1.46445e-09	2.34046e-09	Non-normal
1305	X13350_252.1386_11.27_NA	0.00106344	0.00118292	Non-normal
1306	X13351_283.1695_11.26_NA	4.23101e-15	5.86443e-14	Non-normal
1307	X13352_333.2051_11.27_NA	8.44712e-11	1.59509e-10	Non-normal
1308	X13354_275.2008_11.28_NA	5.85671e-13	1.85677e-12	Non-normal
1309	X13357_317.2802_11.28_NA	1.96282e-11	4.1098e-11	Non-normal
1310	X13359_346.2169_11.28_NA	2.775e-09	4.31761e-09	Non-normal
1311	X13360_501.2845_11.28_NA	1.4915e-14	1.15237e-13	Non-normal
1312	X13361_338.2694_11.28_NA	1.42968e-11	3.06282e-11	Non-normal
1313	X13362_299.1634_11.26_NA	2.44435e-07	3.28667e-07	Non-normal
1314	X13365_456.3323_11.27_NA	1.03161e-13	4.55408e-13	Non-normal
1315	X13366_330.3006_11.28_NA	7.35978e-10	1.2173e-09	Non-normal
1316	X13368_523.2669_11.28_NA	9.4829e-15	9.28779e-14	Non-normal
1317	X13373_409.2563_11.21_NA	2.71107e-09	4.22181e-09	Non-normal
1318	X13375_314.2116_11.28_NA	2.61165e-10	4.60959e-10	Non-normal
1319	X13378_407.2407_11.27_NA	6.55323e-11	1.25968e-10	Non-normal
1320	X13380_367.2482_11.27_NA	1.09854e-11	2.40853e-11	Non-normal
1321	X13383_386.2692_11.29_NA	3.41144e-13	1.16393e-12	Non-normal
1322	X13385_279.1818_11.3_NA	1.77271e-13	6.77133e-13	Non-normal
1323	X13387_283.0968_11.3_NA	5.58947e-08	7.85918e-08	Non-normal
1324	X1338_104.1074_1.81_NA	4.54137e-14	2.45735e-13	Non-normal
1325	X13390_274.2372_11.33_NA	4.09614e-11	8.14889e-11	Non-normal
1326	X13391_349.1994_11.27_NA	2.18935e-14	1.47282e-13	Non-normal
1327	X13392_277.2841_11.32_NA	5.08484e-12	1.2148e-11	Non-normal
1328	X13394_309.204_11.23_NA	1.5569e-12	4.3036e-12	Non-normal
1329	X13395_291.1957_11.32_NA	1.0712e-13	4.65679e-13	Non-normal
1330	X13396_671.3039_11.31_NA	2.90045e-15	4.95389e-14	Non-normal
1331	X133_127.9895_1.4_NA	2.98637e-11	6.07086e-11	Non-normal
1332	X13400_666.3485_11.31_NA	3.79855e-15	5.59998e-14	Non-normal
1333	X13401_296.256_11.33_NA	2.71772e-12	6.98386e-12	Non-normal
1334	X13403_274.3105_11.32_NA	7.7762e-12	1.76738e-11	Non-normal
1335	X13407_631.3114_11.31_NA	2.36703e-14	1.5533e-13	Non-normal
1336	X13408_402.3005_11.35_NA	1.42404e-14	1.12235e-13	Non-normal
1337	X1340_154.0864_1.83_NA	3.2761e-13	1.12638e-12	Non-normal
1338	X13410_274.5209_11.33_NA	3.47894e-12	8.69791e-12	Non-normal
1339	X13411_335.1831_11.32_NA	1.49834e-05	1.81863e-05	Non-normal
1340	X13416_274.3574_11.33_NA	4.99176e-12	1.19603e-11	Non-normal
1341	X13417_274.5185_11.33_NA	5.17787e-12	1.23565e-11	Non-normal
1342	X13418_274.1911_11.33_NA	5.8922e-12	1.38299e-11	Non-normal
1343	X13419_256.2637_11.33_NA	6.93245e-12	1.59531e-11	Non-normal
1344	X13420_274.2656_11.33_NA	4.87405e-12	1.17227e-11	Non-normal
1345	X13421_274.5196_11.33_NA	4.2702e-12	1.04299e-11	Non-normal
1346	X13422_274.2741_11.33_NA	5.51456e-12	1.30609e-11	Non-normal
1347	X13423_274.2828_11.33_NA	7.44916e-12	1.70142e-11	Non-normal
1348	X13426_285.2903_11.33_NA	0.000278834	0.000317756	Non-normal
1349	X13429_249.1851_11.31_NA	0.000904746	0.00100838	Non-normal
1350	X13430_274.1903_11.33_NA	3.96699e-12	9.77635e-12	Non-normal
1351	X13434_295.1907_11.33_NA	0.00156956	0.00173383	Non-normal
1352	X13435_277.1798_11.32_NA	0.000164526	0.000189836	Non-normal
1353	X13436_219.1018_11.35_NA	3.47067e-12	8.68519e-12	Non-normal
1354	X13437_274.0289_11.33_NA	4.80689e-12	1.15782e-11	Non-normal
1355	X13439_293.175_11.35_NA	3.80668e-07	5.05056e-07	Non-normal
1356	X1343_125.0712_1.82_NA	1.16184e-14	1.00772e-13	Non-normal
1357	X13440_288.2899_11.37_NA	6.7889e-10	1.12965e-09	Non-normal
1358	X13442_213.1388_11.38_NA	1.26484e-10	2.32445e-10	Non-normal
1359	X13447_277.2011_11.35_NA	1.91385e-10	3.43863e-10	Non-normal
1360	X13448_294.2277_11.35_NA	3.35172e-10	5.83308e-10	Non-normal
1361	X13449_171.1381_11.35_NA	5.56376e-09	8.43469e-09	Non-normal
1362	X13452_299.1831_11.35_NA	3.61406e-10	6.25708e-10	Non-normal
1363	X13453_322.2591_11.35_NA	3.44755e-10	5.99109e-10	Non-normal
1364	X13454_205.1226_11.35_NA	3.99936e-08	5.68386e-08	Non-normal
1365	X13455_313.1073_11.35_NA	0.166307	0.170922	Normal
1366	X13456_351.157_11.34_NA	5.06769e-16	2.69186e-14	Non-normal
1367	X13459_261.1599_11.36_NA	6.25779e-13	1.96529e-12	Non-normal
1368	X1345_116.0492_1.9_NA	1.76494e-09	2.79482e-09	Non-normal
1369	X13463_269.2115_11.36_NA	5.98071e-05	7.04352e-05	Non-normal
1370	X13464_230.4367_11.37_NA	1.18132e-09	1.90359e-09	Non-normal
1371	X13465_185.1538_11.33_NA	5.17148e-06	6.44282e-06	Non-normal
1372	X13466_459.2146_11.37_NA	1.86607e-14	1.33596e-13	Non-normal
1373	X13467_437.2327_11.37_NA	1.62199e-14	1.20892e-13	Non-normal
1374	X13468_315.1959_11.39_NA	4.00353e-10	6.88019e-10	Non-normal
1375	X13469_232.2548_11.38_NA	4.44298e-10	7.58788e-10	Non-normal
1376	X13470_231.2513_11.37_NA	3.75641e-10	6.48249e-10	Non-normal
1377	X13472_253.1073_11.37_NA	8.12534e-10	1.33617e-09	Non-normal
1378	X13476_212.2375_11.37_NA	2.19678e-10	3.91804e-10	Non-normal
1379	X13477_230.1837_11.38_NA	2.47008e-10	4.38067e-10	Non-normal
1380	X13478_230.248_11.38_NA	3.41678e-10	5.94051e-10	Non-normal
1381	X1347_204.1021_1.82_NA	1.2654e-13	5.25051e-13	Non-normal
1382	X13480_368.2563_11.38_NA	2.94185e-10	5.15077e-10	Non-normal
1383	X13481_342.2431_11.38_NA	2.47121e-13	8.87564e-13	Non-normal
1384	X13484_301.2852_11.38_NA	0.000276486	0.000315147	Non-normal
1385	X13485_240.2324_11.37_NA	0.00368883	0.00401602	Non-normal
1386	X13486_299.1758_11.38_NA	1.06318e-05	1.30063e-05	Non-normal
1387	X13487_239.1432_11.38_NA	8.27239e-08	1.14986e-07	Non-normal
1388	X13488_318.4044_11.39_NA	1.14621e-12	3.32135e-12	Non-normal
1389	X1348_111.0444_1.85_NA	1.30918e-10	2.40015e-10	Non-normal
1390	X13493_213.1487_11.39_NA	0.0160857	0.0170528	Non-normal
1391	X13494_340.2827_11.39_NA	1.69494e-12	4.62543e-12	Non-normal
1392	X13495_318.1962_11.39_NA	1.18936e-12	3.43562e-12	Non-normal
1393	X13497_435.2535_11.39_NA	2.77744e-14	1.7243e-13	Non-normal
1394	X13501_317.9943_11.39_NA	4.35203e-13	1.43278e-12	Non-normal
1395	X13503_405.2427_11.39_NA	1.38332e-14	1.10434e-13	Non-normal
1396	X13508_318.3006_11.39_NA	1.21821e-12	3.50647e-12	Non-normal
1397	X13509_237.1124_11.42_NA	4.28637e-14	2.3575e-13	Non-normal
1398	X13510_423.2532_11.39_NA	3.87301e-14	2.18749e-13	Non-normal
1399	X13511_453.2641_11.39_NA	7.87806e-14	3.74917e-13	Non-normal
1400	X13512_333.2055_11.4_NA	3.6399e-13	1.22973e-12	Non-normal
1401	X13513_191.0705_11.4_NA	2.73888e-15	4.83575e-14	Non-normal
1402	X13517_318.6086_11.38_NA	1.53426e-13	6.05053e-13	Non-normal
1403	X13523_288.2899_11.41_NA	9.83352e-10	1.59782e-09	Non-normal
1404	X13525_668.4007_11.4_NA	5.13396e-09	7.80412e-09	Non-normal
1405	X1352_136.5623_1.9_NA	9.71823e-10	1.58085e-09	Non-normal
1406	X13532_331.1755_11.4_NA	1.2648e-06	1.62569e-06	Non-normal
1407	X13535_255.123_11.41_NA	1.83901e-06	2.34516e-06	Non-normal
1408	X13536_334.2955_11.41_NA	1.18663e-09	1.91129e-09	Non-normal
1409	X13538_311.1856_11.41_NA	1.10911e-06	1.4297e-06	Non-normal
1410	X1353_367.1503_1.85_NA	1.10369e-14	9.8517e-14	Non-normal
1411	X13548_211.0828_11.41_NA	7.47261e-15	8.12798e-14	Non-normal
1412	X1354_189.9719_1.89_NA	1.41965e-10	2.59071e-10	Non-normal
1413	X13551_244.2638_11.43_NA	5.10521e-10	8.64847e-10	Non-normal
1414	X13554_397.2352_11.42_NA	8.50696e-08	1.18139e-07	Non-normal
1415	X13555_208.1334_11.42_NA	6.51098e-12	1.51327e-11	Non-normal
1416	X13556_363.1934_11.42_NA	9.95227e-12	2.20445e-11	Non-normal
1417	X13557_630.3487_11.42_NA	1.28796e-12	3.67894e-12	Non-normal
1418	X13558_635.3041_11.42_NA	1.1432e-12	3.3168e-12	Non-normal
1419	X13560_167.1432_11.42_NA	0.189208	0.19403	Normal
1420	X13564_535.267_11.42_NA	1.26215e-14	1.05418e-13	Non-normal
1421	X13565_290.2692_11.42_NA	4.61167e-11	9.10005e-11	Non-normal
1422	X13568_341.2116_11.42_NA	6.83707e-12	1.57743e-11	Non-normal
1423	X13570_289.1794_11.44_NA	5.74183e-13	1.82585e-12	Non-normal
1424	X13572_186.2218_11.42_NA	7.98221e-08	1.11054e-07	Non-normal
1425	X13573_439.2484_11.42_NA	4.78293e-15	6.26581e-14	Non-normal
1426	X13574_572.3949_11.43_NA	2.72584e-13	9.63921e-13	Non-normal
1427	X13575_309.2052_11.42_NA	2.37699e-13	8.62113e-13	Non-normal
1428	X13576_242.2481_11.42_NA	1.14086e-10	2.11293e-10	Non-normal
1429	X13578_223.0967_11.42_NA	0.0451708	0.0471671	Non-normal
1430	X1357_215.103_1.81_NA	3.43181e-12	8.60808e-12	Non-normal
1431	X13580_177.0548_11.42_NA	1.85749e-05	2.23958e-05	Non-normal
1432	X13581_263.0818_11.42_NA	1.0293e-15	2.91445e-14	Non-normal
1433	X13583_272.2223_11.43_NA	0.0632427	0.0657682	Normal
1434	X13585_254.2117_11.43_NA	0.437737	0.442826	Normal
1435	X13588_367.2094_11.43_NA	4.17966e-14	2.30711e-13	Non-normal
1436	X13592_284.0559_11.43_NA	6.96758e-16	2.69186e-14	Non-normal
1437	X13595_406.3529_11.44_NA	1.20608e-12	3.4785e-12	Non-normal
1438	X13596_478.3743_11.44_NA	1.2247e-12	3.52176e-12	Non-normal
1439	X13597_297.1855_11.44_NA	3.14865e-08	4.51259e-08	Non-normal
1440	X13599_495.1277_11.44_NA	6.22164e-06	7.71971e-06	Non-normal
1441	X1359_119.5511_1.88_NA	4.76114e-12	1.14901e-11	Non-normal
1442	X135_151.0054_1.4_NA	1.66723e-11	3.52516e-11	Non-normal
1443	X13602_478.3532_11.46_NA	4.62477e-10	7.88074e-10	Non-normal
1444	X13603_315.1455_11.44_NA	3.84847e-14	2.1782e-13	Non-normal
1445	X13609_362.3268_11.44_NA	1.03556e-12	3.04495e-12	Non-normal
1446	X1360_110.5419_1.84_NA	1.51253e-06	1.93598e-06	Non-normal
1447	X13610_473.1469_11.44_NA	0.631139	0.634877	Normal
1448	X13611_229.1338_11.44_NA	3.49756e-13	1.18839e-12	Non-normal
1449	X13612_451.165_11.44_NA	0.227202	0.232392	Normal
1450	X13615_300.2899_11.43_NA	2.36865e-07	3.18728e-07	Non-normal
1451	X1361_176.9847_1.9_NA	1.22975e-08	1.8162e-08	Non-normal
1452	X13621_436.3061_11.45_NA	2.06957e-14	1.42481e-13	Non-normal
1453	X13623_374.2904_11.45_NA	4.76621e-12	1.14919e-11	Non-normal
1454	X13624_281.1751_11.45_NA	6.74373e-09	1.01715e-08	Non-normal
1455	X13627_351.2534_11.47_NA	1.20964e-12	3.48782e-12	Non-normal
1456	X13629_795.3354_11.46_NA	1.01179e-12	2.98324e-12	Non-normal
1457	X1362_200.0007_1.9_NA	1.04511e-08	1.551e-08	Non-normal
1458	X13631_391.2463_11.41_NA	9.98624e-16	2.87319e-14	Non-normal
1459	X13633_265.1801_11.45_NA	3.09407e-09	4.79314e-09	Non-normal
1460	X13638_285.1335_11.46_NA	1.86334e-12	5.01466e-12	Non-normal
1461	X1363_201.0436_1.9_NA	5.50696e-09	8.35332e-09	Non-normal
1462	X13644_118.0654_11.47_NA	0.00725665	0.00780739	Non-normal
1463	X13645_409.1625_11.46_NA	1.11994e-12	3.25837e-12	Non-normal
1464	X13646_267.123_11.46_NA	1.25233e-12	3.58699e-12	Non-normal
1465	X13647_387.1805_11.45_NA	1.31318e-12	3.73724e-12	Non-normal
1466	X13649_470.2907_11.45_NA	1.29809e-13	5.34776e-13	Non-normal
1467	X13650_404.2071_11.46_NA	1.16899e-12	3.38244e-12	Non-normal
1468	X13652_430.2228_11.46_NA	1.45271e-12	4.06279e-12	Non-normal
1469	X13653_448.2335_11.46_NA	1.51154e-12	4.20099e-12	Non-normal
1470	X13654_432.2385_11.45_NA	1.14526e-12	3.32007e-12	Non-normal
1471	X13655_369.17_11.46_NA	1.73886e-12	4.73202e-12	Non-normal
1472	X13657_425.1363_11.46_NA	1.25241e-12	3.58699e-12	Non-normal
1473	X13660_418.2226_11.46_NA	1.25387e-12	3.58924e-12	Non-normal
1474	X13663_249.1852_11.47_NA	2.40617e-05	2.88584e-05	Non-normal
1475	X13667_288.2899_11.46_NA	5.27095e-10	8.91373e-10	Non-normal
1476	X13668_288.0257_11.44_NA	5.69934e-10	9.58216e-10	Non-normal
1477	X13671_338.2459_11.46_NA	2.64529e-12	6.82065e-12	Non-normal
1478	X13677_121.0651_11.51_NA	9.74519e-12	2.16306e-11	Non-normal
1479	X13678_332.3162_11.46_NA	2.50664e-10	4.43668e-10	Non-normal
1480	X13683_257.1651_11.47_NA	5.40184e-12	1.28252e-11	Non-normal
1481	X13684_372.2173_11.47_NA	7.81925e-11	1.48412e-10	Non-normal
1482	X13685_304.2848_11.47_NA	2.4483e-10	4.34347e-10	Non-normal
1483	X13686_498.3443_11.49_NA	3.59093e-16	2.69186e-14	Non-normal
1484	X13688_105.0703_11.48_NA	3.09998e-10	5.41877e-10	Non-normal
1485	X13690_227.1432_11.47_NA	0.0597886	0.0622245	Normal
1486	X13691_331.1906_11.47_NA	1.28481e-05	1.56532e-05	Non-normal
1487	X13695_353.2302_11.48_NA	3.14483e-08	4.50772e-08	Non-normal
1488	X13697_181.0861_11.47_NA	7.25555e-05	8.50095e-05	Non-normal
1489	X13698_287.1757_11.47_NA	0.0239162	0.0251994	Non-normal
1490	X13707_449.1494_11.48_NA	0.561529	0.565704	Normal
1491	X13708_219.1382_11.48_NA	0.515049	0.520054	Normal
1492	X13709_326.2119_11.48_NA	6.96131e-12	1.60092e-11	Non-normal
1493	X1370_143.0341_1.84_NA	2.60676e-05	3.12013e-05	Non-normal
1494	X13717_226.1229_11.49_NA	0.0329109	0.0345068	Non-normal
1495	X1371_144.0657_1.82_NA	6.86414e-11	1.31661e-10	Non-normal
1496	X13724_181.1013_11.49_NA	0.00827333	0.00888304	Non-normal
1497	X1372_117.0913_1.85_NA	3.06e-09	4.74448e-09	Non-normal
1498	X13734_220.2063_11.49_NA	1.11254e-05	1.35961e-05	Non-normal
1499	X13735_299.2008_11.47_NA	5.68055e-11	1.10323e-10	Non-normal
1500	X13737_645.3791_11.49_NA	4.02482e-13	1.3399e-12	Non-normal
1501	X13739_259.1155_11.53_NA	2.17901e-13	8.03099e-13	Non-normal
1502	X13740_313.1804_11.5_NA	2.70486e-10	4.7631e-10	Non-normal
1503	X13742_285.1852_11.49_NA	1.56114e-10	2.8349e-10	Non-normal
1504	X13747_418.3165_11.53_NA	2.01309e-12	5.36239e-12	Non-normal
1505	X1374_146.0813_1.84_NA	4.251e-08	6.02389e-08	Non-normal
1506	X13750_437.2691_11.5_NA	1.27286e-13	5.27018e-13	Non-normal
1507	X13755_409.2563_11.49_NA	4.72886e-13	1.53466e-12	Non-normal
1508	X13760_255.1778_11.5_NA	3.10944e-11	6.29952e-11	Non-normal
1509	X13767_232.1123_11.51_NA	4.90473e-09	7.46203e-09	Non-normal
1510	X13769_539.3006_11.52_NA	1.94794e-12	5.20755e-12	Non-normal
1511	X13771_220.1699_11.51_NA	1.09244e-13	4.72991e-13	Non-normal
1512	X13775_351.2534_11.53_NA	4.81514e-13	1.56077e-12	Non-normal
1513	X13777_369.2639_11.51_NA	2.27985e-13	8.31956e-13	Non-normal
1514	X13778_371.1856_11.53_NA	6.53098e-09	9.8591e-09	Non-normal
1515	X13781_223.1807_11.52_NA	8.86386e-12	1.9868e-11	Non-normal
1516	X13783_349.1998_11.52_NA	9.08565e-14	4.16038e-13	Non-normal
1517	X13784_244.2638_11.52_NA	3.68458e-06	4.62756e-06	Non-normal
1518	X13785_209.1538_11.52_NA	2.32363e-07	3.12788e-07	Non-normal
1519	X13788_327.2162_11.5_NA	1.97762e-12	5.2771e-12	Non-normal
1520	X13790_291.1958_11.54_NA	2.11436e-13	7.82504e-13	Non-normal
1521	X13791_226.2531_11.53_NA	3.27903e-09	5.06648e-09	Non-normal
1522	X13792_185.1538_11.52_NA	1.36205e-07	1.86348e-07	Non-normal
1523	X13797_329.1752_11.54_NA	1.92441e-14	1.36314e-13	Non-normal
1524	X1379_145.0497_1.83_NA	1.05733e-13	4.61902e-13	Non-normal
1525	X13800_309.2046_11.56_NA	1.17711e-13	5.00739e-13	Non-normal
1526	X13803_254.2481_11.54_NA	4.92617e-10	8.35841e-10	Non-normal
1527	X13804_272.2586_11.54_NA	4.08821e-10	7.02007e-10	Non-normal
1528	X13806_274.2656_11.53_NA	4.92321e-10	8.35602e-10	Non-normal
1529	X1380_270.155_1.84_NA	2.8366e-11	5.79613e-11	Non-normal
1530	X13810_240.2324_11.54_NA	1.37708e-05	1.67487e-05	Non-normal
1531	X13812_343.2959_11.54_NA	1.75999e-07	2.3899e-07	Non-normal
1532	X13815_288.2536_11.54_NA	1.51576e-05	1.83915e-05	Non-normal
1533	X13816_272.341_11.53_NA	1.16632e-09	1.88027e-09	Non-normal
1534	X13818_269.2115_11.54_NA	0.0257777	0.0271287	Non-normal
1535	X13819_428.3374_11.54_NA	6.51671e-06	8.0774e-06	Non-normal
1536	X13820_647.3946_11.54_NA	2.5925e-14	1.64674e-13	Non-normal
1537	X13821_179.1068_11.54_NA	0.000384966	0.000435825	Non-normal
1538	X13823_311.1648_11.53_NA	8.63963e-10	1.41435e-09	Non-normal
1539	X13828_379.1882_11.54_NA	2.76245e-15	4.83662e-14	Non-normal
1540	X1382_229.0475_1.85_NA	0.0201379	0.0212791	Non-normal
1541	X13831_240.1385_11.54_NA	0.0200044	0.0211422	Non-normal
1542	X13833_272.5002_11.54_NA	1.27822e-11	2.76323e-11	Non-normal
1543	X13834_326.1965_11.55_NA	3.3802e-10	5.87882e-10	Non-normal
1544	X13835_259.1696_11.55_NA	2.58118e-09	4.02659e-09	Non-normal
1545	X13836_354.2278_11.55_NA	3.67207e-11	7.35308e-11	Non-normal
1546	X13838_312.1961_11.55_NA	9.17562e-12	2.0464e-11	Non-normal
1547	X1383_189.0085_1.89_NA	1.65772e-08	2.42584e-08	Non-normal
1548	X13843_357.2051_11.51_NA	4.19976e-15	5.84525e-14	Non-normal
1549	X13846_318.2068_11.55_NA	0.36405	0.3694	Normal
1550	X13847_295.1701_11.49_NA	6.38001e-05	7.5014e-05	Non-normal
1551	X1384_160.0551_1.88_NA	6.66495e-11	1.27978e-10	Non-normal
1552	X13850_262.1441_11.55_NA	0.195879	0.200794	Normal
1553	X13851_277.1801_11.55_NA	0.965845	0.966206	Normal
1554	X13854_219.1746_11.56_NA	0.929859	0.930729	Normal
1555	X13858_275.2008_11.56_NA	2.54859e-12	6.59689e-12	Non-normal
1556	X13859_498.3443_11.54_NA	4.74808e-16	2.69186e-14	Non-normal
1557	X1385_155.0817_1.84_NA	3.00741e-11	6.11015e-11	Non-normal
1558	X13860_293.2113_11.56_NA	2.57884e-10	4.55768e-10	Non-normal
1559	X13863_257.1651_11.56_NA	8.70012e-12	1.95215e-11	Non-normal
1560	X13866_417.2427_11.63_NA	1.29743e-15	3.17767e-14	Non-normal
1561	X13869_344.2436_11.56_NA	1.18847e-13	5.03534e-13	Non-normal
1562	X1386_113.0601_1.85_NA	0.0931988	0.0964147	Normal
1563	X13872_386.254_11.57_NA	2.49229e-07	3.34903e-07	Non-normal
1564	X13873_391.2093_11.57_NA	4.21496e-05	4.99476e-05	Non-normal
1565	X13876_351.217_11.57_NA	1.02558e-06	1.32457e-06	Non-normal
1566	X13879_369.2275_11.57_NA	5.44523e-07	7.14482e-07	Non-normal
1567	X1387_179.066_1.9_NA	4.37638e-08	6.19501e-08	Non-normal
1568	X13880_254.1543_11.57_NA	7.58211e-14	3.63907e-13	Non-normal
1569	X13885_281.0974_11.58_NA	5.57443e-15	6.89747e-14	Non-normal
1570	X13886_304.1733_11.57_NA	3.88271e-15	5.64155e-14	Non-normal
1571	X13887_259.1155_11.57_NA	1.17943e-14	1.01341e-13	Non-normal
1572	X1388_213.009_1.9_NA	5.35883e-09	8.13554e-09	Non-normal
1573	X13890_183.1382_11.57_NA	3.82476e-05	4.54345e-05	Non-normal
1574	X13893_333.2048_11.57_NA	1.95217e-12	5.21698e-12	Non-normal
1575	X13897_315.1455_11.58_NA	8.94675e-14	4.11787e-13	Non-normal
1576	X13898_439.2483_11.61_NA	1.02585e-15	2.91238e-14	Non-normal
1577	X13899_461.2303_11.58_NA	8.58778e-16	2.71136e-14	Non-normal
1578	X1389_253.1285_1.84_NA	5.62633e-12	1.32933e-11	Non-normal
1579	X13900_311.2008_11.58_NA	2.7976e-13	9.8723e-13	Non-normal
1580	X13901_330.2642_11.58_NA	3.51829e-10	6.1051e-10	Non-normal
1581	X13906_261.1601_11.58_NA	1.16295e-11	2.53658e-11	Non-normal
1582	X13909_435.2535_11.59_NA	2.16893e-14	1.46327e-13	Non-normal
1583	X13910_418.3165_11.58_NA	4.94832e-12	1.18775e-11	Non-normal
1584	X13911_457.2355_11.59_NA	2.57764e-14	1.64315e-13	Non-normal
1585	X13915_473.2094_11.61_NA	1.58164e-14	1.18905e-13	Non-normal
1586	X13916_105.0703_11.6_NA	6.25566e-11	1.2053e-10	Non-normal
1587	X13923_372.3476_11.6_NA	0.00145524	0.00160887	Non-normal
1588	X13929_200.2375_11.6_NA	6.50687e-05	7.64804e-05	Non-normal
1589	X1392_166.0864_1.84_NA	1.27816e-13	5.28394e-13	Non-normal
1590	X13932_260.2376_11.6_NA	0.000257243	0.000293807	Non-normal
1591	X13936_300.29_11.6_NA	5.26704e-10	8.90852e-10	Non-normal
1592	X13941_480.3115_11.61_NA	2.78214e-15	4.84189e-14	Non-normal
1593	X13942_409.2564_11.6_NA	2.35014e-11	4.87094e-11	Non-normal
1594	X13943_434.2694_11.61_NA	1.68404e-10	3.04568e-10	Non-normal
1595	X13945_411.272_11.61_NA	4.59452e-13	1.49833e-12	Non-normal
1596	X13950_371.2795_11.61_NA	4.11683e-06	5.15773e-06	Non-normal
1597	X13952_353.269_11.61_NA	1.54537e-06	1.97659e-06	Non-normal
1598	X13956_288.2899_11.61_NA	6.1185e-10	1.02499e-09	Non-normal
1599	X13959_668.3645_11.64_NA	9.91518e-15	9.4745e-14	Non-normal
1600	X13963_673.3198_11.63_NA	1.1156e-14	9.87607e-14	Non-normal
1601	X13967_467.2797_11.62_NA	1.34887e-14	1.09123e-13	Non-normal
1602	X1396_151.0868_1.85_NA	1.29142e-14	1.06366e-13	Non-normal
1603	X13970_459.2739_11.64_NA	2.27822e-14	1.51427e-13	Non-normal
1604	X13977_229.159_11.6_NA	2.23845e-07	3.01967e-07	Non-normal
1605	X13979_288.5556_11.63_NA	2.10975e-10	3.7735e-10	Non-normal
1606	X13980_264.1598_11.62_NA	1.64336e-14	1.224e-13	Non-normal
1607	X13984_203.1068_11.62_NA	2.13913e-08	3.10611e-08	Non-normal
1608	X13985_288.3791_11.63_NA	9.30415e-10	1.51802e-09	Non-normal
1609	X13992_270.2795_11.62_NA	8.22877e-10	1.35118e-09	Non-normal
1610	X13994_335.2196_11.71_NA	6.84659e-06	8.47548e-06	Non-normal
1611	X13998_389.2901_11.62_NA	1.03637e-13	4.57147e-13	Non-normal
1612	X139_167.013_1.4_NA	0.0517441	0.0539204	Normal
1613	X14001_288.5542_11.63_NA	4.80691e-10	8.17159e-10	Non-normal
1614	X14002_288.1999_11.63_NA	7.03017e-10	1.16675e-09	Non-normal
1615	X14003_199.1695_11.65_NA	3.97532e-13	1.32507e-12	Non-normal
1616	X14005_288.3805_11.62_NA	1.43433e-10	2.61571e-10	Non-normal
1617	X14006_288.0258_11.63_NA	6.07681e-10	1.01848e-09	Non-normal
1618	X14007_491.2431_11.63_NA	2.55e-14	1.63038e-13	Non-normal
1619	X14011_295.1907_11.63_NA	0.0220918	0.0233161	Non-normal
1620	X14012_387.1806_11.63_NA	1.90147e-12	5.10536e-12	Non-normal
1621	X14014_332.3161_11.63_NA	4.23729e-10	7.26054e-10	Non-normal
1622	X14018_485.2902_11.63_NA	1.53915e-11	3.27506e-11	Non-normal
1623	X14019_383.243_11.63_NA	4.42974e-13	1.45434e-12	Non-normal
1624	X14024_401.2525_11.64_NA	1.54968e-12	4.2914e-12	Non-normal
1625	X14026_309.1699_11.64_NA	0.292129	0.297636	Normal
1626	X14031_423.2355_11.64_NA	1.31325e-12	3.73724e-12	Non-normal
1627	X14039_244.2638_11.64_NA	6.69605e-10	1.11528e-09	Non-normal
1628	X14041_266.1542_11.65_NA	8.45293e-05	9.87252e-05	Non-normal
1629	X14043_399.2322_11.65_NA	1.15319e-15	3.0591e-14	Non-normal
1630	X14044_233.1288_11.65_NA	2.65592e-11	5.46031e-11	Non-normal
1631	X14046_404.3374_11.65_NA	1.92313e-12	5.15097e-12	Non-normal
1632	X14049_286.2743_11.66_NA	1.52033e-09	2.4236e-09	Non-normal
1633	X14050_457.2354_11.65_NA	3.49301e-14	2.02194e-13	Non-normal
1634	X14053_388.3059_11.66_NA	3.7479e-09	5.75851e-09	Non-normal
1635	X14055_297.1855_11.67_NA	5.13266e-07	6.74379e-07	Non-normal
1636	X14056_422.2692_11.66_NA	7.27798e-16	2.69186e-14	Non-normal
1637	X14058_457.1239_11.66_NA	9.6328e-10	1.56806e-09	Non-normal
1638	X14064_259.1155_11.65_NA	1.06698e-14	9.73445e-14	Non-normal
1639	X14065_498.262_11.65_NA	1.29306e-14	1.06366e-13	Non-normal
1640	X14068_113.06_11.67_NA	6.65343e-05	7.8143e-05	Non-normal
1641	X1406_142.0864_1.87_NA	3.07719e-13	1.06794e-12	Non-normal
1642	X14073_105.0703_11.67_NA	3.90488e-11	7.79156e-11	Non-normal
1643	X14074_281.0974_11.62_NA	3.95993e-15	5.71973e-14	Non-normal
1644	X14079_439.2478_11.69_NA	6.85867e-15	7.66267e-14	Non-normal
1645	X14081_311.222_11.67_NA	1.8699e-15	3.82668e-14	Non-normal
1646	X14082_225.1025_11.67_NA	1.36925e-05	1.66573e-05	Non-normal
1647	X1408_175.0184_1.91_NA	2.63716e-08	3.80398e-08	Non-normal
1648	X14090_435.2535_11.68_NA	1.98197e-14	1.38557e-13	Non-normal
1649	X14092_685.3199_11.68_NA	8.33112e-16	2.71003e-14	Non-normal
1650	X14095_438.2725_11.66_NA	9.4528e-15	9.28779e-14	Non-normal
1651	X14099_645.3274_11.68_NA	1.1503e-14	1.00257e-13	Non-normal
1652	X1409_251.0294_1.86_NA	0.00558615	0.00603983	Non-normal
1653	X14100_433.2377_11.69_NA	1.26269e-14	1.05418e-13	Non-normal
1654	X14101_313.2013_11.68_NA	4.43529e-08	6.27341e-08	Non-normal
1655	X14106_250.123_11.68_NA	9.76674e-14	4.38295e-13	Non-normal
1656	X14115_257.1651_11.68_NA	5.74799e-12	1.35449e-11	Non-normal
1657	X14116_668.3643_11.68_NA	6.23857e-15	7.35368e-14	Non-normal
1658	X14117_579.2932_11.69_NA	6.55611e-13	2.04458e-12	Non-normal
1659	X14118_673.3198_11.67_NA	9.62752e-15	9.33363e-14	Non-normal
1660	X1411_130.9792_1.9_NA	1.13171e-08	1.67627e-08	Non-normal
1661	X14120_459.2738_11.7_NA	5.78896e-15	7.08106e-14	Non-normal
1662	X14121_633.3273_11.63_NA	2.7538e-14	1.7146e-13	Non-normal
1663	X14125_418.3165_11.68_NA	6.26862e-16	2.69186e-14	Non-normal
1664	X1412_196.1545_1.86_NA	5.95991e-09	9.0212e-09	Non-normal
1665	X14132_368.2564_11.69_NA	2.78249e-10	4.89191e-10	Non-normal
1666	X14133_295.1333_11.72_NA	8.07856e-16	2.69704e-14	Non-normal
1667	X14139_333.1675_11.7_NA	8.43303e-07	1.09391e-06	Non-normal
1668	X14140_439.2119_11.7_NA	3.73497e-14	2.12975e-13	Non-normal
1669	X14142_255.123_11.7_NA	2.72384e-06	3.44438e-06	Non-normal
1670	X14144_191.0705_11.68_NA	0.00248558	0.00272406	Non-normal
1671	X14147_237.1124_11.7_NA	0.000455574	0.000513914	Non-normal
1672	X14148_311.1856_11.7_NA	4.35093e-07	5.74772e-07	Non-normal
1673	X14150_209.1174_11.7_NA	4.83218e-08	6.81767e-08	Non-normal
1674	X14151_449.349_11.71_NA	0.0772966	0.0801342	Normal
1675	X14153_414.2156_11.71_NA	0.00262966	0.00287902	Non-normal
1676	X14155_407.3019_11.71_NA	0.0154428	0.0163826	Non-normal
1677	X14156_419.302_11.71_NA	0.0111706	0.0119225	Non-normal
1678	X14165_394.2706_11.71_NA	0.152378	0.156803	Normal
1679	X14166_398.2417_11.71_NA	0.00179503	0.00197778	Non-normal
1680	X14167_340.2486_11.74_NA	1.7531e-12	4.76349e-12	Non-normal
1681	X14168_313.2376_11.71_NA	1.19012e-05	1.4521e-05	Non-normal
1682	X1416_136.5663_1.9_NA	4.08481e-11	8.12936e-11	Non-normal
1683	X14170_393.2862_11.71_NA	0.00272048	0.00297601	Non-normal
1684	X14171_421.3175_11.71_NA	0.00151798	0.00167753	Non-normal
1685	X14172_312.2172_11.75_NA	5.38034e-12	1.27912e-11	Non-normal
1686	X14173_277.2165_11.71_NA	1.64808e-06	2.10595e-06	Non-normal
1687	X14174_376.2597_11.71_NA	0.0015243	0.00168434	Non-normal
1688	X14176_259.2059_11.71_NA	3.74642e-06	4.70412e-06	Non-normal
1689	X14177_367.157_11.71_NA	9.90868e-07	1.28067e-06	Non-normal
1690	X14178_317.1729_11.72_NA	5.39511e-12	1.28166e-11	Non-normal
1691	X14179_295.2271_11.72_NA	1.86099e-05	2.24329e-05	Non-normal
1692	X1417_166.0499_1.83_NA	2.62831e-08	3.79172e-08	Non-normal
1693	X14180_256.2637_11.71_NA	4.00961e-05	4.7588e-05	Non-normal
1694	X14184_229.1437_11.71_NA	8.6259e-11	1.62569e-10	Non-normal
1695	X1418_132.1021_1.86_NA	6.81849e-13	2.11531e-12	Non-normal
1696	X14191_200.2375_11.71_NA	6.97655e-10	1.15857e-09	Non-normal
1697	X14198_347.1847_11.74_NA	1.85164e-14	1.32945e-13	Non-normal
1698	X14204_369.2641_11.72_NA	9.74092e-12	2.16256e-11	Non-normal
1699	X14207_359.1852_11.73_NA	2.8182e-11	5.76624e-11	Non-normal
1700	X14208_264.1597_11.71_NA	4.04626e-14	2.25441e-13	Non-normal
1701	X14209_473.2305_11.72_NA	1.48976e-14	1.15209e-13	Non-normal
1702	X14210_313.1801_11.72_NA	2.02857e-09	3.19667e-09	Non-normal
1703	X14212_351.2533_11.72_NA	2.65594e-10	4.68312e-10	Non-normal
1704	X14214_354.2067_11.72_NA	4.82364e-11	9.47466e-11	Non-normal
1705	X14216_245.5933_11.73_NA	2.99787e-11	6.09309e-11	Non-normal
1706	X14217_451.2484_11.72_NA	1.54089e-14	1.16787e-13	Non-normal
1707	X14218_242.2845_11.73_NA	2.79746e-10	4.91646e-10	Non-normal
1708	X14219_304.2849_11.73_NA	2.17558e-10	3.88217e-10	Non-normal
1709	X1421_107.5416_1.9_NA	8.0987e-07	1.05156e-06	Non-normal
1710	X14220_409.2563_11.73_NA	1.65505e-10	2.99578e-10	Non-normal
1711	X14222_277.1803_11.72_NA	1.55284e-07	2.11693e-07	Non-normal
1712	X14223_404.301_11.73_NA	8.93887e-11	1.68231e-10	Non-normal
1713	X14224_172.1698_11.73_NA	5.81065e-05	6.84852e-05	Non-normal
1714	X14228_370.238_11.73_NA	5.87492e-16	2.69186e-14	Non-normal
1715	X14229_489.2044_11.72_NA	8.36217e-15	8.7139e-14	Non-normal
1716	X14230_496.3063_11.72_NA	9.32297e-15	9.24992e-14	Non-normal
1717	X14231_293.1539_11.75_NA	9.62233e-14	4.33816e-13	Non-normal
1718	X14234_293.2114_11.72_NA	5.78675e-13	1.83731e-12	Non-normal
1719	X14236_258.2794_11.74_NA	0.0433178	0.0452675	Non-normal
1720	X14237_311.1649_11.74_NA	2.6503e-12	6.83028e-12	Non-normal
1721	X14241_269.175_11.74_NA	2.36071e-10	4.19295e-10	Non-normal
1722	X14244_627.3684_11.74_NA	1.70804e-15	3.68393e-14	Non-normal
1723	X14245_223.1807_11.74_NA	9.38161e-12	2.08884e-11	Non-normal
1724	X14247_275.2009_11.71_NA	5.03068e-12	1.20401e-11	Non-normal
1725	X14249_311.222_11.72_NA	5.11302e-13	1.64388e-12	Non-normal
1726	X14250_448.3064_11.74_NA	7.09539e-16	2.69186e-14	Non-normal
1727	X14256_254.1542_11.75_NA	4.74496e-14	2.525e-13	Non-normal
1728	X14258_327.0085_11.75_NA	1.24462e-07	1.70806e-07	Non-normal
1729	X14259_425.2313_11.78_NA	5.69449e-11	1.10534e-10	Non-normal
1730	X14260_329.0055_11.75_NA	4.05777e-07	5.37437e-07	Non-normal
1731	X14261_354.2312_11.74_NA	2.91363e-10	5.10469e-10	Non-normal
1732	X14266_351.2153_11.77_NA	1.78192e-13	6.79199e-13	Non-normal
1733	X14268_183.1382_11.75_NA	0.000922026	0.00102732	Non-normal
1734	X14270_312.2253_11.76_NA	2.55946e-13	9.14069e-13	Non-normal
1735	X14272_311.2008_11.75_NA	3.03698e-12	7.70986e-12	Non-normal
1736	X14278_394.2381_11.76_NA	5.99026e-12	1.40446e-11	Non-normal
1737	X14279_295.1698_11.74_NA	5.96747e-05	7.02871e-05	Non-normal
1738	X1427_196.0819_1.82_NA	4.2934e-15	5.89888e-14	Non-normal
1739	X14283_223.1331_11.77_NA	2.15437e-13	7.9566e-13	Non-normal
1740	X14284_355.1859_11.76_NA	3.63789e-13	1.22944e-12	Non-normal
1741	X14286_214.2531_11.76_NA	1.02941e-07	1.42018e-07	Non-normal
1742	X14294_333.205_11.79_NA	7.86226e-12	1.78548e-11	Non-normal
1743	X14300_209.1538_11.77_NA	0.133923	0.138037	Normal
1744	X14303_256.0971_11.77_NA	2.61265e-12	6.74787e-12	Non-normal
1745	X14304_286.2744_11.77_NA	1.01432e-08	1.50782e-08	Non-normal
1746	X14308_302.2693_11.76_NA	4.83184e-06	6.02881e-06	Non-normal
1747	X14312_357.2048_11.73_NA	3.61417e-15	5.43756e-14	Non-normal
1748	X14314_437.2691_11.74_NA	4.88945e-13	1.58293e-12	Non-normal
1749	X14317_268.2637_11.78_NA	1.75706e-07	2.38622e-07	Non-normal
1750	X14322_353.269_11.78_NA	1.03687e-07	1.43029e-07	Non-normal
1751	X14324_199.1695_11.78_NA	2.96447e-08	4.25888e-08	Non-normal
1752	X1432_161.0123_1.9_NA	3.15349e-07	4.20951e-07	Non-normal
1753	X14332_460.2697_11.78_NA	0.00199525	0.00219387	Non-normal
1754	X14333_371.2795_11.78_NA	1.70875e-07	2.32357e-07	Non-normal
1755	X14334_432.2385_11.79_NA	2.96635e-05	3.54023e-05	Non-normal
1756	X14335_411.272_11.78_NA	1.77266e-12	4.80498e-12	Non-normal
1757	X14336_453.1678_11.79_NA	2.15414e-05	2.58937e-05	Non-normal
1758	X14339_295.1907_11.78_NA	0.521617	0.526587	Normal
1759	X1433_107.0201_1.9_NA	6.63964e-10	1.10657e-09	Non-normal
1760	X14341_437.1939_11.79_NA	1.29855e-05	1.58188e-05	Non-normal
1761	X14343_415.2117_11.79_NA	4.68284e-05	5.53817e-05	Non-normal
1762	X14347_388.2848_11.79_NA	6.23102e-13	1.95976e-12	Non-normal
1763	X14348_213.1388_11.77_NA	8.15906e-06	1.00514e-05	Non-normal
1764	X1434_125.0544_1.91_NA	6.63275e-09	1.00085e-08	Non-normal
1765	X14350_316.285_11.79_NA	2.9367e-09	4.55859e-09	Non-normal
1766	X14352_288.5558_11.8_NA	5.19359e-10	8.79262e-10	Non-normal
1767	X14353_288.5528_11.8_NA	8.58084e-11	1.61759e-10	Non-normal
1768	X14365_267.1231_11.8_NA	3.65301e-06	4.58899e-06	Non-normal
1769	X14367_310.2717_11.8_NA	6.80449e-10	1.13193e-09	Non-normal
1770	X1436_156.1385_1.85_NA	0.00471946	0.00511985	Non-normal
1771	X14371_272.2587_11.79_NA	2.2758e-05	2.73132e-05	Non-normal
1772	X14373_288.0258_11.8_NA	4.77367e-10	8.11907e-10	Non-normal
1773	X14374_288.1999_11.8_NA	7.78389e-10	1.2825e-09	Non-normal
1774	X14375_288.2899_11.8_NA	3.71142e-10	6.41216e-10	Non-normal
1775	X14376_301.2165_11.81_NA	4.80955e-11	9.45045e-11	Non-normal
1776	X1437_118.528_1.91_NA	4.35774e-09	6.66014e-09	Non-normal
1777	X14382_211.0828_11.8_NA	3.91516e-13	1.30786e-12	Non-normal
1778	X14383_288.38_11.8_NA	4.32445e-10	7.39725e-10	Non-normal
1779	X14384_277.1591_11.78_NA	2.53947e-12	6.5814e-12	Non-normal
1780	X14385_255.211_11.8_NA	9.75531e-12	2.16486e-11	Non-normal
1781	X14403_203.1068_11.83_NA	2.00812e-11	4.20194e-11	Non-normal
1782	X14406_387.1805_11.81_NA	6.9869e-13	2.16192e-12	Non-normal
1783	X14410_290.1754_11.82_NA	7.28548e-13	2.23877e-12	Non-normal
1784	X14415_145.0649_11.83_NA	1.40586e-14	1.11229e-13	Non-normal
1785	X14416_341.2115_11.82_NA	4.96321e-16	2.69186e-14	Non-normal
1786	X14417_409.2366_11.81_NA	6.73112e-16	2.69186e-14	Non-normal
1787	X14418_295.227_11.81_NA	7.02103e-11	1.34453e-10	Non-normal
1788	X14419_270.2794_11.82_NA	3.17518e-08	4.54878e-08	Non-normal
1789	X14429_370.3319_11.84_NA	0.0192009	0.020313	Non-normal
1790	X1442_215.1141_1.84_NA	8.68014e-14	4.02703e-13	Non-normal
1791	X14430_423.2167_11.82_NA	8.46714e-15	8.77288e-14	Non-normal
1792	X14431_425.2526_11.83_NA	2.01993e-12	5.37258e-12	Non-normal
1793	X14432_361.2141_11.83_NA	8.19243e-11	1.55e-10	Non-normal
1794	X14435_330.2642_11.82_NA	7.98648e-12	1.80832e-11	Non-normal
1795	X14436_793.3431_11.83_NA	1.13899e-15	3.04006e-14	Non-normal
1796	X14439_435.2534_11.82_NA	1.02158e-13	4.52565e-13	Non-normal
1797	X14440_465.2465_11.82_NA	3.00166e-13	1.04477e-12	Non-normal
1798	X14443_379.2246_11.83_NA	7.48233e-10	1.23624e-09	Non-normal
1799	X14446_473.2305_11.83_NA	1.0635e-14	9.7272e-14	Non-normal
1800	X14447_119.0858_11.8_NA	0.632166	0.635789	Normal
1801	X14451_269.2114_11.78_NA	1.06871e-06	1.37928e-06	Non-normal
1802	X14453_313.2377_11.83_NA	2.37428e-12	6.1952e-12	Non-normal
1803	X14456_276.1935_11.84_NA	0.339438	0.344865	Normal
1804	X14459_311.1856_11.84_NA	0.0461373	0.0481481	Non-normal
1805	X14461_451.2473_11.85_NA	1.71972e-14	1.25983e-13	Non-normal
1806	X14462_335.2196_11.81_NA	3.8812e-13	1.29936e-12	Non-normal
1807	X14466_431.1857_11.84_NA	0.12694	0.13094	Normal
1808	X14467_293.1751_11.84_NA	0.0163605	0.0173407	Non-normal
1809	X14468_293.1539_11.81_NA	1.34003e-13	5.45999e-13	Non-normal
1810	X1446_298.1864_1.82_NA	1.20841e-11	2.62558e-11	Non-normal
1811	X14472_254.2117_11.84_NA	0.0228243	0.0240773	Non-normal
1812	X14474_404.3009_11.84_NA	1.84287e-12	4.96817e-12	Non-normal
1813	X14475_216.0966_11.84_NA	0.175363	0.180005	Normal
1814	X14476_409.2563_11.84_NA	1.42666e-10	2.60262e-10	Non-normal
1815	X14480_283.1695_11.87_NA	7.163e-15	7.92e-14	Non-normal
1816	X14486_390.3369_11.85_NA	9.13911e-08	1.2659e-07	Non-normal
1817	X14488_439.2119_11.85_NA	3.36355e-15	5.27088e-14	Non-normal
1818	X1448_127.0504_1.86_NA	0.000101488	0.000118209	Non-normal
1819	X14491_351.2533_11.85_NA	9.65012e-13	2.86983e-12	Non-normal
1820	X14493_296.2224_11.85_NA	2.22619e-13	8.16269e-13	Non-normal
1821	X14494_251.1644_11.85_NA	1.18777e-10	2.19373e-10	Non-normal
1822	X14495_273.1468_11.84_NA	1.04873e-12	3.07944e-12	Non-normal
1823	X14497_217.159_11.85_NA	3.66525e-11	7.34216e-11	Non-normal
1824	X14498_244.2638_11.85_NA	7.50946e-10	1.23995e-09	Non-normal
1825	X1449_269.1135_1.83_NA	1.41248e-11	3.02841e-11	Non-normal
1826	X14501_340.2276_11.85_NA	6.98946e-12	1.60705e-11	Non-normal
1827	X14502_297.1854_11.86_NA	4.10965e-07	5.43973e-07	Non-normal
1828	X14504_332.3162_11.85_NA	5.28541e-10	8.93394e-10	Non-normal
1829	X14508_226.2532_11.91_NA	2.35442e-09	3.68952e-09	Non-normal
1830	X1450_117.1598_1.91_NA	8.00505e-09	1.20166e-08	Non-normal
1831	X14510_327.217_11.95_NA	2.95819e-13	1.033e-12	Non-normal
1832	X14513_425.2317_11.85_NA	4.23253e-13	1.3986e-12	Non-normal
1833	X14520_481.2928_11.86_NA	6.57427e-13	2.0488e-12	Non-normal
1834	X14521_459.3109_11.86_NA	1.66555e-12	4.55684e-12	Non-normal
1835	X14523_313.1803_11.84_NA	9.17599e-09	1.36917e-08	Non-normal
1836	X14525_347.1844_11.88_NA	3.25618e-12	8.21567e-12	Non-normal
1837	X14526_498.3443_11.86_NA	8.11405e-16	2.69704e-14	Non-normal
1838	X14528_183.1745_11.86_NA	5.79044e-09	8.76965e-09	Non-normal
1839	X14529_191.1068_11.87_NA	3.73605e-08	5.3252e-08	Non-normal
1840	X1452_128.076_1.9_NA	2.36407e-11	4.89886e-11	Non-normal
1841	X14531_381.2039_11.87_NA	7.52001e-16	2.69186e-14	Non-normal
1842	X14535_359.2204_11.85_NA	1.25409e-14	1.0511e-13	Non-normal
1843	X14538_228.2689_11.87_NA	8.80956e-09	1.31688e-08	Non-normal
1844	X14541_230.2481_11.87_NA	3.34573e-09	5.16506e-09	Non-normal
1845	X14542_433.2407_11.81_NA	2.31319e-12	6.05184e-12	Non-normal
1846	X14546_293.2114_11.89_NA	9.71971e-13	2.88586e-12	Non-normal
1847	X1454_201.0984_1.84_NA	7.22349e-09	1.08723e-08	Non-normal
1848	X14550_271.1808_11.88_NA	1.54993e-11	3.29611e-11	Non-normal
1849	X14555_256.2638_11.87_NA	7.85363e-07	1.02061e-06	Non-normal
1850	X14558_304.2849_11.88_NA	1.22095e-10	2.24933e-10	Non-normal
1851	X1455_145.035_1.91_NA	8.38362e-07	1.08764e-06	Non-normal
1852	X14563_493.2567_11.89_NA	1.33569e-13	5.44959e-13	Non-normal
1853	X14564_453.2641_11.89_NA	3.35955e-13	1.14892e-12	Non-normal
1854	X14566_388.306_11.89_NA	8.31999e-10	1.36494e-09	Non-normal
1855	X14571_237.1964_11.89_NA	1.09953e-11	2.41004e-11	Non-normal
1856	X14572_214.2531_11.84_NA	0.190512	0.195349	Normal
1857	X14574_423.2532_11.88_NA	4.34418e-12	1.05937e-11	Non-normal
1858	X14576_439.2848_11.89_NA	1.31424e-13	5.39354e-13	Non-normal
1859	X14577_400.2849_11.86_NA	6.59213e-11	1.26625e-10	Non-normal
1860	X14578_280.2638_11.9_NA	0.390562	0.395776	Normal
1861	X14584_298.2744_11.9_NA	1.04687e-08	1.5534e-08	Non-normal
1862	X1458_168.1232_1.86_NA	2.5629e-09	3.99865e-09	Non-normal
1863	X14590_309.206_11.88_NA	5.96925e-11	1.15344e-10	Non-normal
1864	X14591_354.2642_11.93_NA	7.08542e-13	2.18861e-12	Non-normal
1865	X14592_376.2462_11.93_NA	4.57936e-13	1.4943e-12	Non-normal
1866	X14594_275.2009_11.9_NA	1.01399e-11	2.24045e-11	Non-normal
1867	X14599_338.2669_11.9_NA	0.000107721	0.000125319	Non-normal
1868	X14610_441.2276_11.91_NA	1.04681e-13	4.59145e-13	Non-normal
1869	X14612_486.4059_11.91_NA	7.27288e-10	1.20386e-09	Non-normal
1870	X14614_200.2375_11.91_NA	5.4132e-10	9.13552e-10	Non-normal
1871	X14616_302.1213_11.91_NA	0.000129582	0.000150197	Non-normal
1872	X14621_344.2436_11.91_NA	8.35141e-14	3.91525e-13	Non-normal
1873	X14622_328.2486_11.91_NA	8.65922e-12	1.94501e-11	Non-normal
1874	X14628_449.2691_11.91_NA	8.69674e-15	8.94152e-14	Non-normal
1875	X14631_243.7067_11.91_NA	3.71394e-10	6.41547e-10	Non-normal
1876	X14632_220.1335_11.91_NA	1.4982e-11	3.19554e-11	Non-normal
1877	X14635_248.2142_11.91_NA	7.45811e-06	9.20375e-06	Non-normal
1878	X14638_211.0828_11.91_NA	6.39748e-13	2.0027e-12	Non-normal
1879	X14639_367.2095_11.93_NA	1.29078e-13	5.32232e-13	Non-normal
1880	X14640_311.222_11.92_NA	6.75867e-12	1.56271e-11	Non-normal
1881	X14641_333.2044_11.87_NA	2.39904e-11	4.96652e-11	Non-normal
1882	X14645_321.1925_11.92_NA	9.12945e-13	2.73551e-12	Non-normal
1883	X14650_123.049_11.92_NA	1.48553e-09	2.37167e-09	Non-normal
1884	X14654_331.1897_11.92_NA	1.64209e-13	6.40032e-13	Non-normal
1885	X14656_434.2693_11.92_NA	7.02364e-14	3.42791e-13	Non-normal
1886	X14657_181.1589_11.92_NA	9.16072e-06	1.12479e-05	Non-normal
1887	X1465_119.0495_1.93_NA	1.99447e-06	2.53989e-06	Non-normal
1888	X14660_259.2059_11.95_NA	6.54055e-14	3.24842e-13	Non-normal
1889	X14663_351.217_11.93_NA	5.35278e-09	8.12751e-09	Non-normal
1890	X14665_295.1544_11.93_NA	4.14204e-08	5.87494e-08	Non-normal
1891	X14667_237.1852_11.93_NA	0.0432358	0.0451907	Non-normal
1892	X14669_337.2352_11.93_NA	8.21809e-07	1.06668e-06	Non-normal
1893	X14670_297.2428_11.93_NA	0.000255404	0.000291801	Non-normal
1894	X14672_386.254_11.93_NA	3.90262e-08	5.553e-08	Non-normal
1895	X14673_391.2094_11.93_NA	4.13464e-08	5.86678e-08	Non-normal
1896	X14675_313.1648_11.93_NA	7.13196e-07	9.29421e-07	Non-normal
1897	X14678_302.2693_11.95_NA	3.50057e-08	4.99888e-08	Non-normal
1898	X14681_451.2473_11.9_NA	6.61672e-13	2.05988e-12	Non-normal
1899	X14687_349.1995_11.92_NA	1.99362e-10	3.57596e-10	Non-normal
1900	X1468_157.1225_1.89_NA	1.21905e-08	1.80089e-08	Non-normal
1901	X14690_301.1798_11.95_NA	4.47795e-11	8.86398e-11	Non-normal
1902	X14693_260.2376_11.94_NA	0.000403113	0.000455983	Non-normal
1903	X14696_331.1755_11.94_NA	6.13193e-10	1.02691e-09	Non-normal
1904	X1469_217.9879_1.91_NA	1.95449e-07	2.64662e-07	Non-normal
1905	X14700_235.1332_11.94_NA	0.0282931	0.0297408	Non-normal
1906	X14701_257.115_11.95_NA	0.0183415	0.0194154	Non-normal
1907	X14703_298.1416_11.95_NA	0.123423	0.127349	Normal
1908	X14704_179.0704_11.94_NA	4.47524e-06	5.59235e-06	Non-normal
1909	X14705_316.285_11.94_NA	3.8838e-07	5.14905e-07	Non-normal
1910	X14706_139.1119_11.94_NA	4.74053e-09	7.22247e-09	Non-normal
1911	X1470_212.092_1.85_NA	1.62478e-10	2.94348e-10	Non-normal
1912	X14710_498.3219_11.94_NA	4.38728e-14	2.39595e-13	Non-normal
1913	X14712_241.1952_11.96_NA	9.10245e-15	9.15967e-14	Non-normal
1914	X14715_491.2199_11.95_NA	1.18129e-14	1.0139e-13	Non-normal
1915	X14725_118.0654_11.97_NA	0.0450566	0.0470571	Non-normal
1916	X14726_149.0963_11.98_NA	0.0209193	0.0221005	Non-normal
1917	X14727_121.1015_11.95_NA	0.00063712	0.00071494	Non-normal
1918	X14728_194.1178_11.94_NA	0.0224618	0.0237019	Non-normal
1919	X14729_475.2461_11.95_NA	2.34038e-14	1.54148e-13	Non-normal
1920	X14732_117.0702_11.95_NA	4.53411e-10	7.73117e-10	Non-normal
1921	X14733_205.0862_11.94_NA	0.00292213	0.00319366	Non-normal
1922	X14735_483.1686_11.95_NA	2.11247e-10	3.77774e-10	Non-normal
1923	X14736_315.1959_11.96_NA	1.42329e-06	1.82437e-06	Non-normal
1924	X14737_185.1174_11.94_NA	3.96067e-14	2.22277e-13	Non-normal
1925	X14738_490.2705_11.95_NA	1.0352e-09	1.67901e-09	Non-normal
1926	X14742_328.2275_11.95_NA	4.20001e-12	1.02819e-11	Non-normal
1927	X14744_445.2127_11.95_NA	3.43339e-09	5.29428e-09	Non-normal
1928	X14748_467.1948_11.95_NA	1.12568e-09	1.81804e-09	Non-normal
1929	X14749_313.2376_12.03_NA	2.96071e-14	1.79748e-13	Non-normal
1930	X14754_191.1797_12.02_NA	3.4252e-05	4.0774e-05	Non-normal
1931	X14755_209.1902_11.96_NA	0.000831376	0.000928252	Non-normal
1932	X14756_355.1897_11.95_NA	1.39827e-10	2.55301e-10	Non-normal
1933	X14757_167.1068_11.95_NA	4.63692e-13	1.50848e-12	Non-normal
1934	X14764_179.1432_11.95_NA	5.03789e-13	1.6246e-12	Non-normal
1935	X14765_373.2004_11.95_NA	3.66557e-10	6.33909e-10	Non-normal
1936	X1476_182.0814_1.85_NA	6.98497e-10	1.15961e-09	Non-normal
1937	X14771_351.1937_11.98_NA	2.25342e-14	1.4999e-13	Non-normal
1938	X14774_183.0807_11.97_NA	0.000641196	0.000719362	Non-normal
1939	X14775_329.1751_11.98_NA	9.95534e-15	9.4797e-14	Non-normal
1940	X14776_433.2385_11.99_NA	6.81678e-15	7.63978e-14	Non-normal
1941	X1477_325.0899_1.86_NA	3.84477e-12	9.52559e-12	Non-normal
1942	X14784_501.2846_11.96_NA	3.79556e-13	1.27507e-12	Non-normal
1943	X14788_394.2017_12_NA	6.8994e-14	3.3858e-13	Non-normal
1944	X14789_416.1836_11.99_NA	8.13191e-14	3.84095e-13	Non-normal
1945	X1478_314.1714_1.84_NA	7.5524e-11	1.43754e-10	Non-normal
1946	X14790_183.1382_11.98_NA	2.12234e-06	2.6994e-06	Non-normal
1947	X14791_313.7197_11.98_NA	2.94622e-13	1.0295e-12	Non-normal
1948	X14794_233.1175_11.97_NA	1.11259e-11	2.43469e-11	Non-normal
1949	X14796_322.2332_11.98_NA	7.53607e-13	2.29993e-12	Non-normal
1950	X14798_643.4586_11.98_NA	1.25282e-12	3.5872e-12	Non-normal
1951	X14799_360.3476_11.98_NA	2.59784e-12	6.71703e-12	Non-normal
1952	X1479_154.05_1.88_NA	3.96137e-08	5.63435e-08	Non-normal
1953	X14800_270.2794_11.98_NA	1.879e-09	2.96928e-09	Non-normal
1954	X14802_330.2643_12_NA	1.37145e-13	5.5454e-13	Non-normal
1955	X14805_342.2068_11.99_NA	3.97263e-12	9.78799e-12	Non-normal
1956	X14808_309.1489_11.98_NA	1.24703e-13	5.20147e-13	Non-normal
1957	X14820_324.236_11.99_NA	0.000214204	0.000245831	Non-normal
1958	X14821_302.2693_11.99_NA	2.20401e-08	3.19685e-08	Non-normal
1959	X14824_135.0806_12_NA	0.729834	0.732778	Normal
1960	X14825_647.3431_12_NA	2.21002e-14	1.48207e-13	Non-normal
1961	X14826_310.1805_12_NA	1.6461e-14	1.22434e-13	Non-normal
1962	X14827_395.2221_12_NA	3.95895e-12	9.75879e-12	Non-normal
1963	X14829_682.3802_12_NA	2.84626e-15	4.90555e-14	Non-normal
1964	X14834_317.1288_11.99_NA	1.32977e-14	1.07986e-13	Non-normal
1965	X14837_250.2168_12.01_NA	0.0980511	0.101405	Normal
1966	X14838_633.3271_12.01_NA	2.17463e-14	1.46384e-13	Non-normal
1967	X1483_189.0211_1.91_NA	4.74647e-10	8.07911e-10	Non-normal
1968	X14841_267.1739_12.03_NA	8.47716e-16	2.71003e-14	Non-normal
1969	X14842_161.1326_12.02_NA	3.40945e-13	1.16363e-12	Non-normal
1970	X14846_258.2794_12.01_NA	6.18234e-09	9.34334e-09	Non-normal
1971	X14849_469.2591_12.01_NA	2.84135e-15	4.905e-14	Non-normal
1972	X1484_246.2067_1.87_NA	1.36324e-10	2.4933e-10	Non-normal
1973	X14853_687.3356_12.01_NA	5.72089e-15	7.01382e-14	Non-normal
1974	X14854_286.2743_12.01_NA	5.50354e-09	8.34932e-09	Non-normal
1975	X14857_268.2638_12.02_NA	5.77211e-08	8.10959e-08	Non-normal
1976	X1485_243.0844_1.88_NA	1.15402e-14	1.005e-13	Non-normal
1977	X14866_314.2692_12.02_NA	8.15669e-09	1.22322e-08	Non-normal
1978	X14867_336.2518_12.02_NA	9.82116e-13	2.90857e-12	Non-normal
1979	X14870_359.2202_12.02_NA	2.10049e-15	4.10506e-14	Non-normal
1980	X14871_296.2587_12.02_NA	3.87401e-09	5.94544e-09	Non-normal
1981	X14873_228.2689_12_NA	1.74815e-07	2.37502e-07	Non-normal
1982	X14875_123.117_12.04_NA	0.0168537	0.0178582	Non-normal
1983	X14880_357.2015_12.02_NA	7.42795e-14	3.58437e-13	Non-normal
1984	X14885_279.2233_12_NA	5.0203e-15	6.435e-14	Non-normal
1985	X14888_663.4145_12.02_NA	4.01965e-15	5.77481e-14	Non-normal
1986	X1488_151.0967_1.87_NA	1.29183e-09	2.07232e-09	Non-normal
1987	X14891_408.1836_12.01_NA	4.60757e-14	2.48312e-13	Non-normal
1988	X14893_163.1119_12.04_NA	2.87149e-10	5.03581e-10	Non-normal
1989	X14895_669.4318_12.02_NA	3.02126e-15	5.03177e-14	Non-normal
1990	X14897_105.0703_12.06_NA	3.32617e-11	6.70685e-11	Non-normal
1991	X1489_323.9934_1.86_NA	0.00093332	0.0010398	Non-normal
1992	X14900_147.1169_12.06_NA	3.74231e-14	2.1328e-13	Non-normal
1993	X14901_259.2059_12.01_NA	5.34082e-14	2.7722e-13	Non-normal
1994	X14902_165.1276_12.03_NA	7.06531e-13	2.18366e-12	Non-normal
1995	X14903_277.2166_11.97_NA	8.45944e-14	3.95205e-13	Non-normal
1996	X14904_217.1226_12.03_NA	2.21723e-10	3.95122e-10	Non-normal
1997	X14905_324.1599_12.02_NA	1.50564e-11	3.20949e-11	Non-normal
1998	X14906_209.1902_12.02_NA	3.57017e-09	5.49806e-09	Non-normal
1999	X14912_151.1119_12.05_NA	1.03686e-13	4.57147e-13	Non-normal
[truncated: 8,704 more rows]

## Sheet: POS mode-Solvent
	Metabolites	p	p_adj	distribution
1	X10000_369.1184_9.77_NA	4.90584e-10	8.32787e-10	Non-normal
2	X10001_482.2026_9.77_NA	5.70459e-13	1.81715e-12	Non-normal
3	X10005_727.3304_9.77_NA	4.1444e-10	7.10857e-10	Non-normal
4	X10006_335.1129_9.77_NA	7.16565e-11	1.37051e-10	Non-normal
5	X10008_353.1235_9.77_NA	7.68172e-10	1.26644e-09	Non-normal
6	X10009_302.2692_9.77_NA	4.73858e-10	8.06825e-10	Non-normal
7	X1000_124.0396_1.75_NA	1.24538e-08	1.83751e-08	Non-normal
8	X10011_221.0634_9.77_NA	8.14102e-16	2.69763e-14	Non-normal
9	X10016_385.1988_9.78_NA	2.40561e-08	3.47982e-08	Non-normal
10	X10019_505.1586_9.78_NA	6.01257e-16	2.69186e-14	Non-normal
11	X10022_237.1852_9.78_NA	2.86134e-09	4.44742e-09	Non-normal
12	X10024_363.2169_9.78_NA	6.15461e-07	8.04209e-07	Non-normal
13	X10028_331.1908_9.78_NA	8.62669e-06	1.0614e-05	Non-normal
14	X10029_226.2168_9.78_NA	3.40485e-07	4.53092e-07	Non-normal
15	X1002_231.0867_1.8_NA	6.75668e-15	7.62684e-14	Non-normal
16	X10030_379.1479_9.79_NA	1.47381e-14	1.14306e-13	Non-normal
17	X10031_341.1865_9.79_NA	2.21573e-13	8.13887e-13	Non-normal
18	X10034_483.1291_9.79_NA	3.48382e-11	7.00231e-11	Non-normal
19	X10039_349.201_9.8_NA	2.10722e-08	3.06226e-08	Non-normal
20	X10040_339.1555_9.79_NA	1.355e-14	1.09516e-13	Non-normal
21	X10046_662.3751_9.79_NA	2.80297e-13	9.88473e-13	Non-normal
22	X10047_389.2438_9.79_NA	7.10083e-13	2.19147e-12	Non-normal
23	X10048_667.3304_9.79_NA	2.60069e-13	9.25063e-13	Non-normal
24	X10049_591.2568_9.79_NA	2.10403e-13	7.79758e-13	Non-normal
25	X1004_102.0918_1.75_NA	0.180265	0.185019	Normal
26	X10050_425.2325_9.79_NA	3.64943e-13	1.23217e-12	Non-normal
27	X10052_177.0548_9.81_NA	2.5913e-13	9.23258e-13	Non-normal
28	X10053_230.1754_9.79_NA	0.823547	0.825398	Normal
29	X10054_584.3433_9.81_NA	7.48645e-12	1.70847e-11	Non-normal
30	X10055_172.1698_9.79_NA	6.53812e-05	7.68308e-05	Non-normal
31	X10056_212.1648_9.79_NA	3.13104e-05	3.73387e-05	Non-normal
32	X10057_252.1573_9.79_NA	4.62047e-09	7.04858e-09	Non-normal
33	X10059_184.1698_9.79_NA	0.000555699	0.00062449	Non-normal
34	X10063_259.202_9.8_NA	4.19458e-12	1.0271e-11	Non-normal
35	X10064_443.2433_9.81_NA	3.63235e-12	9.03907e-12	Non-normal
36	X10068_247.1179_9.83_NA	1.32214e-12	3.75853e-12	Non-normal
37	X10073_345.206_9.83_NA	5.22608e-09	7.93852e-09	Non-normal
38	X10076_381.1448_9.81_NA	4.13107e-14	2.28486e-13	Non-normal
39	X10077_329.1753_9.83_NA	3.88419e-05	4.61301e-05	Non-normal
40	X10080_265.159_9.8_NA	2.76489e-11	5.66583e-11	Non-normal
41	X10081_186.0552_9.78_NA	3.14904e-14	1.87977e-13	Non-normal
42	X10083_311.165_9.79_NA	2.02289e-05	2.43324e-05	Non-normal
43	X10084_425.1087_9.8_NA	1.68637e-13	6.52538e-13	Non-normal
44	X10090_403.1268_9.8_NA	3.89458e-14	2.19619e-13	Non-normal
45	X10092_283.1696_9.79_NA	2.46227e-10	4.36753e-10	Non-normal
46	X10094_351.157_9.8_NA	4.40743e-10	7.52836e-10	Non-normal
47	X10096_346.2381_9.75_NA	2.58976e-10	4.57472e-10	Non-normal
48	X10097_392.1835_9.8_NA	2.981e-11	6.0611e-11	Non-normal
49	X10099_293.1539_9.82_NA	3.25612e-09	5.03471e-09	Non-normal
50	X10100_374.2329_9.8_NA	1.19917e-10	2.21309e-10	Non-normal
51	X10108_521.2288_9.81_NA	4.48231e-16	2.69186e-14	Non-normal
52	X10109_309.1495_9.8_NA	4.06346e-11	8.09138e-11	Non-normal
53	X10111_450.2855_9.81_NA	3.47995e-14	2.01887e-13	Non-normal
54	X10113_253.0862_9.82_NA	2.11949e-14	1.44212e-13	Non-normal
55	X10117_190.1229_9.82_NA	2.34578e-11	4.86285e-11	Non-normal
56	X10121_304.2849_9.82_NA	8.12589e-10	1.33617e-09	Non-normal
57	X10123_327.1602_9.84_NA	0.000779215	0.000871284	Non-normal
58	X10126_299.2009_9.82_NA	1.90188e-09	3.00366e-09	Non-normal
59	X10128_489.2253_9.83_NA	6.24821e-14	3.1323e-13	Non-normal
60	X1012_259.0791_1.76_NA	1.12678e-15	3.01801e-14	Non-normal
61	X10134_467.2434_9.83_NA	4.01172e-14	2.24179e-13	Non-normal
62	X10137_271.2059_9.84_NA	3.2788e-10	5.71175e-10	Non-normal
63	X10138_317.2115_9.83_NA	1.9599e-09	3.09164e-09	Non-normal
64	X1013_188.0007_1.78_NA	4.32122e-15	5.9219e-14	Non-normal
65	X10141_199.1331_9.82_Sucrose - 40.0 eV	3.48724e-08	4.9805e-08	Non-normal
66	X10142_272.1436_9.83_NA	2.93092e-15	4.96268e-14	Non-normal
67	X10149_669.291_9.83_NA	7.78765e-13	2.36726e-12	Non-normal
68	X1014_144.1021_1.76_NA	5.40548e-11	1.05246e-10	Non-normal
69	X10156_432.2748_9.84_NA	1.14987e-09	1.85543e-09	Non-normal
70	X10158_175.0868_9.84_NA	1.23622e-11	2.68111e-11	Non-normal
71	X10159_491.291_9.84_NA	2.14332e-09	3.37055e-09	Non-normal
72	X10161_372.2748_9.83_NA	0.000374079	0.000423948	Non-normal
73	X10172_325.2278_9.85_NA	1.5815e-11	3.3585e-11	Non-normal
74	X10177_195.0659_9.85_NA	1.49278e-07	2.03739e-07	Non-normal
75	X1017_158.1541_1.75_NA	0.268093	0.273562	Normal
76	X10183_471.2383_9.85_NA	1.92981e-10	3.46556e-10	Non-normal
77	X10184_177.0548_9.85_NA	2.54454e-13	9.09627e-13	Non-normal
78	X10189_354.2642_9.86_NA	1.02628e-13	4.53709e-13	Non-normal
79	X10191_295.1519_9.85_NA	2.70796e-11	5.55875e-11	Non-normal
80	X10194_513.1396_9.85_NA	9.93437e-13	2.93723e-12	Non-normal
81	X10196_350.2361_9.84_NA	0.000321434	0.000365408	Non-normal
82	X10200_339.1079_9.86_NA	3.86261e-11	7.70865e-11	Non-normal
83	X10204_360.2536_9.86_NA	0.000157453	0.000181872	Non-normal
84	X10205_220.1699_9.86_NA	9.13594e-14	4.1751e-13	Non-normal
85	X10207_268.0972_9.85_NA	1.08882e-13	4.71806e-13	Non-normal
86	X10216_249.1025_9.86_NA	7.55371e-11	1.43754e-10	Non-normal
87	X10217_271.1727_9.86_NA	3.10424e-14	1.85716e-13	Non-normal
88	X10218_273.1389_9.86_NA	5.4932e-15	6.83648e-14	Non-normal
89	X10219_187.0868_9.87_NA	7.52774e-12	1.71643e-11	Non-normal
90	X10223_305.2114_9.87_NA	0.000519727	0.000585233	Non-normal
91	X10228_331.1908_9.86_NA	2.76443e-05	3.30368e-05	Non-normal
92	X10247_288.1227_9.87_NA	9.96716e-11	1.86338e-10	Non-normal
93	X10248_279.1742_9.88_NA	9.481e-11	1.77808e-10	Non-normal
94	X10250_297.1855_9.88_NA	1.7618e-09	2.79026e-09	Non-normal
95	X10251_315.1959_9.89_NA	1.56441e-08	2.29305e-08	Non-normal
96	X10252_345.1708_9.88_NA	5.7389e-11	1.11274e-10	Non-normal
97	X10258_250.0866_9.9_NA	1.72798e-13	6.63809e-13	Non-normal
98	X10259_269.1571_9.88_NA	3.61479e-10	6.25733e-10	Non-normal
99	X10261_419.1427_9.89_NA	1.54207e-13	6.07522e-13	Non-normal
100	X10267_368.2467_9.88_NA	3.80121e-09	5.83623e-09	Non-normal
101	X10268_227.1181_9.89_NA	4.37112e-06	5.46608e-06	Non-normal
102	X10273_266.1391_9.9_NA	1.8206e-14	1.31306e-13	Non-normal
103	X10277_303.1957_9.89_NA	7.53604e-09	1.13252e-08	Non-normal
104	X10282_309.1496_9.87_NA	1.06722e-08	1.58228e-08	Non-normal
105	X10283_128.0708_9.9_NA	9.12873e-14	4.1751e-13	Non-normal
106	X10286_285.1852_9.9_NA	2.38797e-08	3.45524e-08	Non-normal
107	X10291_373.2012_9.9_NA	2.90342e-12	7.40241e-12	Non-normal
108	X10292_195.1494_9.9_Massbank:LQB00679 PI 34:2	4.83601e-10	8.21715e-10	Non-normal
109	X10293_213.1488_9.89_NA	1.34737e-09	2.1572e-09	Non-normal
110	X10295_1155.6082_9.9_NA	1.60592e-10	2.91227e-10	Non-normal
111	X10296_344.1623_9.9_NA	1.43013e-08	2.10141e-08	Non-normal
112	X10299_368.2224_9.9_NA	6.7297e-15	7.62684e-14	Non-normal
113	X102_194.9754_1.4_NA	8.82654e-09	1.31905e-08	Non-normal
114	X10302_589.2987_9.9_NA	2.30478e-08	3.33757e-08	Non-normal
115	X10303_647.2576_9.9_NA	6.54219e-08	9.15668e-08	Non-normal
116	X10304_1150.6527_9.9_NA	4.80678e-10	8.17159e-10	Non-normal
117	X10307_584.3434_9.9_NA	1.86013e-08	2.71018e-08	Non-normal
118	X10308_229.1073_9.9_NA	1.29645e-08	1.91075e-08	Non-normal
119	X10309_391.2114_9.89_NA	3.3375e-09	5.1531e-09	Non-normal
120	X10310_336.1734_9.9_NA	1.60683e-09	2.55655e-09	Non-normal
121	X10311_247.1179_9.9_NA	2.96502e-08	4.25911e-08	Non-normal
122	X10316_145.0497_9.9_NA	1.45582e-08	2.13827e-08	Non-normal
123	X10328_180.0965_9.9_NA	0.000111132	0.000129217	Non-normal
124	X10329_178.0995_9.9_NA	1.90923e-07	2.5873e-07	Non-normal
125	X1032_139.0504_1.75_NA	8.79775e-12	1.97364e-11	Non-normal
126	X10334_402.2642_9.91_NA	1.14632e-12	3.32135e-12	Non-normal
127	X10340_344.2225_9.92_NA	7.62587e-06	9.39994e-06	Non-normal
128	X10341_302.2693_9.91_NA	9.43458e-10	1.5386e-09	Non-normal
129	X10345_255.1745_9.91_NA	5.49985e-13	1.75664e-12	Non-normal
130	X10347_195.138_9.93_NA	0.00144124	0.00159372	Non-normal
131	X10349_291.1958_9.92_NA	1.04415e-11	2.29807e-11	Non-normal
132	X10351_229.0862_9.92_NA	5.9767e-10	1.00233e-09	Non-normal
133	X10353_273.1849_9.92_NA	1.45635e-12	4.0698e-12	Non-normal
134	X10354_353.1235_9.92_NA	1.23142e-08	1.81841e-08	Non-normal
135	X10356_319.1889_9.92_NA	3.38174e-11	6.81122e-11	Non-normal
136	X10359_345.2064_9.92_NA	5.5233e-06	6.87235e-06	Non-normal
137	X10361_452.2437_9.93_NA	5.28465e-10	8.93394e-10	Non-normal
138	X10363_400.2486_9.92_NA	3.30324e-13	1.13461e-12	Non-normal
139	X1036_128.0195_1.77_NA	0.000738885	0.000827227	Non-normal
140	X10372_264.1961_9.93_NA	0.0007543	0.000843691	Non-normal
141	X10377_222.1128_9.94_NA	5.89275e-13	1.86598e-12	Non-normal
142	X10378_424.2484_9.93_NA	1.04e-11	2.29082e-11	Non-normal
143	X10379_487.3172_9.93_NA	4.47812e-12	1.08782e-11	Non-normal
144	X1037_302.1965_1.84_NA	4.14409e-10	7.10857e-10	Non-normal
145	X10380_464.2413_9.93_NA	2.04827e-11	4.28009e-11	Non-normal
146	X10381_211.0756_9.92_NA	9.6841e-13	2.87783e-12	Non-normal
147	X10382_442.2593_9.93_NA	5.39585e-12	1.28166e-11	Non-normal
148	X10386_219.0655_9.93_NA	4.96816e-12	1.19145e-11	Non-normal
149	X10390_443.2432_9.92_NA	3.46967e-14	2.01497e-13	Non-normal
150	X10391_352.2122_9.93_NA	1.6528e-09	2.62461e-09	Non-normal
151	X103_264.9558_1.4_NA	1.46204e-11	3.12776e-11	Non-normal
152	X10400_309.1234_9.94_NA	2.09172e-14	1.43264e-13	Non-normal
153	X10407_833.3382_9.96_NA	4.57933e-13	1.4943e-12	Non-normal
154	X10409_342.2069_9.94_NA	2.04626e-12	5.42913e-12	Non-normal
155	X10411_719.2453_9.94_NA	1.09987e-14	9.84753e-14	Non-normal
156	X10415_285.1349_9.94_NA	1.31276e-13	5.39354e-13	Non-normal
157	X1041_159.9693_1.79_NA	4.23551e-06	5.30268e-06	Non-normal
158	X10424_200.0933_9.95_NA	2.0258e-07	2.74076e-07	Non-normal
159	X10425_495.3435_9.96_NA	3.03886e-14	1.82621e-13	Non-normal
160	X10427_695.3042_9.95_NA	1.67272e-09	2.65506e-09	Non-normal
161	X10428_655.3117_9.95_NA	1.71112e-09	2.71321e-09	Non-normal
162	X10429_545.1658_9.95_NA	3.3084e-13	1.13566e-12	Non-normal
163	X1042_225.0432_1.76_NA	0.00822116	0.00882824	Non-normal
164	X10433_151.0755_9.95_NA	3.89424e-12	9.6281e-12	Non-normal
165	X10435_281.1176_9.94_NA	3.02835e-15	5.03298e-14	Non-normal
166	X10436_473.1812_9.95_NA	1.59011e-15	3.56404e-14	Non-normal
167	X10437_541.1709_9.96_NA	1.03481e-11	2.27986e-11	Non-normal
168	X10440_341.1501_9.96_NA	1.41902e-11	3.0412e-11	Non-normal
169	X10441_219.1746_9.96_NA	0.0700435	0.0727275	Normal
170	X10443_369.2751_9.96_NA	1.06787e-13	4.65056e-13	Non-normal
171	X10444_559.1815_9.96_NA	1.54997e-11	3.29611e-11	Non-normal
172	X10445_216.1961_9.96_NA	0.000329249	0.000374013	Non-normal
173	X10448_332.1496_9.95_NA	1.80675e-13	6.86952e-13	Non-normal
174	X10449_507.3182_9.96_NA	2.12405e-11	4.4298e-11	Non-normal
175	X10450_288.2536_9.96_NA	2.11812e-08	3.07685e-08	Non-normal
176	X10451_581.1634_9.97_NA	8.55026e-12	1.92417e-11	Non-normal
177	X10455_191.0705_9.96_NA	2.09019e-06	2.65976e-06	Non-normal
178	X10459_211.0828_9.97_NA	2.07012e-13	7.68255e-13	Non-normal
179	X1045_203.1836_1.75_NA	0.139051	0.143226	Normal
180	X10461_261.1125_9.97_NA	3.59419e-12	8.95036e-12	Non-normal
181	X10462_347.1855_9.98_NA	1.29931e-09	2.08338e-09	Non-normal
182	X10466_277.1075_9.97_NA	2.40157e-12	6.25858e-12	Non-normal
183	X10467_372.2901_9.96_NA	1.50048e-13	5.94341e-13	Non-normal
184	X10468_251.1256_9.97_NA	0.000264264	0.000301698	Non-normal
185	X10473_229.1438_9.97_NA	5.95866e-05	7.01987e-05	Non-normal
186	X10486_271.1444_9.97_NA	2.16366e-13	7.98264e-13	Non-normal
187	X10489_358.238_9.97_NA	3.75751e-08	5.35437e-08	Non-normal
188	X10492_380.2199_9.98_NA	1.78356e-09	2.82305e-09	Non-normal
189	X10495_302.2693_9.98_NA	7.31726e-10	1.21102e-09	Non-normal
190	X10496_450.2505_9.97_NA	6.20607e-15	7.33962e-14	Non-normal
191	X10497_367.2096_9.96_NA	9.43436e-14	4.28275e-13	Non-normal
192	X104_185.9836_1.4_NA	0.0012998	0.00144073	Non-normal
193	X10503_317.2115_9.99_NA	1.83394e-10	3.3045e-10	Non-normal
194	X10504_188.0708_9.99_NA	7.51213e-12	1.71397e-11	Non-normal
195	X10505_303.0866_9.99_NA	9.41563e-14	4.2774e-13	Non-normal
196	X10506_483.1291_9.99_NA	9.43541e-14	4.28275e-13	Non-normal
197	X10507_505.1109_9.99_NA	2.14146e-13	7.9144e-13	Non-normal
198	X10509_295.1445_9.99_NA	1.87494e-13	7.05606e-13	Non-normal
199	X1050_319.1003_1.76_NA	6.49438e-14	3.23433e-13	Non-normal
200	X10513_443.2431_9.97_NA	9.61229e-13	2.85937e-12	Non-normal
201	X10514_317.1265_9.99_NA	2.43221e-13	8.77086e-13	Non-normal
202	X10517_489.2752_9.99_NA	1.77285e-12	4.80498e-12	Non-normal
203	X10521_348.2902_9.99_NA	2.92494e-13	1.0244e-12	Non-normal
204	X10522_390.2643_10_NA	7.95527e-14	3.78087e-13	Non-normal
205	X10528_213.1488_9.96_NA	4.29254e-15	5.89888e-14	Non-normal
206	X1052_182.0814_1.79_NA	8.64975e-13	2.60564e-12	Non-normal
207	X10531_212.1648_10_NA	1.38534e-08	2.03672e-08	Non-normal
208	X10532_359.222_10_NA	4.21058e-09	6.44165e-09	Non-normal
209	X10533_234.1467_10_NA	2.92835e-12	7.46064e-12	Non-normal
210	X10537_222.1128_10.01_NA	6.00553e-13	1.89832e-12	Non-normal
211	X10538_475.1505_10_NA	4.90197e-16	2.69186e-14	Non-normal
212	X10539_497.1325_10.01_NA	5.04991e-16	2.69186e-14	Non-normal
213	X10540_474.3221_10.01_NA	4.47092e-14	2.43028e-13	Non-normal
214	X10541_325.249_10.01_NA	1.35994e-08	2.00048e-08	Non-normal
215	X10542_347.231_10.01_NA	0.000135809	0.000157227	Non-normal
216	X10543_411.2532_10.01_NA	6.89904e-14	3.3858e-13	Non-normal
217	X10546_451.2469_10.03_NA	7.60381e-14	3.64622e-13	Non-normal
218	X10552_429.2639_10.01_NA	5.25851e-14	2.74278e-13	Non-normal
219	X10561_317.0856_10.01_NA	1.13563e-14	9.97103e-14	Non-normal
220	X10563_266.1391_10_NA	4.49205e-15	6.06285e-14	Non-normal
221	X10564_340.1616_10.02_NA	1.31199e-14	1.07193e-13	Non-normal
222	X10567_329.2115_10.01_NA	8.6021e-09	1.28731e-08	Non-normal
223	X10573_271.2059_10.01_NA	1.10133e-10	2.04537e-10	Non-normal
224	X10575_207.0655_10.02_NA	1.16526e-12	3.37392e-12	Non-normal
225	X10584_354.2642_10.03_NA	2.37552e-14	1.55601e-13	Non-normal
226	X10585_128.0709_10.01_NA	4.58385e-14	2.47408e-13	Non-normal
227	X10586_311.1375_10.04_NA	4.64754e-15	6.15143e-14	Non-normal
228	X1058_166.0865_1.8_NA	1.0864e-14	9.78768e-14	Non-normal
229	X10593_263.6039_10.03_NA	4.08363e-07	5.40795e-07	Non-normal
230	X10594_519.2569_10.03_NA	6.55684e-14	3.255e-13	Non-normal
231	X10597_351.2146_10.04_NA	5.92446e-11	1.14582e-10	Non-normal
232	X10598_255.6177_10.03_NA	2.83865e-05	3.39086e-05	Non-normal
233	X1059_112.0396_1.76_NA	2.32056e-07	3.12415e-07	Non-normal
234	X10607_171.1171_10.03_NA	0.0023433	0.00257076	Non-normal
235	X10608_350.2362_10.02_NA	1.37296e-05	1.67005e-05	Non-normal
236	X10613_327.1604_10.01_NA	3.42686e-05	4.07892e-05	Non-normal
237	X10615_477.1888_10.03_NA	1.26258e-14	1.05418e-13	Non-normal
238	X10616_500.2646_10.04_NA	1.61472e-14	1.20771e-13	Non-normal
239	X10617_613.2397_10.03_NA	9.6736e-15	9.35358e-14	Non-normal
240	X10618_129.0701_10.04_NA	0.0612195	0.0637013	Normal
241	X1061_247.0815_1.79_NA	1.20713e-15	3.12669e-14	Non-normal
242	X10623_139.1119_10.05_NA	2.1122e-05	2.53924e-05	Non-normal
243	X10625_299.1105_10.04_NA	0.105838	0.109374	Normal
244	X10629_325.0598_10.05_NA	8.78133e-16	2.72958e-14	Non-normal
245	X10630_1047.254_10.04_NA	5.20795e-16	2.69186e-14	Non-normal
246	X10632_229.1802_10.04_NA	1.43672e-05	1.74543e-05	Non-normal
247	X10633_345.1709_10.04_NA	3.58194e-09	5.51539e-09	Non-normal
248	X10634_349.1391_10.04_NA	5.28982e-06	6.58796e-06	Non-normal
249	X10635_319.0816_10.04_NA	3.65924e-15	5.4867e-14	Non-normal
250	X10636_189.1024_10.05_NA	3.75961e-12	9.33621e-12	Non-normal
251	X10640_513.1397_10.04_NA	7.85745e-15	8.35137e-14	Non-normal
252	X10642_535.1216_10.04_NA	1.87415e-14	1.33917e-13	Non-normal
253	X1064_146.1177_1.77_NA	1.13245e-12	3.28828e-12	Non-normal
254	X10650_187.112_10.04_NA	0.266141	0.271597	Normal
255	X10654_269.1751_10.04_NA	4.09936e-08	5.81826e-08	Non-normal
256	X10663_417.227_10.05_NA	2.8198e-11	5.76841e-11	Non-normal
257	X10666_298.1554_10.05_NA	5.80656e-13	1.84305e-12	Non-normal
258	X10667_427.267_10.05_NA	6.46019e-13	2.01879e-12	Non-normal
259	X10668_452.2414_10.05_NA	6.73186e-14	3.32033e-13	Non-normal
260	X10669_177.0549_10.06_NA	1.38664e-13	5.58361e-13	Non-normal
261	X10676_430.2593_10.05_NA	4.23079e-13	1.39846e-12	Non-normal
262	X10677_310.1341_10.06_NA	1.67261e-13	6.48387e-13	Non-normal
263	X10678_259.1445_10.06_NA	3.06207e-12	7.76619e-12	Non-normal
264	X10684_369.264_10.06_NA	1.92688e-10	3.46146e-10	Non-normal
265	X10685_311.222_10.08_NA	1.5241e-13	6.01974e-13	Non-normal
266	X10690_257.2227_10.07_NA	2.69908e-07	3.62053e-07	Non-normal
267	X10691_233.1287_10.06_NA	1.21463e-11	2.63589e-11	Non-normal
268	X10692_254.1179_10.06_NA	7.7776e-12	1.76738e-11	Non-normal
269	X10694_422.3115_10.06_NA	1.15409e-11	2.51777e-11	Non-normal
270	X10698_449.181_10.07_NA	1.26572e-13	5.25051e-13	Non-normal
271	X1069_297.0828_1.77_NA	0.00547851	0.00592706	Non-normal
272	X10700_521.2287_10.06_NA	5.15546e-16	2.69186e-14	Non-normal
273	X10704_331.1908_10.07_NA	0.000181803	0.000209298	Non-normal
274	X10707_313.1438_10.07_NA	1.95811e-15	3.92466e-14	Non-normal
275	X1070_217.0035_1.85_NA	4.71876e-12	1.13981e-11	Non-normal
276	X10710_191.0705_10.05_NA	8.64265e-12	1.9421e-11	Non-normal
277	X10712_541.1709_10.07_NA	4.20106e-12	1.02822e-11	Non-normal
278	X10713_303.1958_10.08_NA	1.58565e-07	2.15918e-07	Non-normal
279	X10714_372.2173_10.07_NA	7.55546e-07	9.83175e-07	Non-normal
280	X10715_581.1634_10.07_NA	6.50627e-12	1.51252e-11	Non-normal
281	X10718_313.1803_10.07_NA	0.0094389	0.0101136	Non-normal
282	X10720_164.1072_10.07_NA	1.23679e-11	2.68181e-11	Non-normal
283	X10722_559.1815_10.07_NA	6.52629e-12	1.5152e-11	Non-normal
284	X10723_349.2012_10.07_NA	1.64428e-05	1.98856e-05	Non-normal
285	X10724_190.1229_10.07_NA	1.24189e-12	3.56256e-12	Non-normal
286	X10727_390.2278_10.07_NA	9.52355e-07	1.23149e-06	Non-normal
287	X10732_326.2095_10.07_NA	4.83987e-05	5.72135e-05	Non-normal
288	X10733_233.1176_10.07_NA	5.74816e-11	1.1143e-10	Non-normal
289	X10734_315.1455_10.07_NA	3.22182e-14	1.91339e-13	Non-normal
290	X10735_251.1271_10.04_NA	1.23661e-13	5.17211e-13	Non-normal
291	X10738_302.2693_10.08_NA	8.37244e-10	1.37292e-09	Non-normal
292	X1073_130.0865_1.8_NA	3.56502e-10	6.17817e-10	Non-normal
293	X10741_179.0704_10.09_NA	8.30476e-11	1.56931e-10	Non-normal
294	X10742_248.1291_10.06_NA	8.66502e-12	1.9459e-11	Non-normal
295	X10748_315.1959_10.12_NA	7.2205e-10	1.19577e-09	Non-normal
296	X10750_304.2849_10.08_NA	6.24425e-10	1.04443e-09	Non-normal
297	X10752_283.1696_10.09_NA	1.57716e-14	1.18875e-13	Non-normal
298	X10754_311.165_10.04_NA	1.19085e-08	1.76118e-08	Non-normal
299	X10757_293.154_10.08_NA	9.10576e-15	9.15967e-14	Non-normal
300	X1075_190.1076_1.78_NA	1.48087e-13	5.88552e-13	Non-normal
301	X10760_420.2747_10.09_NA	7.44902e-15	8.11057e-14	Non-normal
302	X10761_229.1339_10.07_NA	9.51439e-11	1.78372e-10	Non-normal
303	X10765_519.2858_10.09_NA	1.37536e-10	2.51417e-10	Non-normal
304	X10768_438.226_10.09_NA	9.05684e-15	9.14663e-14	Non-normal
305	X10772_333.0972_10.09_NA	3.41375e-14	1.9919e-13	Non-normal
306	X10777_375.2165_10.09_NA	9.55731e-15	9.29082e-14	Non-normal
307	X10778_397.1989_10.1_NA	8.50616e-15	8.79627e-14	Non-normal
308	X10781_285.1852_10.09_NA	5.99291e-07	7.83654e-07	Non-normal
309	X10784_347.1858_10.1_NA	7.5342e-13	2.29993e-12	Non-normal
310	X10789_247.1179_10.11_NA	1.1585e-08	1.71523e-08	Non-normal
311	X10792_589.2988_10.11_NA	8.76159e-09	1.31008e-08	Non-normal
312	X10793_293.2113_10.11_NA	3.58303e-05	4.26055e-05	Non-normal
313	X10796_584.3433_10.1_NA	1.4807e-09	2.36466e-09	Non-normal
314	X10797_503.1818_10.1_NA	1.15976e-14	1.00772e-13	Non-normal
315	X10799_520.2897_10.09_NA	7.33014e-10	1.21278e-09	Non-normal
316	X10802_367.1293_10.11_NA	1.0105e-14	9.53023e-14	Non-normal
317	X10804_431.2797_10.11_NA	5.75779e-16	2.69186e-14	Non-normal
318	X10805_453.2617_10.11_NA	7.1715e-16	2.69186e-14	Non-normal
319	X10808_549.3062_10.11_NA	1.31925e-09	2.11377e-09	Non-normal
320	X10809_492.2596_10.11_NA	6.76003e-14	3.32907e-13	Non-normal
321	X1080_111.0556_1.78_NA	9.22064e-09	1.37507e-08	Non-normal
[truncated: 10,382 more rows]
