# Supplementary material for: Multisolvent metabolite profiling of coffee waste by UHPLC-HRMS/MS and molecular networking
Source: Comput Struct Biotechnol J. 2025 Oct 30;27:5116–28. doi: 10.1016/j.csbj.2025.10.060 (PMC12663856; doi:10.1016/j.csbj.2025.10.060)
Supplement: Supplementary file 3 — Supplementary material [file mmc3.xlsx]

## Sheet: NEG mode-Raw Mat.
	X10000_339.2002_14.67_NA	X10002_323.2594_14.67_NA	X10004_281.2487_14.67_NA	X10005_343.1405_14.67_NA	X10006_659.4171_14.69_NA	X10007_371.2918_14.69_NA	X10009_643.4221_14.69_NA	X1000_167.0109_1.56_NA	X10010_480.3099_14.71_NA	X10011_346.9973_14.7_NA	X10012_403.903_14.7_NA	X10014_341.1092_14.71_Sucrose - 40.0 eV	X10015_371.3169_14.71_NA	X10016_540.331_14.72_NA	X10017_311.1689_14.7_NA	X10018_387.1148_14.73_NA	X1001_229.9523_1.58_NA	X10020_411.3118_14.73_NA	X10022_398.3027_14.72_NA	X10023_585.3444_14.72_NA	X10024_297.2437_14.75_NA	X10025_549.3677_14.72_NA	X10026_595.3733_14.72_NA	X10027_829.4967_14.72_Massbank:PR308529 Ginsenoside F2	X10028_527.3858_14.73_NA	X10029_627.3111_14.72_NA	X10030_775.4071_14.72_NA	X10032_819.4678_14.74_NA	X10033_625.4116_14.77_NA	X10035_563.3624_14.72_NA	X10036_601.2955_14.74_NA	X10038_519.3359_14.73_NA	X10039_483.3596_14.74_NA	X10040_372.1433_14.72_NA	X10041_529.365_14.74_NA	X10042_449.3276_14.74_NA	X10043_607.4586_14.73_NA	X10044_365.9104_14.76_NA	X10045_181.0713_14.75_NA	X10046_418.9276_14.75_NA	X10047_353.9547_14.75_NA	X10048_529.4015_14.76_NA	X10049_565.3782_14.75_NA	X10051_575.4069_14.75_NA	X10052_530.4048_14.75_NA	X10054_414.9847_14.77_NA	X10057_429.286_14.77_NA	X10058_297.9229_14.79_NA	X10060_389.008_14.79_NA
1000ppm_no10_GBAX_xylene_inMeOH_neg1.mzML	-0.410074	-0.446396	-0.237843	-0.276471	-0.558099	0.573434	-0.535204	-0.238472	-0.200369	-0.491716	-0.360113	-0.320653	1.75313	-0.262517	-0.0293872	-0.33413	1.65786	-0.335658	-0.204783	3.10108	-0.436607	3.11329	3.59004	-0.321532	3.15079	3.23093	-0.499645	-0.309925	-0.408369	3.11715	-0.392311	0.0200689	0.150277	-0.347255	0.116599	-0.332436	-0.32072	-0.198019	-0.306116	-0.317562	-0.426903	1.93539	1.6965	2.25736	2.12818	-0.136746	-0.455207	-1.31358	-0.608746
1000ppm_no10_GBAX_xylene_inMeOH_neg2.mzML	-0.700814	-0.45364	-0.264196	-0.341715	-0.571141	0.383412	-0.547378	-0.416443	-0.200248	-0.345261	1.82637	-0.312229	0.195143	-0.261473	-0.681064	-0.254135	1.56217	-0.298304	-0.240306	2.84888	-0.458075	3.24564	3.11155	-0.326068	2.91287	3.10562	-0.168007	-0.282758	-0.340557	2.3881	-0.267368	-0.191664	0.0704162	-0.352737	0.0259207	-0.329134	-0.337049	0.0897718	-0.319821	-0.682022	-0.526566	2.13986	2.21443	2.45673	2.16888	0.0579238	-0.461702	1.6079	-0.609284
1000ppm_no10_GBAX_xylene_inMeOH_neg3.mzML	-0.101761	-0.452791	-0.26343	-0.31148	-0.569488	0.288511	-0.546175	-0.521931	-0.214869	-0.0382993	-0.145132	-0.381564	2.0541	-0.266454	-1.22164	-0.298867	1.57085	-0.341176	-0.225955	2.5035	-0.398395	2.70896	2.92024	-0.238878	2.78009	2.72355	-0.781516	-0.310256	-0.362549	2.44442	-0.386969	-0.0295286	0.0495785	-0.380445	0.0170582	-0.332439	-0.32988	-0.132085	-0.359903	1.77739	-0.46331	2.10857	2.09521	2.20284	2.01923	-0.792179	-0.457038	0.678603	-0.548605
1000ppm_no11_GBRH_hexane_inMeOH_neg1.mzML	0.172795	2.33887	-0.218584	-0.345777	2.59574	0.289126	1.84833	-0.730783	-0.22351	-0.837243	-0.378441	-0.353283	-0.633469	-0.270175	-1.09136	-0.330248	-0.509168	2.32122	-0.253066	-0.455469	2.23898	-0.468344	-0.499894	-0.322743	-0.653733	-0.583586	-0.499587	-0.265883	2.96839	-0.441735	-0.635131	-0.822981	-0.889878	-0.38484	-0.889965	2.49187	2.42854	-0.543512	-0.314753	0.502908	-0.565856	-0.646688	-0.708529	-0.645467	-0.660993	-0.593795	-0.46863	-1.31533	-0.564411
1000ppm_no11_GBRH_hexane_inMeOH_neg2.mzML	0.348232	4.29262	-0.262231	-0.343655	1.79897	0.169332	0.390792	-0.667249	-0.204966	0.301545	-0.0481432	-0.347117	-0.648153	-0.267402	-0.535545	-0.246018	-0.520198	2.11918	-0.2162	-0.494313	2.71397	-0.497225	-0.4786	-0.284467	-0.665762	-0.584721	-0.855598	-0.268933	3.04803	-0.46888	-0.633982	-0.794891	-0.904756	-0.400211	-0.903865	2.2952	2.32137	-0.64328	-0.364827	1.88207	-0.4154	-0.754851	-0.640884	-0.607385	-0.81422	-0.805196	-0.461291	-1.33481	-0.432438
1000ppm_no11_GBRH_hexane_inMeOH_neg3.mzML	0.162852	2.0296	-0.216344	-0.339004	1.97247	0.453152	2.58027	-0.728688	-0.244818	0.0467047	0.087551	-0.316744	-0.652683	-0.26942	-0.567128	-0.311837	-0.532483	1.36579	-0.23541	-0.466129	2.35467	-0.509191	-0.512547	-0.304151	-0.666589	-0.597325	-1.08283	-0.305477	2.76415	-0.471202	-0.638608	-0.786842	-0.904516	-0.378387	-0.904237	2.34285	2.83846	0.594881	-0.315108	-0.526762	-0.497315	-0.700852	-0.661676	-0.622148	-0.669015	-0.777185	-0.4582	2.76028	-0.477807
1000ppm_no12_GBRE_EtOH_inMeOH_neg1.mzML	-0.438594	-0.449483	-0.265336	-0.34395	-0.553795	-0.317323	-0.63541	-0.802933	3.36733	-0.865567	-0.406532	0.201949	1.7723	4.1653	1.37437	-0.328071	-0.526759	-0.326821	-0.248842	-0.483348	-0.440718	-0.478691	-0.484706	-0.319918	-0.318942	-0.322311	-0.759377	-0.305538	-0.344917	-0.419643	0.594098	0.0652982	0.211758	-0.398237	0.232656	-0.327236	-0.322571	-0.397266	-0.367797	-0.307821	-0.47667	-0.26625	-0.625885	-0.676677	-0.142292	-0.513632	-0.456439	1.69139	-0.365729
1000ppm_no12_GBRE_EtOH_inMeOH_neg2.mzML	-0.0777708	-0.445893	-0.220746	-0.317961	-0.563265	-0.324296	-0.633179	-0.792843	6.02653	-0.612461	0.506726	0.921882	1.95548	4.43659	-1.13788	0.109358	-0.542523	-0.351633	-0.226326	-0.499867	-0.44972	-0.475085	-0.500604	-0.317543	-0.294007	-0.345631	-0.705794	-0.251413	-0.353829	-0.458367	0.155512	0.137333	0.27816	-0.373281	0.141466	-0.328854	-0.333586	0.634652	-0.328296	4.85631	-0.40251	-0.264121	-0.634655	-0.356783	-0.261023	0.0698139	-0.467614	0.847129	-0.602474
1000ppm_no12_GBRE_EtOH_inMeOH_neg3.mzML	-0.387874	-0.44605	-0.270289	-0.340505	-0.556566	0.162718	-0.632917	-0.920454	2.94165	0.47254	0.204008	0.0589852	1.43493	4.2827	0.229725	0.309826	-0.509964	-0.393232	-0.264713	-0.489908	-0.399671	-0.510523	-0.49855	-0.310634	-0.333121	-0.331778	-0.739626	-0.265252	-0.361437	-0.419894	-0.0527407	0.0293193	0.241898	-0.387272	0.191132	-0.331072	-0.321906	-0.0348928	-0.325068	-0.510872	-0.558949	-0.273574	-0.67928	-0.67548	-0.380928	-0.226685	-0.464784	0.95608	-0.504556
1000ppm_no13_GBREA_EtAcetate_inMeOH_neg1.mzML	-0.24154	-0.453328	-0.229982	-0.346282	-0.403237	-0.303111	0.842156	-0.287119	-0.196014	-0.54088	-0.583886	3.57805	-0.635715	-0.216468	0.0893665	4.05825	-0.502149	-0.353679	-0.203174	-0.450152	0.202226	-0.510948	-0.481624	2.22488	-0.361645	-0.357728	-1.00048	3.81023	-0.0374897	-0.46422	-0.315393	-0.24929	0.0497231	-0.398773	0.115586	-0.327697	-0.337724	-0.522082	3.20255	-0.504121	-0.494904	0.146857	-0.702946	-0.290753	0.179612	-0.732965	-0.463072	-0.520945	-0.396057
1000ppm_no13_GBREA_EtAcetate_inMeOH_neg2.mzML	-0.412229	-0.453759	-0.27021	-0.339683	-0.552631	-0.305062	1.12408	-0.127217	-0.204482	5.98291	-0.26944	3.62427	-0.630264	-0.200583	-0.32516	4.73572	-0.507465	-0.350129	-0.208724	-0.458431	0.168304	-0.48325	-0.351673	4.21602	-0.379327	-0.483097	-0.316659	3.70332	-0.365284	-0.446207	-0.418784	-0.328523	0.0498652	-0.397286	0.0234324	-0.332582	-0.325255	-0.553233	3.12239	-0.390935	-0.579408	0.027241	-0.698592	-0.319727	0.22425	-0.533921	-0.461467	-0.953104	-0.438353
1000ppm_no13_GBREA_EtAcetate_inMeOH_neg3.mzML	-0.0863118	-0.452409	0.0743129	-0.346103	-0.571642	-1.31306	1.21235	-0.0135124	-0.225946	-0.15804	-0.510665	4.06076	-0.661417	-0.00170762	0.936816	3.57807	-0.518229	-0.412874	-0.232989	-0.469237	-0.166937	-0.503151	-0.36843	5.14124	-0.371243	-0.403902	-1.08021	4.73925	0.186966	-0.461066	0.486164	-0.0454357	0.0845461	-0.389314	0.0945125	-0.332561	-0.338116	-0.796038	2.71869	-0.603422	-0.54539	0.161189	-0.323898	-0.61716	0.2756	-0.653868	-0.46673	-0.6784	-0.619117
1000ppm_no14_GBRT_toluene_inMeOH_neg1.mzML	-0.584303	-0.44701	-0.259382	-0.34336	0.225661	-0.353107	1.34726	-0.215317	-0.232271	-0.736479	-0.60661	-0.341721	-0.30266	-0.265526	0.662388	-0.352128	-0.541431	-0.361126	-0.208176	-0.47667	-0.19364	-0.294538	-0.486347	-0.253243	0.0217497	0.0273624	-0.883019	-0.286018	0.382403	-0.448576	2.78837	2.67082	2.75634	-0.387522	2.70641	-0.326488	-0.328679	-0.474314	-0.315576	-0.652434	-0.589105	0.0663299	-0.310239	-0.648149	0.136548	-0.577766	-0.459769	-0.465978	-0.65601
1000ppm_no14_GBRT_toluene_inMeOH_neg2.mzML	-0.521444	-0.409591	-0.230965	-0.347357	0.260158	-0.591341	0.942731	-0.362997	-0.241742	-0.738698	-0.171851	-0.351099	-0.688329	-0.266937	0.710786	-0.337953	-0.544369	-0.294561	-0.264147	0.0561683	-0.199666	-0.0265985	0.0347213	-0.301682	0.0357876	0.0783568	-0.284373	-0.254538	-0.38734	-0.0040611	2.74903	2.74871	2.76935	-0.39296	2.64578	-0.332404	-0.32072	-0.62006	-0.314559	-0.408581	-0.538041	0.0326116	-0.30661	-0.251276	0.115021	-0.373796	-0.462639	0.71168	-0.649464
1000ppm_no14_GBRT_toluene_inMeOH_neg3.mzML	-0.211277	-0.372694	-0.241793	-0.339683	0.244459	-0.875065	1.24299	-0.270248	-0.224132	-0.50396	-0.147666	-0.328654	-0.351458	-0.269496	0.458569	-0.318631	-0.541094	-0.373976	-0.256141	-0.157265	0.170274	0.0168591	-0.256782	-0.285678	0.0490839	-0.0805311	-0.485858	-0.277574	-0.0605601	-0.126005	3.16296	2.88086	2.65566	-0.397168	2.82328	-0.327203	-0.320276	-0.129427	-0.368442	-0.291296	-0.5444	0.153055	0.0780971	-0.333867	-0.348919	0.162947	-0.459434	-0.205847	-0.251467
1000ppm_no15_GBRX_xylene_inMeOH_neg1.mzML	-0.511088	-0.455258	-0.201212	-0.325	-0.573362	-0.962206	-0.631576	-0.36901	-0.210012	0.192372	-0.357015	-0.323075	-0.355968	-0.262894	-0.442011	-0.276369	-0.45405	-0.313817	-0.211587	1.95338	-0.452256	1.8639	1.60568	-0.304579	1.82551	1.96639	-0.464077	-0.30429	-0.410763	1.81639	1.48188	2.37396	2.29757	-0.388742	2.39106	-0.332238	-0.327546	0.628581	-0.303324	0.0206195	0.119116	0.0313853	0.32028	-0.246318	0.0318922	-0.813407	-0.465916	0.623512	-0.654454
1000ppm_no15_GBRX_xylene_inMeOH_neg2.mzML	0.632541	-0.44876	-0.244741	-0.345914	-0.55942	-0.633933	-0.636018	-0.767047	-0.227415	-0.65105	-0.505641	-0.351209	0.0495353	-0.26405	1.01377	-0.255105	-0.509189	-0.315823	-0.224047	1.67272	-0.411607	1.5295	1.68749	-0.293443	1.61597	1.50831	-1.07218	-0.259196	-0.393944	1.51735	3.15392	2.39104	2.32168	-0.397029	2.31782	-0.330202	-0.334969	-0.562615	-0.325245	-0.582036	-0.451028	-0.0236616	-0.320992	0.0744604	-0.116622	-0.830673	-0.466151	-0.136643	-0.589733
1000ppm_no15_GBRX_xylene_inMeOH_neg3.mzML	2.89656	-0.451008	-0.258222	-0.343316	-0.555298	-0.835974	-0.636257	-0.88864	-0.189706	-0.131556	-0.234133	-0.339886	-0.370245	-0.263955	1.04608	-0.290015	-0.414644	-0.400988	-0.261744	1.95735	-0.443785	1.80941	1.69953	-0.317852	1.86344	1.738	-0.259499	-0.287837	-0.37238	2.16625	2.99886	2.55963	2.5339	-0.373659	2.42707	-0.332447	-0.323069	-0.310721	-0.319967	1.66257	-0.520745	0.0405602	-0.283011	-0.269325	0.0381624	-0.400229	-0.460921	0.425316	-0.646096
1000ppm_no16_GBMH_hexane_inMeOH_neg1.mzML	-0.792701	2.00114	-0.259814	-0.346987	2.97345	-0.594148	1.70205	-0.616235	-0.217219	-0.570161	0.279391	-0.338326	-0.693281	-0.262432	1.86248	-0.249312	-0.510617	3.61239	-0.234969	-0.480267	2.79531	-0.510982	-0.507257	-0.276228	-0.661929	-0.595533	-0.664269	-0.256011	2.35333	-0.469759	-0.644815	-0.824718	-0.818572	-0.40198	-0.903261	3.26381	3.22081	-0.82913	-0.307246	-0.275718	-0.488529	-0.740059	-0.630447	-0.598186	-0.805222	-0.388516	-0.4668	-0.425578	-0.644256
1000ppm_no16_GBMH_hexane_inMeOH_neg2.mzML	1.83711	2.02041	-0.224264	-0.316505	2.45462	-1.2345	3.13702	-0.574172	-0.218532	-0.345119	-0.227422	-0.313752	-0.634909	-0.264841	-1.14187	-0.281986	-0.519851	3.38046	-0.223905	-0.462161	3.38349	-0.478588	-0.499039	-0.281143	-0.665842	-0.586026	-0.948289	-0.248558	3.65616	-0.4324	-0.640571	-0.793662	-0.881207	-0.400154	-0.905	3.573	3.37526	-0.737569	-0.339531	0.145711	0.0206426	-0.744178	-0.62678	-0.639038	-0.813498	-0.704272	-0.465638	-0.771623	-0.663179
1000ppm_no16_GBMH_hexane_inMeOH_neg3.mzML	0.499256	2.15465	-0.212708	-0.346597	3.10565	-0.988628	3.67812	-0.613337	-0.205554	-0.722666	-0.648826	-0.378334	-0.682014	-0.264339	1.29482	-0.310249	-0.522881	3.99602	-0.246226	-0.48934	3.58127	-0.477841	-0.508275	-0.29539	-0.666736	-0.591953	-0.786498	-0.276326	2.74348	-0.471249	-0.630443	-0.787855	-0.88262	-0.411008	-0.90394	3.58991	3.47903	-0.711638	-0.310895	0.621387	-0.548453	-0.765205	-0.658113	-0.659476	-0.800961	-1.06118	-0.456468	-1.44794	-0.591912
1000ppm_no17_GBME_EtOH_inMeOH_neg1.mzML	-0.254228	-0.453	-0.21601	-0.346253	-0.182353	-0.965673	-0.611902	-0.735475	-0.246374	0.00280881	-0.643499	-0.360789	1.46837	-0.185719	0.624537	-0.326513	-0.0362779	-0.403072	-0.254586	-0.312694	-0.429644	-0.342968	-0.316037	-0.228952	-0.11398	-0.199609	-0.992892	-0.255365	-0.403539	-0.239908	-0.156361	0.207448	0.0308112	-0.399801	0.0236552	-0.328225	-0.33836	-0.726362	-0.342195	-0.260863	-0.547236	-0.00292974	0.027765	-0.255797	-0.00659324	-0.829179	-0.465164	1.84052	-0.271907
1000ppm_no17_GBME_EtOH_inMeOH_neg2.mzML	0.968148	-0.449844	-0.221217	-0.340904	-0.163882	-1.33661	-0.615935	-0.86476	-0.227986	-0.245787	-0.547422	-0.317735	1.28617	-0.103068	-0.512098	-0.267634	-0.367074	-0.319373	-0.22311	-0.302341	-0.455572	-0.103862	-0.180066	-0.2829	-0.0686504	-0.175109	-0.51735	-0.288438	-0.361673	-0.245276	-0.370766	0.280743	0.0554223	-0.399522	0.0951124	-0.331202	-0.319845	-0.626337	-0.358127	-0.246213	-0.474478	0.0943078	-0.192064	0.235688	-0.0962647	-0.597308	-0.457991	1.69923	-0.651163
1000ppm_no17_GBME_EtOH_inMeOH_neg3.mzML	0.311718	-0.453929	0.0767154	-0.33894	-0.307643	-1.32648	-0.611165	-0.726119	-0.229627	0.260313	0.168724	-0.358403	0.79892	-0.125562	1.62489	-0.289868	-0.130092	-0.343916	-0.210244	0.00737419	-0.449388	-0.232905	-0.0835869	-0.237667	-0.0645148	0.0072015	-0.865411	-0.254824	-0.375671	0.00494181	-0.166641	0.271436	0.162114	-0.398243	0.145634	-0.32993	-0.322557	1.00744	-0.366392	-0.331598	-0.570632	0.208034	-0.366014	0.243352	0.165498	-0.650162	-0.460196	-0.277899	-0.408587
1000ppm_no18_GBMEA_EtAcetate_inMeOH_neg1.mzML	-0.910522	-0.0410118	4.8011	-0.344894	-0.453014	-0.952593	-0.346534	2.92203	-0.234121	0.165927	0.111012	-0.37615	-0.380419	-0.215546	-0.392602	-0.252017	2.13658	-0.311154	-0.251864	-0.489684	0.716519	-0.510753	-0.47499	-0.31099	-0.349292	-0.304707	-0.446065	-0.25251	-0.390097	-0.450663	-0.556938	-0.557572	-0.368582	-0.390072	-0.378993	-0.32851	-0.322222	-0.200138	-0.339644	0.801197	-0.570497	0.0968231	-0.254495	-0.277981	0.0158747	-0.745456	-0.45678	-0.589815	-0.0566819
1000ppm_no18_GBMEA_EtAcetate_inMeOH_neg2.mzML	-0.821997	-0.0636012	3.42171	-0.346513	-0.572717	-1.40263	-0.45061	2.99251	-0.206729	-0.443116	-0.157237	-0.367946	-0.690229	-0.230499	-0.270793	-0.268458	1.69453	-0.294214	-0.211198	-0.484195	0.408838	-0.347248	-0.363743	-0.289738	-0.355607	-0.345385	-1.18485	-0.305853	-0.388857	-0.432321	-0.417645	-0.590283	-0.329238	-0.375795	-0.324282	-0.332372	-0.327493	-0.594174	-0.0922385	-0.304583	-0.443167	0.461434	0.148587	0.0696803	-0.0064021	0.161064	-0.468428	0.0142685	-0.667503
1000ppm_no18_GBMEA_EtAcetate_inMeOH_neg3.mzML	-0.545	0.251186	4.5977	-0.341514	-0.559324	-1.59771	-0.436722	3.02526	-0.216649	-0.740694	-0.254869	-0.384005	-0.676044	-0.222389	-0.459697	-0.268928	0.0525329	-0.300851	-0.242109	-0.494894	-0.402738	-0.484628	-0.492703	-0.306811	-0.382429	-0.417356	-1.22465	-0.249024	-0.367849	-0.459889	-0.324149	-0.464468	-0.371902	-0.380416	-0.433319	-0.328144	-0.3378	0.13686	-0.36071	-0.601415	-0.529321	0.110924	0.451088	-0.237606	-0.0199961	-0.401503	-0.46764	-0.364196	-0.637839
1000ppm_no19_GBMT_toluene_inMeOH_neg1.mzML	0.713297	1.76852	-0.247984	-0.324865	1.39058	-1.58544	0.638094	2.50902	-0.211671	-0.449122	-0.263799	-0.373948	-0.388754	-0.269761	0.10596	-0.26137	-0.362803	0.848255	-0.200647	0.322982	0.0532779	0.0325889	-0.301994	-0.258158	0.0755123	0.0667649	-0.821133	-0.298145	-0.372251	-0.453441	-0.163539	0.524288	0.466274	-0.391645	0.457585	-0.25567	-0.323801	-0.579767	-0.359387	-0.132685	-0.576823	1.27502	1.48411	1.72045	1.31495	-0.599445	-0.455452	1.08944	-0.643189
1000ppm_no19_GBMT_toluene_inMeOH_neg2.mzML	-0.798528	1.6332	-0.219292	-0.347665	1.25069	-1.60886	0.802218	1.20665	-0.189861	-0.224287	-0.523265	-0.328563	-0.160395	-0.261906	1.19425	-0.26881	-0.196837	0.0268669	-0.260135	-0.447745	-0.215315	-0.363966	-0.405362	-0.303202	-0.0562487	-0.0468997	-1.06588	-0.278761	-0.119121	-0.304062	0.569222	0.307573	0.363593	-0.40071	0.311107	-0.226398	-0.273303	-0.597477	-0.345391	1.47118	-0.0772828	1.06434	1.17639	0.797411	0.932799	-0.559161	-0.463787	-1.14254	-0.327077
1000ppm_no19_GBMT_toluene_inMeOH_neg3.mzML	-0.140857	1.79083	-0.197045	-0.34458	1.29775	-1.38388	0.625871	2.38303	-0.207005	-1.08867	-0.6566	-0.341189	-0.304169	-0.261677	-0.814422	-0.290574	-0.339755	-0.368883	-0.200877	0.308291	0.395967	-0.122173	0.00113977	-0.313246	0.00956726	0.207175	-0.712855	-0.301871	-0.0988112	-0.263546	0.429353	0.410107	0.39877	-0.411345	0.416671	-0.266106	-0.26357	-0.746274	-0.346876	-0.593007	-0.408392	1.27923	1.20685	1.27105	1.12169	-0.845339	-0.462394	-1.37101	-0.677727
1000ppm_no1_SGCH_hexane_inMeOH_neg1.mzML	-0.511776	-0.450045	-0.214162	0.754466	-0.558648	0.512569	-0.635461	-0.497685	-0.243211	1.36112	-0.195636	-0.336638	-0.662319	-0.270121	-0.675398	-0.282604	-0.529442	-0.299269	-0.238203	-0.466473	-0.410977	-0.507399	-0.510771	-0.235791	-0.666485	-0.587752	1.46589	-0.274779	-0.405099	-0.474544	-0.624298	-0.827469	-0.911897	4.24024	-0.903851	-0.33231	-0.334026	3.11416	-0.322436	0.021237	-0.183048	-0.987642	-0.685238	-0.662668	-0.779778	-0.0854837	-0.459083	-1.1455	1.43781
1000ppm_no1_SGCH_hexane_inMeOH_neg2.mzML	-0.617488	-0.453204	-0.207441	0.793061	-0.573531	0.39663	-0.632941	-0.299145	-0.203704	-0.532358	0.697719	-0.314486	-0.622278	-0.270156	-0.56152	-0.293956	-0.51629	-0.281016	-0.253897	-0.474355	-0.402274	-0.484892	-0.492376	-0.232467	-0.666641	-0.593392	2.0587	-0.285868	-0.361694	-0.417572	-0.645127	-0.830441	-0.912047	0.145441	-0.903225	-0.332357	-0.331381	0.257527	-0.354899	-0.589656	-0.160081	-0.978584	-0.663113	-0.604991	-0.813745	1.40251	-0.467263	0.0520161	-0.273021
1000ppm_no1_SGCH_hexane_inMeOH_neg3.mzML	-0.168362	-0.447255	-0.239258	-0.0696468	-0.556228	0.483371	-0.63235	-0.225445	-0.223717	0.776508	-0.518887	-0.334637	-0.664604	-0.268198	-0.43357	-0.259252	-0.545094	-0.328828	-0.222951	-0.485028	-0.395245	-0.508364	-0.488306	-0.311037	-0.666822	-0.586393	1.20344	-0.299196	-0.374196	-0.473163	-0.629732	-0.826	-0.911918	-0.258165	-0.905105	-0.330396	-0.320505	0.285913	-0.30702	-0.496202	1.77728	-0.988085	-0.62376	-0.605124	-0.822103	2.97254	-0.456349	0.240765	0.796236
1000ppm_no20_GBMX_xylene_inMeOH_neg1.mzML	-0.435977	-0.163491	-0.216599	-0.343779	0.896494	-1.61025	0.072262	0.954212	-0.197085	-0.273488	-0.679493	-0.355981	0.676374	-0.269851	1.36492	-0.319748	1.81287	-0.375018	-0.264907	1.84146	-0.406601	1.97048	1.91372	-0.274993	1.82658	1.74748	-0.865961	-0.292104	-0.341733	2.35721	0.599799	0.523984	0.441037	-0.394905	0.456756	-0.328926	-0.327622	-0.176945	-0.342243	-0.594694	-0.39127	1.27761	1.59656	1.28486	1.6261	-0.792217	-0.465039	-0.532605	-0.390758
1000ppm_no20_GBMX_xylene_inMeOH_neg2.mzML	-0.142214	0.306415	-0.189656	-0.315235	1.04696	-1.67313	0.0828057	0.466201	-0.198779	-0.436953	-0.665987	-0.324507	0.728784	-0.262018	3.18139	-0.366451	1.80954	-0.368535	-0.266286	2.24045	-0.398743	2.18236	1.79303	-0.276513	2.07023	2.03463	-1.08597	-0.311022	-0.347354	2.09495	-0.108751	0.491472	0.544314	-0.368323	0.49315	-0.327337	-0.326465	-0.83893	-0.326456	-0.572685	-0.556341	1.55972	2.0496	1.98408	1.27797	-0.838659	-0.46439	-0.911872	-0.478492
1000ppm_no20_GBMX_xylene_inMeOH_neg3.mzML	1.42266	-0.16234	-0.268775	-0.345996	1.08421	-1.63489	0.172163	0.936113	-0.235987	-0.650577	-0.540527	-0.312871	-0.100432	-0.267108	0.168282	-0.250076	1.79224	-0.375867	-0.245944	2.46792	-0.462949	2.07394	1.90722	-0.248755	2.11439	2.13626	-0.767918	-0.285868	-0.332137	2.87985	-0.174949	0.593883	0.420498	-0.379584	0.537783	-0.331453	-0.331047	-0.841665	-0.313316	-0.498678	0.304001	1.0216	1.95406	1.04468	1.21125	-0.88226	-0.455028	-1.28214	-0.442783
1000ppm_no2_SGCE_EtOH_inMeOH_neg1.mzML	-0.129953	-0.449746	-0.269188	0.742386	-0.566011	0.697273	-0.633768	-0.330978	-0.209822	-0.55753	-0.539031	-0.347337	-0.630475	-0.267127	-0.14135	-0.253253	-0.540951	-0.311154	-0.221749	-0.495331	-0.39745	-0.480551	-0.50406	-0.296981	-0.641898	-0.591381	1.68722	-0.305072	-0.392854	-0.440747	-0.642257	-0.829544	-0.912175	-0.159078	-0.902983	-0.330224	-0.338307	-0.11633	-0.324535	-0.54536	-0.324019	-0.979059	-0.629176	-0.624652	-0.810939	0.321294	2.96031	-1.11486	-0.0225521
1000ppm_no2_SGCE_EtOH_inMeOH_neg2.mzML	-0.00928547	-0.447015	-0.21149	0.814272	-0.566591	0.356496	-0.636903	-0.62874	-0.246978	-0.597517	-0.645099	-0.330471	-0.639285	-0.26739	-0.734955	-0.361481	-0.529269	-0.370426	-0.259623	-0.467716	-0.43543	-0.499407	-0.491301	-0.303629	-0.646692	-0.590916	1.69677	-0.297529	-0.404437	-0.437389	-0.627059	-0.824875	-0.911501	0.497586	-0.905999	-0.326185	-0.332568	0.421415	-0.312444	-0.658107	-0.4818	-0.936034	-0.653009	-0.650764	-0.81001	3.10602	3.14499	0.632482	-0.0816303
1000ppm_no2_SGCE_EtOH_inMeOH_neg3.mzML	-0.50736	-0.45405	-0.223143	0.07894	-0.572988	0.126306	-0.635437	-0.355021	-0.211395	0.810034	-0.0417972	-0.311146	-0.702572	-0.260258	0.3012	-0.329806	-0.513525	-0.286727	-0.25911	-0.461116	-0.457793	-0.48062	-0.482363	-0.325949	-0.641604	-0.59198	1.62322	-0.301225	-0.407237	-0.4348	-0.623011	-0.832041	-0.91315	0.477668	-0.902221	-0.326842	-0.329358	-0.252138	-0.323922	-0.64655	-0.437894	-0.985373	-0.699029	-0.670692	-0.800744	1.0892	2.956	0.0112845	1.53337
1000ppm_no3_SGCEA_EtAcetate_inMeOH_neg1.mzML	5.56142	-0.444956	-0.195611	-0.14313	-0.563573	1.24714	-0.636623	-0.639579	-0.189568	0.478303	-0.413001	-0.341758	-0.664412	-0.264431	0.270951	-0.3391	-0.544482	-0.309379	4.31616	-0.479619	-0.414608	-0.513532	-0.509408	-0.281855	-0.64715	-0.585816	1.68162	-0.291443	-0.350239	-0.477572	-0.640005	-0.827188	-0.911624	0.0610938	-0.902477	-0.330383	-0.337437	4.79145	-0.311847	-0.00417675	2.72154	-0.991838	-0.630489	-0.646508	-0.817336	0.688496	1.87497	-0.165933	0.510423
1000ppm_no3_SGCEA_EtAcetate_inMeOH_neg2.mzML	-0.343349	-0.454822	-0.205555	0.209056	-0.560724	0.754774	-0.633791	-0.493388	-0.241172	1.01744	-0.0283368	-0.348695	-0.684931	-0.26111	-1.23569	-0.279074	-0.544635	-0.356997	4.09722	-0.475691	-0.409336	-0.474235	-0.495631	-0.267015	-0.661848	-0.584279	1.45642	-0.253186	-0.35291	-0.48275	-0.637626	-0.832671	-0.911489	0.328019	-0.902338	-0.330876	-0.328421	-0.562686	-0.319321	-0.530932	-0.365351	-0.979815	-0.668738	-0.651562	-0.799135	-0.0491624	1.77448	0.367444	0.542153
1000ppm_no3_SGCEA_EtAcetate_inMeOH_neg3.mzML	-0.953893	-0.445015	-0.242442	0.517753	-0.558956	0.838153	-0.635316	-0.265457	-0.18644	0.578401	-0.480589	-0.373158	-0.683127	-0.265106	0.256998	-0.335041	-0.510117	-0.366645	4.53474	-0.501044	-0.408308	-0.489968	-0.487864	-0.238545	-0.654828	-0.589902	1.9687	-0.310391	-0.379368	-0.430172	-0.644394	-0.829615	-0.912973	3.75889	-0.904733	-0.329798	-0.322638	0.269919	-0.322436	-0.568374	-0.433339	-0.934088	-0.696384	-0.62135	-0.820782	0.0674056	2.29677	0.849066	5.89275
1000ppm_no4_SGCT_toluene_inMeOH_neg1.mzML	-0.0189738	-0.449632	-0.234483	5.3792	-0.556686	0.825736	-0.631755	-0.629024	-0.236557	-0.72937	0.413837	-0.331609	-0.682993	-0.262138	-0.219805	-0.246077	-0.514923	-0.3252	-0.239581	-0.469052	-0.424886	-0.490393	-0.505279	-0.308378	-0.6272	-0.590429	1.51046	-0.258505	-0.399564	-0.462039	-0.622849	-0.827278	-0.911432	-0.145574	-0.901761	-0.326359	-0.33614	-0.276225	-0.366974	2.11405	-0.439401	-0.984458	-0.628405	-0.636445	-0.789085	0.680729	1.43958	0.411939	1.24925
1000ppm_no4_SGCT_toluene_inMeOH_neg2.mzML	0.34773	-0.454143	-0.26569	4.76023	-0.564641	0.983029	-0.631821	-0.252463	-0.248206	1.35379	0.383213	-0.324653	-0.636444	-0.266151	-0.587827	-0.284986	-0.514239	-0.409941	-0.214644	-0.479685	-0.415586	-0.502841	-0.499202	-0.255095	-0.623188	-0.591166	1.24751	-0.263088	-0.376312	-0.424037	-0.643187	-0.8277	-0.911191	3.27759	-0.902912	-0.330911	-0.329803	0.785888	-0.305632	-0.524448	-0.4689	-0.931736	-0.685821	-0.593952	-0.812806	0.493761	1.67344	-0.00748614	1.27848
1000ppm_no4_SGCT_toluene_inMeOH_neg3.mzML	-0.039398	-0.450512	-0.21825	0.0533506	-0.569065	0.971156	-0.633232	-0.569338	-0.240653	0.76327	-0.0825281	-0.317202	-0.633642	-0.267655	-0.939519	-0.252576	-0.514219	-0.331104	-0.231787	-0.474501	-0.446421	-0.509639	-0.482162	-0.321699	-0.626604	-0.59943	1.10856	-0.311022	-0.402001	-0.457081	-0.642384	-0.827931	-0.913006	-0.0851881	-0.903917	-0.329915	-0.330884	0.0936987	-0.310685	-0.516303	2.46892	-0.928604	-0.675259	-0.667832	-0.800105	-0.614057	1.63295	2.20635	0.145407
1000ppm_no5_SGCX_xylene_inMeOH_neg1.mzML	0.48179	-0.445942	-0.248691	0.122358	-0.567949	0.882959	-0.635848	-0.436382	-0.216286	-0.824799	-0.180016	-0.354384	-0.698272	-0.262674	-1.08055	-0.359863	-0.522902	-0.333921	-0.254003	-0.473694	-0.450002	-0.489807	-0.483362	-0.244434	-0.640458	-0.584601	0.962422	-0.283704	-0.357484	-0.422358	-0.633757	-0.830572	-0.913127	0.0367549	-0.904425	-0.332384	-0.325819	-0.261178	-0.341646	0.108901	-0.268665	-0.923572	-0.670759	-0.619399	-0.784225	-0.612713	0.844212	-0.227953	1.31216
1000ppm_no5_SGCX_xylene_inMeOH_neg2.mzML	-0.0350478	-0.455276	-0.260954	-0.215854	-0.564007	1.061	-0.633771	-0.0170534	-0.186803	1.33804	6.43681	-0.373709	-0.69783	-0.269896	-1.05698	-0.300485	-0.53888	-0.296336	0.00103185	-0.488467	-0.444299	-0.500877	-0.483717	-0.285868	-0.641472	-0.596807	0.856988	-0.304651	-0.372978	-0.482217	-0.644486	-0.827921	-0.912643	0.0248486	-0.904541	-0.327889	-0.329315	-0.138703	-0.32828	-0.453685	-0.317367	-0.937204	-0.662322	-0.633874	-0.811351	1.85533	0.783857	0.972446	0.389164
1000ppm_no5_SGCX_xylene_inMeOH_neg3.mzML	0.978728	-0.445343	-0.270269	0.145812	-0.576712	1.14656	-0.631453	-0.0609996	-0.193231	1.13968	0.0945051	-0.330526	-0.68092	-0.267984	-0.780117	-0.357393	-0.513648	-0.412334	-0.194833	-0.452771	-0.405673	-0.502186	-0.474443	-0.265353	-0.638881	-0.587868	1.43893	-0.275229	-0.365177	-0.442975	-0.631592	-0.833618	-0.912514	3.13231	-0.90394	-0.328715	-0.33802	-0.509976	-0.321306	-0.157065	-0.313609	-0.935463	-0.646551	-0.598075	-0.808937	2.96549	0.764032	1.36699	0.0142841
1000ppm_no6_GBAH_hexane_inMeOH_neg1.mzML	-0.183075	-0.450912	-0.256591	-0.187423	-0.0834507	0.886759	-0.555559	-0.56963	-0.202166	0.271241	1.73623	-0.323754	-0.672992	-0.2618	-1.41655	-0.343776	-0.524881	-0.305636	-0.237072	-0.462187	-0.42729	-0.488348	-0.495698	-0.241347	-0.584594	-0.596472	0.966952	-0.303719	-0.35898	-0.419894	-0.544121	-0.338939	-0.338025	-0.149265	-0.284533	-0.327202	-0.327531	0.0335723	-0.35682	1.84824	-0.377065	-0.553328	-0.689155	-0.590073	-0.641437	0.408529	-0.456885	0.0529445	0.034169
1000ppm_no6_GBAH_hexane_inMeOH_neg2.mzML	-0.572852	-0.445893	-0.228469	-0.279161	-0.251352	1.12094	-0.577355	0.0595024	-0.248447	0.294567	-0.262481	-0.373838	-0.627922	-0.262804	-0.444425	-0.302985	-0.516188	-0.280476	-0.192623	-0.449411	-0.425483	-0.513532	-0.502342	-0.326709	-0.588734	-0.59952	1.16583	-0.273652	-0.329209	-0.441343	-0.437603	-0.408655	-0.349539	-0.157721	-0.362801	-0.326819	-0.321777	0.259038	-0.340516	-0.423806	2.91986	-0.589266	-0.692509	-0.643383	-0.803014	1.7518	-0.457875	-1.13749	1.44972
1000ppm_no6_GBAH_hexane_inMeOH_neg3.mzML	-0.679127	-0.455227	-0.217425	-0.180761	-0.0545932	1.3911	-0.508569	-0.533538	-0.229264	-0.880985	-0.277795	-0.331297	-0.67305	-0.264192	0.192452	-0.311425	-0.541247	-0.398442	-0.201177	-0.479897	-0.419565	-0.498259	-0.477793	-0.276869	-0.586927	-0.588824	0.67745	-0.298175	-0.385545	-0.481118	-0.370766	-0.353785	-0.285888	-0.0923635	-0.287689	-0.326039	-0.331994	-0.332748	-0.359048	-0.675003	2.64873	-0.526434	-0.683634	-0.638019	-0.793037	0.118364	-0.467693	-0.225526	-0.0962617
1000ppm_no7_GBAE_EtOH_inMeOH_neg1.mzML	0.116899	-0.448873	-0.271311	-0.0631043	-0.552842	1.12342	-0.632938	-0.124075	-0.19807	0.222342	1.30479	-0.381766	2.74378	0.26999	-0.700466	-0.263164	-0.392632	-0.26643	-0.232212	-0.464925	-0.452372	-0.309554	-0.144911	-0.255451	-0.0883411	-0.254014	0.263342	-0.248588	-0.353274	-0.468786	0.114459	0.203555	0.23733	-0.0806331	0.40923	-0.328815	-0.336748	3.36934	-0.302371	-0.222244	2.36903	-0.608995	-0.659947	-0.597477	-0.607754	0.0118841	-0.460033	-0.328997	0.187747
1000ppm_no7_GBAE_EtOH_inMeOH_neg2.mzML	-0.731657	-0.448917	-0.218211	-0.269512	-0.561919	1.23287	-0.633568	-0.468798	-0.233844	-0.376523	-0.0878873	-0.340216	2.29609	0.30067	0.430478	-0.310014	-0.0133956	-0.255085	-0.241525	-0.481272	-0.443884	-0.305676	-0.316393	-0.258681	-0.140941	-0.26144	0.483533	-0.283148	-0.393452	-0.422593	0.0975698	0.47119	0.201971	-0.288421	0.226187	-0.32786	-0.324437	0.648691	-0.364068	-0.445055	1.88579	-0.574348	-0.637051	-0.670271	-0.82202	2.18533	-0.455144	0.00805351	0.0480073
1000ppm_no7_GBAE_EtOH_inMeOH_neg3.mzML	-0.646182	-0.45204	-0.265513	-0.307961	-0.552087	1.5219	-0.635112	-0.828991	-0.188444	0.482173	-0.590279	-0.385032	2.49646	-0.0211895	-0.568758	-0.328248	-0.31466	-0.302433	-0.241101	-0.478455	-0.415221	-0.341398	-0.235985	-0.268653	-0.203858	-0.337992	-0.123158	-0.285432	-0.367443	-0.422829	0.166397	0.354104	0.310761	-0.293723	0.311972	-0.330176	-0.333835	-0.625719	-0.340807	-0.358474	-0.395346	-0.486658	-0.626447	-0.585861	-0.691796	0.337193	-0.461861	-0.911313	0.0863771
1000ppm_no8_GBAEA_EtAcetate_inMeOH_neg1.mzML	-0.231337	-0.452337	-0.250656	0.0240461	-0.479697	0.86231	-0.0407663	0.304706	-0.231805	-0.0491357	-0.216729	1.02516	-0.623488	-0.263969	-0.754188	1.18819	-0.462376	-0.31428	-0.22622	-0.269909	-0.457014	-0.27651	-0.154288	1.55482	-0.216387	-0.363777	0.0750512	0.43238	-0.363382	-0.289455	-0.327761	0.0963962	0.136421	-0.207025	0.122899	-0.328407	-0.339053	0.0648265	3.32312	-0.516013	0.0430998	0.146633	0.0375962	-0.620042	0.278132	-0.570542	-0.463993	-0.263962	-0.376875
1000ppm_no8_GBAEA_EtAcetate_inMeOH_neg2.mzML	-0.636321	-0.451648	-0.232164	-0.274687	-0.56303	1.2387	0.0518532	-0.0946411	-0.214557	0.228548	0.250578	2.50741	-0.637807	-0.260838	0.443691	0.959697	-0.511658	-0.359235	-0.20708	-0.500317	-0.415056	-0.326077	-0.161328	0.533874	-0.22407	-0.38669	0.0557988	0.773764	-0.368127	-0.447337	-0.301372	0.273432	0.162271	-0.217307	0.194524	-0.331043	-0.328512	0.167933	2.29905	-0.456955	-0.531956	0.0639359	-0.296013	0.102059	-0.243308	-0.566708	-0.460381	1.33564	0.224684
1000ppm_no8_GBAEA_EtAcetate_inMeOH_neg3.mzML	-0.581759	-0.450308	-0.207029	-0.274928	-0.493062	0.90413	-0.0300478	0.852154	-0.213642	-0.500633	0.104706	1.5202	-0.670727	-0.260859	-0.852294	0.473917	-0.535544	-0.355647	-0.208141	-0.458048	-0.457031	-0.335919	-0.317272	1.65673	-0.198672	-0.386081	0.443541	1.7873	-0.332522	-0.422436	-0.301411	0.337404	0.201385	-0.246298	0.197673	-0.332426	-0.334175	-0.534596	3.062	-0.279174	1.99791	0.274101	0.486788	0.146435	-0.109279	-0.224392	-0.455594	-1.08832	0.143419
1000ppm_no9_GBAT_toluene_inMeOH_neg1.mzML	-0.573089	-0.454437	-0.193253	-0.313297	-0.569385	0.875705	-0.264774	0.891012	-0.195806	-0.275248	0.917821	-0.354109	0.929412	-0.270147	3.22425	-0.247753	2.63994	-0.340173	-0.201354	-0.302955	-0.396621	-0.386622	-0.355762	-0.270149	-0.1043	-0.068329	-0.500688	-0.295229	-0.338207	-0.472991	0.0384842	-0.478998	0.126661	-0.111256	0.168504	-0.328963	-0.336958	-0.0227709	-0.317448	-0.12752	1.85169	2.56224	1.77784	2.50558	2.87527	0.909252	-0.459189	0.391017	1.14059
1000ppm_no9_GBAT_toluene_inMeOH_neg2.mzML	0.389885	-0.453271	-0.259559	-0.341806	-0.573471	1.2118	-0.264267	0.990569	-0.223147	0.248486	-0.314109	-0.314651	0.652782	-0.263084	-0.694957	-0.311984	2.60883	-0.386904	-0.204871	-0.467808	-0.438646	-0.0847102	-0.30093	-0.26077	-0.0766303	-0.217272	-0.0494217	-0.300384	-0.343635	-0.441296	0.286702	0.0731729	0.162379	-0.31988	0.168685	-0.327855	-0.326546	0.650532	-0.336577	2.12247	-0.397125	2.51461	2.42432	2.63833	2.46972	-0.249378	-0.457041	-1.22146	0.0179294
1000ppm_no9_GBAT_toluene_inMeOH_neg3.mzML	-0.144233	-0.45133	-0.235858	-0.345216	-0.559795	0.737437	-0.333011	1.07841	-0.194891	-0.623103	-0.11558	-0.323864	1.23934	-0.260208	0.43816	-0.253223	3.02716	-0.40149	-0.242056	-0.45773	-0.444597	-0.512142	-0.358597	-0.307737	-0.216749	-0.312321	-0.536773	-0.253456	-0.369067	-0.444732	0.0388843	-0.0142771	0.0646892	-0.339919	0.0293999	-0.326237	-0.321146	-0.549069	-0.33732	-0.571138	-0.45372	2.06934	2.60185	2.02657	2.12903	-0.187735	-0.459001	0.0368713	-0.415942
[truncated: 5,000 more columns]

## Sheet: NEG mode-Solvent
	X10000_339.2002_14.67_NA	X10002_323.2594_14.67_NA	X10004_281.2487_14.67_NA	X10005_343.1405_14.67_NA	X10006_659.4171_14.69_NA	X10007_371.2918_14.69_NA	X10009_643.4221_14.69_NA	X1000_167.0109_1.56_NA	X10010_480.3099_14.71_NA	X10011_346.9973_14.7_NA	X10012_403.903_14.7_NA	X10014_341.1092_14.71_Sucrose - 40.0 eV	X10015_371.3169_14.71_NA	X10016_540.331_14.72_NA	X10017_311.1689_14.7_NA	X10018_387.1148_14.73_NA	X1001_229.9523_1.58_NA	X10020_411.3118_14.73_NA	X10022_398.3027_14.72_NA	X10023_585.3444_14.72_NA	X10024_297.2437_14.75_NA	X10025_549.3677_14.72_NA	X10026_595.3733_14.72_NA	X10027_829.4967_14.72_Massbank:PR308529 Ginsenoside F2	X10028_527.3858_14.73_NA	X10029_627.3111_14.72_NA	X10030_775.4071_14.72_NA	X10032_819.4678_14.74_NA	X10033_625.4116_14.77_NA	X10035_563.3624_14.72_NA	X10036_601.2955_14.74_NA	X10038_519.3359_14.73_NA	X10039_483.3596_14.74_NA	X10040_372.1433_14.72_NA	X10041_529.365_14.74_NA	X10042_449.3276_14.74_NA	X10043_607.4586_14.73_NA	X10044_365.9104_14.76_NA	X10045_181.0713_14.75_NA	X10046_418.9276_14.75_NA	X10047_353.9547_14.75_NA	X10048_529.4015_14.76_NA	X10049_565.3782_14.75_NA	X10051_575.4069_14.75_NA	X10052_530.4048_14.75_NA	X10054_414.9847_14.77_NA	X10057_429.286_14.77_NA	X10058_297.9229_14.79_NA	X10060_389.008_14.79_NA
1000ppm_no10_GBAX_xylene_inMeOH_neg1.mzML	-0.410074	-0.446396	-0.237843	-0.276471	-0.558099	0.573434	-0.535204	-0.238472	-0.200369	-0.491716	-0.360113	-0.320653	1.75313	-0.262517	-0.0293872	-0.33413	1.65786	-0.335658	-0.204783	3.10108	-0.436607	3.11329	3.59004	-0.321532	3.15079	3.23093	-0.499645	-0.309925	-0.408369	3.11715	-0.392311	0.0200689	0.150277	-0.347255	0.116599	-0.332436	-0.32072	-0.198019	-0.306116	-0.317562	-0.426903	1.93539	1.6965	2.25736	2.12818	-0.136746	-0.455207	-1.31358	-0.608746
1000ppm_no10_GBAX_xylene_inMeOH_neg2.mzML	-0.700814	-0.45364	-0.264196	-0.341715	-0.571141	0.383412	-0.547378	-0.416443	-0.200248	-0.345261	1.82637	-0.312229	0.195143	-0.261473	-0.681064	-0.254135	1.56217	-0.298304	-0.240306	2.84888	-0.458075	3.24564	3.11155	-0.326068	2.91287	3.10562	-0.168007	-0.282758	-0.340557	2.3881	-0.267368	-0.191664	0.0704162	-0.352737	0.0259207	-0.329134	-0.337049	0.0897718	-0.319821	-0.682022	-0.526566	2.13986	2.21443	2.45673	2.16888	0.0579238	-0.461702	1.6079	-0.609284
1000ppm_no10_GBAX_xylene_inMeOH_neg3.mzML	-0.101761	-0.452791	-0.26343	-0.31148	-0.569488	0.288511	-0.546175	-0.521931	-0.214869	-0.0382993	-0.145132	-0.381564	2.0541	-0.266454	-1.22164	-0.298867	1.57085	-0.341176	-0.225955	2.5035	-0.398395	2.70896	2.92024	-0.238878	2.78009	2.72355	-0.781516	-0.310256	-0.362549	2.44442	-0.386969	-0.0295286	0.0495785	-0.380445	0.0170582	-0.332439	-0.32988	-0.132085	-0.359903	1.77739	-0.46331	2.10857	2.09521	2.20284	2.01923	-0.792179	-0.457038	0.678603	-0.548605
1000ppm_no11_GBRH_hexane_inMeOH_neg1.mzML	0.172795	2.33887	-0.218584	-0.345777	2.59574	0.289126	1.84833	-0.730783	-0.22351	-0.837243	-0.378441	-0.353283	-0.633469	-0.270175	-1.09136	-0.330248	-0.509168	2.32122	-0.253066	-0.455469	2.23898	-0.468344	-0.499894	-0.322743	-0.653733	-0.583586	-0.499587	-0.265883	2.96839	-0.441735	-0.635131	-0.822981	-0.889878	-0.38484	-0.889965	2.49187	2.42854	-0.543512	-0.314753	0.502908	-0.565856	-0.646688	-0.708529	-0.645467	-0.660993	-0.593795	-0.46863	-1.31533	-0.564411
1000ppm_no11_GBRH_hexane_inMeOH_neg2.mzML	0.348232	4.29262	-0.262231	-0.343655	1.79897	0.169332	0.390792	-0.667249	-0.204966	0.301545	-0.0481432	-0.347117	-0.648153	-0.267402	-0.535545	-0.246018	-0.520198	2.11918	-0.2162	-0.494313	2.71397	-0.497225	-0.4786	-0.284467	-0.665762	-0.584721	-0.855598	-0.268933	3.04803	-0.46888	-0.633982	-0.794891	-0.904756	-0.400211	-0.903865	2.2952	2.32137	-0.64328	-0.364827	1.88207	-0.4154	-0.754851	-0.640884	-0.607385	-0.81422	-0.805196	-0.461291	-1.33481	-0.432438
1000ppm_no11_GBRH_hexane_inMeOH_neg3.mzML	0.162852	2.0296	-0.216344	-0.339004	1.97247	0.453152	2.58027	-0.728688	-0.244818	0.0467047	0.087551	-0.316744	-0.652683	-0.26942	-0.567128	-0.311837	-0.532483	1.36579	-0.23541	-0.466129	2.35467	-0.509191	-0.512547	-0.304151	-0.666589	-0.597325	-1.08283	-0.305477	2.76415	-0.471202	-0.638608	-0.786842	-0.904516	-0.378387	-0.904237	2.34285	2.83846	0.594881	-0.315108	-0.526762	-0.497315	-0.700852	-0.661676	-0.622148	-0.669015	-0.777185	-0.4582	2.76028	-0.477807
1000ppm_no12_GBRE_EtOH_inMeOH_neg1.mzML	-0.438594	-0.449483	-0.265336	-0.34395	-0.553795	-0.317323	-0.63541	-0.802933	3.36733	-0.865567	-0.406532	0.201949	1.7723	4.1653	1.37437	-0.328071	-0.526759	-0.326821	-0.248842	-0.483348	-0.440718	-0.478691	-0.484706	-0.319918	-0.318942	-0.322311	-0.759377	-0.305538	-0.344917	-0.419643	0.594098	0.0652982	0.211758	-0.398237	0.232656	-0.327236	-0.322571	-0.397266	-0.367797	-0.307821	-0.47667	-0.26625	-0.625885	-0.676677	-0.142292	-0.513632	-0.456439	1.69139	-0.365729
1000ppm_no12_GBRE_EtOH_inMeOH_neg2.mzML	-0.0777708	-0.445893	-0.220746	-0.317961	-0.563265	-0.324296	-0.633179	-0.792843	6.02653	-0.612461	0.506726	0.921882	1.95548	4.43659	-1.13788	0.109358	-0.542523	-0.351633	-0.226326	-0.499867	-0.44972	-0.475085	-0.500604	-0.317543	-0.294007	-0.345631	-0.705794	-0.251413	-0.353829	-0.458367	0.155512	0.137333	0.27816	-0.373281	0.141466	-0.328854	-0.333586	0.634652	-0.328296	4.85631	-0.40251	-0.264121	-0.634655	-0.356783	-0.261023	0.0698139	-0.467614	0.847129	-0.602474
1000ppm_no12_GBRE_EtOH_inMeOH_neg3.mzML	-0.387874	-0.44605	-0.270289	-0.340505	-0.556566	0.162718	-0.632917	-0.920454	2.94165	0.47254	0.204008	0.0589852	1.43493	4.2827	0.229725	0.309826	-0.509964	-0.393232	-0.264713	-0.489908	-0.399671	-0.510523	-0.49855	-0.310634	-0.333121	-0.331778	-0.739626	-0.265252	-0.361437	-0.419894	-0.0527407	0.0293193	0.241898	-0.387272	0.191132	-0.331072	-0.321906	-0.0348928	-0.325068	-0.510872	-0.558949	-0.273574	-0.67928	-0.67548	-0.380928	-0.226685	-0.464784	0.95608	-0.504556
1000ppm_no13_GBREA_EtAcetate_inMeOH_neg1.mzML	-0.24154	-0.453328	-0.229982	-0.346282	-0.403237	-0.303111	0.842156	-0.287119	-0.196014	-0.54088	-0.583886	3.57805	-0.635715	-0.216468	0.0893665	4.05825	-0.502149	-0.353679	-0.203174	-0.450152	0.202226	-0.510948	-0.481624	2.22488	-0.361645	-0.357728	-1.00048	3.81023	-0.0374897	-0.46422	-0.315393	-0.24929	0.0497231	-0.398773	0.115586	-0.327697	-0.337724	-0.522082	3.20255	-0.504121	-0.494904	0.146857	-0.702946	-0.290753	0.179612	-0.732965	-0.463072	-0.520945	-0.396057
1000ppm_no13_GBREA_EtAcetate_inMeOH_neg2.mzML	-0.412229	-0.453759	-0.27021	-0.339683	-0.552631	-0.305062	1.12408	-0.127217	-0.204482	5.98291	-0.26944	3.62427	-0.630264	-0.200583	-0.32516	4.73572	-0.507465	-0.350129	-0.208724	-0.458431	0.168304	-0.48325	-0.351673	4.21602	-0.379327	-0.483097	-0.316659	3.70332	-0.365284	-0.446207	-0.418784	-0.328523	0.0498652	-0.397286	0.0234324	-0.332582	-0.325255	-0.553233	3.12239	-0.390935	-0.579408	0.027241	-0.698592	-0.319727	0.22425	-0.533921	-0.461467	-0.953104	-0.438353
1000ppm_no13_GBREA_EtAcetate_inMeOH_neg3.mzML	-0.0863118	-0.452409	0.0743129	-0.346103	-0.571642	-1.31306	1.21235	-0.0135124	-0.225946	-0.15804	-0.510665	4.06076	-0.661417	-0.00170762	0.936816	3.57807	-0.518229	-0.412874	-0.232989	-0.469237	-0.166937	-0.503151	-0.36843	5.14124	-0.371243	-0.403902	-1.08021	4.73925	0.186966	-0.461066	0.486164	-0.0454357	0.0845461	-0.389314	0.0945125	-0.332561	-0.338116	-0.796038	2.71869	-0.603422	-0.54539	0.161189	-0.323898	-0.61716	0.2756	-0.653868	-0.46673	-0.6784	-0.619117
1000ppm_no14_GBRT_toluene_inMeOH_neg1.mzML	-0.584303	-0.44701	-0.259382	-0.34336	0.225661	-0.353107	1.34726	-0.215317	-0.232271	-0.736479	-0.60661	-0.341721	-0.30266	-0.265526	0.662388	-0.352128	-0.541431	-0.361126	-0.208176	-0.47667	-0.19364	-0.294538	-0.486347	-0.253243	0.0217497	0.0273624	-0.883019	-0.286018	0.382403	-0.448576	2.78837	2.67082	2.75634	-0.387522	2.70641	-0.326488	-0.328679	-0.474314	-0.315576	-0.652434	-0.589105	0.0663299	-0.310239	-0.648149	0.136548	-0.577766	-0.459769	-0.465978	-0.65601
1000ppm_no14_GBRT_toluene_inMeOH_neg2.mzML	-0.521444	-0.409591	-0.230965	-0.347357	0.260158	-0.591341	0.942731	-0.362997	-0.241742	-0.738698	-0.171851	-0.351099	-0.688329	-0.266937	0.710786	-0.337953	-0.544369	-0.294561	-0.264147	0.0561683	-0.199666	-0.0265985	0.0347213	-0.301682	0.0357876	0.0783568	-0.284373	-0.254538	-0.38734	-0.0040611	2.74903	2.74871	2.76935	-0.39296	2.64578	-0.332404	-0.32072	-0.62006	-0.314559	-0.408581	-0.538041	0.0326116	-0.30661	-0.251276	0.115021	-0.373796	-0.462639	0.71168	-0.649464
1000ppm_no14_GBRT_toluene_inMeOH_neg3.mzML	-0.211277	-0.372694	-0.241793	-0.339683	0.244459	-0.875065	1.24299	-0.270248	-0.224132	-0.50396	-0.147666	-0.328654	-0.351458	-0.269496	0.458569	-0.318631	-0.541094	-0.373976	-0.256141	-0.157265	0.170274	0.0168591	-0.256782	-0.285678	0.0490839	-0.0805311	-0.485858	-0.277574	-0.0605601	-0.126005	3.16296	2.88086	2.65566	-0.397168	2.82328	-0.327203	-0.320276	-0.129427	-0.368442	-0.291296	-0.5444	0.153055	0.0780971	-0.333867	-0.348919	0.162947	-0.459434	-0.205847	-0.251467
1000ppm_no15_GBRX_xylene_inMeOH_neg1.mzML	-0.511088	-0.455258	-0.201212	-0.325	-0.573362	-0.962206	-0.631576	-0.36901	-0.210012	0.192372	-0.357015	-0.323075	-0.355968	-0.262894	-0.442011	-0.276369	-0.45405	-0.313817	-0.211587	1.95338	-0.452256	1.8639	1.60568	-0.304579	1.82551	1.96639	-0.464077	-0.30429	-0.410763	1.81639	1.48188	2.37396	2.29757	-0.388742	2.39106	-0.332238	-0.327546	0.628581	-0.303324	0.0206195	0.119116	0.0313853	0.32028	-0.246318	0.0318922	-0.813407	-0.465916	0.623512	-0.654454
1000ppm_no15_GBRX_xylene_inMeOH_neg2.mzML	0.632541	-0.44876	-0.244741	-0.345914	-0.55942	-0.633933	-0.636018	-0.767047	-0.227415	-0.65105	-0.505641	-0.351209	0.0495353	-0.26405	1.01377	-0.255105	-0.509189	-0.315823	-0.224047	1.67272	-0.411607	1.5295	1.68749	-0.293443	1.61597	1.50831	-1.07218	-0.259196	-0.393944	1.51735	3.15392	2.39104	2.32168	-0.397029	2.31782	-0.330202	-0.334969	-0.562615	-0.325245	-0.582036	-0.451028	-0.0236616	-0.320992	0.0744604	-0.116622	-0.830673	-0.466151	-0.136643	-0.589733
1000ppm_no15_GBRX_xylene_inMeOH_neg3.mzML	2.89656	-0.451008	-0.258222	-0.343316	-0.555298	-0.835974	-0.636257	-0.88864	-0.189706	-0.131556	-0.234133	-0.339886	-0.370245	-0.263955	1.04608	-0.290015	-0.414644	-0.400988	-0.261744	1.95735	-0.443785	1.80941	1.69953	-0.317852	1.86344	1.738	-0.259499	-0.287837	-0.37238	2.16625	2.99886	2.55963	2.5339	-0.373659	2.42707	-0.332447	-0.323069	-0.310721	-0.319967	1.66257	-0.520745	0.0405602	-0.283011	-0.269325	0.0381624	-0.400229	-0.460921	0.425316	-0.646096
1000ppm_no16_GBMH_hexane_inMeOH_neg1.mzML	-0.792701	2.00114	-0.259814	-0.346987	2.97345	-0.594148	1.70205	-0.616235	-0.217219	-0.570161	0.279391	-0.338326	-0.693281	-0.262432	1.86248	-0.249312	-0.510617	3.61239	-0.234969	-0.480267	2.79531	-0.510982	-0.507257	-0.276228	-0.661929	-0.595533	-0.664269	-0.256011	2.35333	-0.469759	-0.644815	-0.824718	-0.818572	-0.40198	-0.903261	3.26381	3.22081	-0.82913	-0.307246	-0.275718	-0.488529	-0.740059	-0.630447	-0.598186	-0.805222	-0.388516	-0.4668	-0.425578	-0.644256
1000ppm_no16_GBMH_hexane_inMeOH_neg2.mzML	1.83711	2.02041	-0.224264	-0.316505	2.45462	-1.2345	3.13702	-0.574172	-0.218532	-0.345119	-0.227422	-0.313752	-0.634909	-0.264841	-1.14187	-0.281986	-0.519851	3.38046	-0.223905	-0.462161	3.38349	-0.478588	-0.499039	-0.281143	-0.665842	-0.586026	-0.948289	-0.248558	3.65616	-0.4324	-0.640571	-0.793662	-0.881207	-0.400154	-0.905	3.573	3.37526	-0.737569	-0.339531	0.145711	0.0206426	-0.744178	-0.62678	-0.639038	-0.813498	-0.704272	-0.465638	-0.771623	-0.663179
1000ppm_no16_GBMH_hexane_inMeOH_neg3.mzML	0.499256	2.15465	-0.212708	-0.346597	3.10565	-0.988628	3.67812	-0.613337	-0.205554	-0.722666	-0.648826	-0.378334	-0.682014	-0.264339	1.29482	-0.310249	-0.522881	3.99602	-0.246226	-0.48934	3.58127	-0.477841	-0.508275	-0.29539	-0.666736	-0.591953	-0.786498	-0.276326	2.74348	-0.471249	-0.630443	-0.787855	-0.88262	-0.411008	-0.90394	3.58991	3.47903	-0.711638	-0.310895	0.621387	-0.548453	-0.765205	-0.658113	-0.659476	-0.800961	-1.06118	-0.456468	-1.44794	-0.591912
1000ppm_no17_GBME_EtOH_inMeOH_neg1.mzML	-0.254228	-0.453	-0.21601	-0.346253	-0.182353	-0.965673	-0.611902	-0.735475	-0.246374	0.00280881	-0.643499	-0.360789	1.46837	-0.185719	0.624537	-0.326513	-0.0362779	-0.403072	-0.254586	-0.312694	-0.429644	-0.342968	-0.316037	-0.228952	-0.11398	-0.199609	-0.992892	-0.255365	-0.403539	-0.239908	-0.156361	0.207448	0.0308112	-0.399801	0.0236552	-0.328225	-0.33836	-0.726362	-0.342195	-0.260863	-0.547236	-0.00292974	0.027765	-0.255797	-0.00659324	-0.829179	-0.465164	1.84052	-0.271907
1000ppm_no17_GBME_EtOH_inMeOH_neg2.mzML	0.968148	-0.449844	-0.221217	-0.340904	-0.163882	-1.33661	-0.615935	-0.86476	-0.227986	-0.245787	-0.547422	-0.317735	1.28617	-0.103068	-0.512098	-0.267634	-0.367074	-0.319373	-0.22311	-0.302341	-0.455572	-0.103862	-0.180066	-0.2829	-0.0686504	-0.175109	-0.51735	-0.288438	-0.361673	-0.245276	-0.370766	0.280743	0.0554223	-0.399522	0.0951124	-0.331202	-0.319845	-0.626337	-0.358127	-0.246213	-0.474478	0.0943078	-0.192064	0.235688	-0.0962647	-0.597308	-0.457991	1.69923	-0.651163
1000ppm_no17_GBME_EtOH_inMeOH_neg3.mzML	0.311718	-0.453929	0.0767154	-0.33894	-0.307643	-1.32648	-0.611165	-0.726119	-0.229627	0.260313	0.168724	-0.358403	0.79892	-0.125562	1.62489	-0.289868	-0.130092	-0.343916	-0.210244	0.00737419	-0.449388	-0.232905	-0.0835869	-0.237667	-0.0645148	0.0072015	-0.865411	-0.254824	-0.375671	0.00494181	-0.166641	0.271436	0.162114	-0.398243	0.145634	-0.32993	-0.322557	1.00744	-0.366392	-0.331598	-0.570632	0.208034	-0.366014	0.243352	0.165498	-0.650162	-0.460196	-0.277899	-0.408587
1000ppm_no18_GBMEA_EtAcetate_inMeOH_neg1.mzML	-0.910522	-0.0410118	4.8011	-0.344894	-0.453014	-0.952593	-0.346534	2.92203	-0.234121	0.165927	0.111012	-0.37615	-0.380419	-0.215546	-0.392602	-0.252017	2.13658	-0.311154	-0.251864	-0.489684	0.716519	-0.510753	-0.47499	-0.31099	-0.349292	-0.304707	-0.446065	-0.25251	-0.390097	-0.450663	-0.556938	-0.557572	-0.368582	-0.390072	-0.378993	-0.32851	-0.322222	-0.200138	-0.339644	0.801197	-0.570497	0.0968231	-0.254495	-0.277981	0.0158747	-0.745456	-0.45678	-0.589815	-0.0566819
1000ppm_no18_GBMEA_EtAcetate_inMeOH_neg2.mzML	-0.821997	-0.0636012	3.42171	-0.346513	-0.572717	-1.40263	-0.45061	2.99251	-0.206729	-0.443116	-0.157237	-0.367946	-0.690229	-0.230499	-0.270793	-0.268458	1.69453	-0.294214	-0.211198	-0.484195	0.408838	-0.347248	-0.363743	-0.289738	-0.355607	-0.345385	-1.18485	-0.305853	-0.388857	-0.432321	-0.417645	-0.590283	-0.329238	-0.375795	-0.324282	-0.332372	-0.327493	-0.594174	-0.0922385	-0.304583	-0.443167	0.461434	0.148587	0.0696803	-0.0064021	0.161064	-0.468428	0.0142685	-0.667503
1000ppm_no18_GBMEA_EtAcetate_inMeOH_neg3.mzML	-0.545	0.251186	4.5977	-0.341514	-0.559324	-1.59771	-0.436722	3.02526	-0.216649	-0.740694	-0.254869	-0.384005	-0.676044	-0.222389	-0.459697	-0.268928	0.0525329	-0.300851	-0.242109	-0.494894	-0.402738	-0.484628	-0.492703	-0.306811	-0.382429	-0.417356	-1.22465	-0.249024	-0.367849	-0.459889	-0.324149	-0.464468	-0.371902	-0.380416	-0.433319	-0.328144	-0.3378	0.13686	-0.36071	-0.601415	-0.529321	0.110924	0.451088	-0.237606	-0.0199961	-0.401503	-0.46764	-0.364196	-0.637839
1000ppm_no19_GBMT_toluene_inMeOH_neg1.mzML	0.713297	1.76852	-0.247984	-0.324865	1.39058	-1.58544	0.638094	2.50902	-0.211671	-0.449122	-0.263799	-0.373948	-0.388754	-0.269761	0.10596	-0.26137	-0.362803	0.848255	-0.200647	0.322982	0.0532779	0.0325889	-0.301994	-0.258158	0.0755123	0.0667649	-0.821133	-0.298145	-0.372251	-0.453441	-0.163539	0.524288	0.466274	-0.391645	0.457585	-0.25567	-0.323801	-0.579767	-0.359387	-0.132685	-0.576823	1.27502	1.48411	1.72045	1.31495	-0.599445	-0.455452	1.08944	-0.643189
1000ppm_no19_GBMT_toluene_inMeOH_neg2.mzML	-0.798528	1.6332	-0.219292	-0.347665	1.25069	-1.60886	0.802218	1.20665	-0.189861	-0.224287	-0.523265	-0.328563	-0.160395	-0.261906	1.19425	-0.26881	-0.196837	0.0268669	-0.260135	-0.447745	-0.215315	-0.363966	-0.405362	-0.303202	-0.0562487	-0.0468997	-1.06588	-0.278761	-0.119121	-0.304062	0.569222	0.307573	0.363593	-0.40071	0.311107	-0.226398	-0.273303	-0.597477	-0.345391	1.47118	-0.0772828	1.06434	1.17639	0.797411	0.932799	-0.559161	-0.463787	-1.14254	-0.327077
1000ppm_no19_GBMT_toluene_inMeOH_neg3.mzML	-0.140857	1.79083	-0.197045	-0.34458	1.29775	-1.38388	0.625871	2.38303	-0.207005	-1.08867	-0.6566	-0.341189	-0.304169	-0.261677	-0.814422	-0.290574	-0.339755	-0.368883	-0.200877	0.308291	0.395967	-0.122173	0.00113977	-0.313246	0.00956726	0.207175	-0.712855	-0.301871	-0.0988112	-0.263546	0.429353	0.410107	0.39877	-0.411345	0.416671	-0.266106	-0.26357	-0.746274	-0.346876	-0.593007	-0.408392	1.27923	1.20685	1.27105	1.12169	-0.845339	-0.462394	-1.37101	-0.677727
1000ppm_no1_SGCH_hexane_inMeOH_neg1.mzML	-0.511776	-0.450045	-0.214162	0.754466	-0.558648	0.512569	-0.635461	-0.497685	-0.243211	1.36112	-0.195636	-0.336638	-0.662319	-0.270121	-0.675398	-0.282604	-0.529442	-0.299269	-0.238203	-0.466473	-0.410977	-0.507399	-0.510771	-0.235791	-0.666485	-0.587752	1.46589	-0.274779	-0.405099	-0.474544	-0.624298	-0.827469	-0.911897	4.24024	-0.903851	-0.33231	-0.334026	3.11416	-0.322436	0.021237	-0.183048	-0.987642	-0.685238	-0.662668	-0.779778	-0.0854837	-0.459083	-1.1455	1.43781
1000ppm_no1_SGCH_hexane_inMeOH_neg2.mzML	-0.617488	-0.453204	-0.207441	0.793061	-0.573531	0.39663	-0.632941	-0.299145	-0.203704	-0.532358	0.697719	-0.314486	-0.622278	-0.270156	-0.56152	-0.293956	-0.51629	-0.281016	-0.253897	-0.474355	-0.402274	-0.484892	-0.492376	-0.232467	-0.666641	-0.593392	2.0587	-0.285868	-0.361694	-0.417572	-0.645127	-0.830441	-0.912047	0.145441	-0.903225	-0.332357	-0.331381	0.257527	-0.354899	-0.589656	-0.160081	-0.978584	-0.663113	-0.604991	-0.813745	1.40251	-0.467263	0.0520161	-0.273021
1000ppm_no1_SGCH_hexane_inMeOH_neg3.mzML	-0.168362	-0.447255	-0.239258	-0.0696468	-0.556228	0.483371	-0.63235	-0.225445	-0.223717	0.776508	-0.518887	-0.334637	-0.664604	-0.268198	-0.43357	-0.259252	-0.545094	-0.328828	-0.222951	-0.485028	-0.395245	-0.508364	-0.488306	-0.311037	-0.666822	-0.586393	1.20344	-0.299196	-0.374196	-0.473163	-0.629732	-0.826	-0.911918	-0.258165	-0.905105	-0.330396	-0.320505	0.285913	-0.30702	-0.496202	1.77728	-0.988085	-0.62376	-0.605124	-0.822103	2.97254	-0.456349	0.240765	0.796236
1000ppm_no20_GBMX_xylene_inMeOH_neg1.mzML	-0.435977	-0.163491	-0.216599	-0.343779	0.896494	-1.61025	0.072262	0.954212	-0.197085	-0.273488	-0.679493	-0.355981	0.676374	-0.269851	1.36492	-0.319748	1.81287	-0.375018	-0.264907	1.84146	-0.406601	1.97048	1.91372	-0.274993	1.82658	1.74748	-0.865961	-0.292104	-0.341733	2.35721	0.599799	0.523984	0.441037	-0.394905	0.456756	-0.328926	-0.327622	-0.176945	-0.342243	-0.594694	-0.39127	1.27761	1.59656	1.28486	1.6261	-0.792217	-0.465039	-0.532605	-0.390758
1000ppm_no20_GBMX_xylene_inMeOH_neg2.mzML	-0.142214	0.306415	-0.189656	-0.315235	1.04696	-1.67313	0.0828057	0.466201	-0.198779	-0.436953	-0.665987	-0.324507	0.728784	-0.262018	3.18139	-0.366451	1.80954	-0.368535	-0.266286	2.24045	-0.398743	2.18236	1.79303	-0.276513	2.07023	2.03463	-1.08597	-0.311022	-0.347354	2.09495	-0.108751	0.491472	0.544314	-0.368323	0.49315	-0.327337	-0.326465	-0.83893	-0.326456	-0.572685	-0.556341	1.55972	2.0496	1.98408	1.27797	-0.838659	-0.46439	-0.911872	-0.478492
1000ppm_no20_GBMX_xylene_inMeOH_neg3.mzML	1.42266	-0.16234	-0.268775	-0.345996	1.08421	-1.63489	0.172163	0.936113	-0.235987	-0.650577	-0.540527	-0.312871	-0.100432	-0.267108	0.168282	-0.250076	1.79224	-0.375867	-0.245944	2.46792	-0.462949	2.07394	1.90722	-0.248755	2.11439	2.13626	-0.767918	-0.285868	-0.332137	2.87985	-0.174949	0.593883	0.420498	-0.379584	0.537783	-0.331453	-0.331047	-0.841665	-0.313316	-0.498678	0.304001	1.0216	1.95406	1.04468	1.21125	-0.88226	-0.455028	-1.28214	-0.442783
1000ppm_no2_SGCE_EtOH_inMeOH_neg1.mzML	-0.129953	-0.449746	-0.269188	0.742386	-0.566011	0.697273	-0.633768	-0.330978	-0.209822	-0.55753	-0.539031	-0.347337	-0.630475	-0.267127	-0.14135	-0.253253	-0.540951	-0.311154	-0.221749	-0.495331	-0.39745	-0.480551	-0.50406	-0.296981	-0.641898	-0.591381	1.68722	-0.305072	-0.392854	-0.440747	-0.642257	-0.829544	-0.912175	-0.159078	-0.902983	-0.330224	-0.338307	-0.11633	-0.324535	-0.54536	-0.324019	-0.979059	-0.629176	-0.624652	-0.810939	0.321294	2.96031	-1.11486	-0.0225521
1000ppm_no2_SGCE_EtOH_inMeOH_neg2.mzML	-0.00928547	-0.447015	-0.21149	0.814272	-0.566591	0.356496	-0.636903	-0.62874	-0.246978	-0.597517	-0.645099	-0.330471	-0.639285	-0.26739	-0.734955	-0.361481	-0.529269	-0.370426	-0.259623	-0.467716	-0.43543	-0.499407	-0.491301	-0.303629	-0.646692	-0.590916	1.69677	-0.297529	-0.404437	-0.437389	-0.627059	-0.824875	-0.911501	0.497586	-0.905999	-0.326185	-0.332568	0.421415	-0.312444	-0.658107	-0.4818	-0.936034	-0.653009	-0.650764	-0.81001	3.10602	3.14499	0.632482	-0.0816303
1000ppm_no2_SGCE_EtOH_inMeOH_neg3.mzML	-0.50736	-0.45405	-0.223143	0.07894	-0.572988	0.126306	-0.635437	-0.355021	-0.211395	0.810034	-0.0417972	-0.311146	-0.702572	-0.260258	0.3012	-0.329806	-0.513525	-0.286727	-0.25911	-0.461116	-0.457793	-0.48062	-0.482363	-0.325949	-0.641604	-0.59198	1.62322	-0.301225	-0.407237	-0.4348	-0.623011	-0.832041	-0.91315	0.477668	-0.902221	-0.326842	-0.329358	-0.252138	-0.323922	-0.64655	-0.437894	-0.985373	-0.699029	-0.670692	-0.800744	1.0892	2.956	0.0112845	1.53337
1000ppm_no3_SGCEA_EtAcetate_inMeOH_neg1.mzML	5.56142	-0.444956	-0.195611	-0.14313	-0.563573	1.24714	-0.636623	-0.639579	-0.189568	0.478303	-0.413001	-0.341758	-0.664412	-0.264431	0.270951	-0.3391	-0.544482	-0.309379	4.31616	-0.479619	-0.414608	-0.513532	-0.509408	-0.281855	-0.64715	-0.585816	1.68162	-0.291443	-0.350239	-0.477572	-0.640005	-0.827188	-0.911624	0.0610938	-0.902477	-0.330383	-0.337437	4.79145	-0.311847	-0.00417675	2.72154	-0.991838	-0.630489	-0.646508	-0.817336	0.688496	1.87497	-0.165933	0.510423
1000ppm_no3_SGCEA_EtAcetate_inMeOH_neg2.mzML	-0.343349	-0.454822	-0.205555	0.209056	-0.560724	0.754774	-0.633791	-0.493388	-0.241172	1.01744	-0.0283368	-0.348695	-0.684931	-0.26111	-1.23569	-0.279074	-0.544635	-0.356997	4.09722	-0.475691	-0.409336	-0.474235	-0.495631	-0.267015	-0.661848	-0.584279	1.45642	-0.253186	-0.35291	-0.48275	-0.637626	-0.832671	-0.911489	0.328019	-0.902338	-0.330876	-0.328421	-0.562686	-0.319321	-0.530932	-0.365351	-0.979815	-0.668738	-0.651562	-0.799135	-0.0491624	1.77448	0.367444	0.542153
1000ppm_no3_SGCEA_EtAcetate_inMeOH_neg3.mzML	-0.953893	-0.445015	-0.242442	0.517753	-0.558956	0.838153	-0.635316	-0.265457	-0.18644	0.578401	-0.480589	-0.373158	-0.683127	-0.265106	0.256998	-0.335041	-0.510117	-0.366645	4.53474	-0.501044	-0.408308	-0.489968	-0.487864	-0.238545	-0.654828	-0.589902	1.9687	-0.310391	-0.379368	-0.430172	-0.644394	-0.829615	-0.912973	3.75889	-0.904733	-0.329798	-0.322638	0.269919	-0.322436	-0.568374	-0.433339	-0.934088	-0.696384	-0.62135	-0.820782	0.0674056	2.29677	0.849066	5.89275
1000ppm_no4_SGCT_toluene_inMeOH_neg1.mzML	-0.0189738	-0.449632	-0.234483	5.3792	-0.556686	0.825736	-0.631755	-0.629024	-0.236557	-0.72937	0.413837	-0.331609	-0.682993	-0.262138	-0.219805	-0.246077	-0.514923	-0.3252	-0.239581	-0.469052	-0.424886	-0.490393	-0.505279	-0.308378	-0.6272	-0.590429	1.51046	-0.258505	-0.399564	-0.462039	-0.622849	-0.827278	-0.911432	-0.145574	-0.901761	-0.326359	-0.33614	-0.276225	-0.366974	2.11405	-0.439401	-0.984458	-0.628405	-0.636445	-0.789085	0.680729	1.43958	0.411939	1.24925
1000ppm_no4_SGCT_toluene_inMeOH_neg2.mzML	0.34773	-0.454143	-0.26569	4.76023	-0.564641	0.983029	-0.631821	-0.252463	-0.248206	1.35379	0.383213	-0.324653	-0.636444	-0.266151	-0.587827	-0.284986	-0.514239	-0.409941	-0.214644	-0.479685	-0.415586	-0.502841	-0.499202	-0.255095	-0.623188	-0.591166	1.24751	-0.263088	-0.376312	-0.424037	-0.643187	-0.8277	-0.911191	3.27759	-0.902912	-0.330911	-0.329803	0.785888	-0.305632	-0.524448	-0.4689	-0.931736	-0.685821	-0.593952	-0.812806	0.493761	1.67344	-0.00748614	1.27848
1000ppm_no4_SGCT_toluene_inMeOH_neg3.mzML	-0.039398	-0.450512	-0.21825	0.0533506	-0.569065	0.971156	-0.633232	-0.569338	-0.240653	0.76327	-0.0825281	-0.317202	-0.633642	-0.267655	-0.939519	-0.252576	-0.514219	-0.331104	-0.231787	-0.474501	-0.446421	-0.509639	-0.482162	-0.321699	-0.626604	-0.59943	1.10856	-0.311022	-0.402001	-0.457081	-0.642384	-0.827931	-0.913006	-0.0851881	-0.903917	-0.329915	-0.330884	0.0936987	-0.310685	-0.516303	2.46892	-0.928604	-0.675259	-0.667832	-0.800105	-0.614057	1.63295	2.20635	0.145407
1000ppm_no5_SGCX_xylene_inMeOH_neg1.mzML	0.48179	-0.445942	-0.248691	0.122358	-0.567949	0.882959	-0.635848	-0.436382	-0.216286	-0.824799	-0.180016	-0.354384	-0.698272	-0.262674	-1.08055	-0.359863	-0.522902	-0.333921	-0.254003	-0.473694	-0.450002	-0.489807	-0.483362	-0.244434	-0.640458	-0.584601	0.962422	-0.283704	-0.357484	-0.422358	-0.633757	-0.830572	-0.913127	0.0367549	-0.904425	-0.332384	-0.325819	-0.261178	-0.341646	0.108901	-0.268665	-0.923572	-0.670759	-0.619399	-0.784225	-0.612713	0.844212	-0.227953	1.31216
1000ppm_no5_SGCX_xylene_inMeOH_neg2.mzML	-0.0350478	-0.455276	-0.260954	-0.215854	-0.564007	1.061	-0.633771	-0.0170534	-0.186803	1.33804	6.43681	-0.373709	-0.69783	-0.269896	-1.05698	-0.300485	-0.53888	-0.296336	0.00103185	-0.488467	-0.444299	-0.500877	-0.483717	-0.285868	-0.641472	-0.596807	0.856988	-0.304651	-0.372978	-0.482217	-0.644486	-0.827921	-0.912643	0.0248486	-0.904541	-0.327889	-0.329315	-0.138703	-0.32828	-0.453685	-0.317367	-0.937204	-0.662322	-0.633874	-0.811351	1.85533	0.783857	0.972446	0.389164
1000ppm_no5_SGCX_xylene_inMeOH_neg3.mzML	0.978728	-0.445343	-0.270269	0.145812	-0.576712	1.14656	-0.631453	-0.0609996	-0.193231	1.13968	0.0945051	-0.330526	-0.68092	-0.267984	-0.780117	-0.357393	-0.513648	-0.412334	-0.194833	-0.452771	-0.405673	-0.502186	-0.474443	-0.265353	-0.638881	-0.587868	1.43893	-0.275229	-0.365177	-0.442975	-0.631592	-0.833618	-0.912514	3.13231	-0.90394	-0.328715	-0.33802	-0.509976	-0.321306	-0.157065	-0.313609	-0.935463	-0.646551	-0.598075	-0.808937	2.96549	0.764032	1.36699	0.0142841
1000ppm_no6_GBAH_hexane_inMeOH_neg1.mzML	-0.183075	-0.450912	-0.256591	-0.187423	-0.0834507	0.886759	-0.555559	-0.56963	-0.202166	0.271241	1.73623	-0.323754	-0.672992	-0.2618	-1.41655	-0.343776	-0.524881	-0.305636	-0.237072	-0.462187	-0.42729	-0.488348	-0.495698	-0.241347	-0.584594	-0.596472	0.966952	-0.303719	-0.35898	-0.419894	-0.544121	-0.338939	-0.338025	-0.149265	-0.284533	-0.327202	-0.327531	0.0335723	-0.35682	1.84824	-0.377065	-0.553328	-0.689155	-0.590073	-0.641437	0.408529	-0.456885	0.0529445	0.034169
1000ppm_no6_GBAH_hexane_inMeOH_neg2.mzML	-0.572852	-0.445893	-0.228469	-0.279161	-0.251352	1.12094	-0.577355	0.0595024	-0.248447	0.294567	-0.262481	-0.373838	-0.627922	-0.262804	-0.444425	-0.302985	-0.516188	-0.280476	-0.192623	-0.449411	-0.425483	-0.513532	-0.502342	-0.326709	-0.588734	-0.59952	1.16583	-0.273652	-0.329209	-0.441343	-0.437603	-0.408655	-0.349539	-0.157721	-0.362801	-0.326819	-0.321777	0.259038	-0.340516	-0.423806	2.91986	-0.589266	-0.692509	-0.643383	-0.803014	1.7518	-0.457875	-1.13749	1.44972
1000ppm_no6_GBAH_hexane_inMeOH_neg3.mzML	-0.679127	-0.455227	-0.217425	-0.180761	-0.0545932	1.3911	-0.508569	-0.533538	-0.229264	-0.880985	-0.277795	-0.331297	-0.67305	-0.264192	0.192452	-0.311425	-0.541247	-0.398442	-0.201177	-0.479897	-0.419565	-0.498259	-0.477793	-0.276869	-0.586927	-0.588824	0.67745	-0.298175	-0.385545	-0.481118	-0.370766	-0.353785	-0.285888	-0.0923635	-0.287689	-0.326039	-0.331994	-0.332748	-0.359048	-0.675003	2.64873	-0.526434	-0.683634	-0.638019	-0.793037	0.118364	-0.467693	-0.225526	-0.0962617
1000ppm_no7_GBAE_EtOH_inMeOH_neg1.mzML	0.116899	-0.448873	-0.271311	-0.0631043	-0.552842	1.12342	-0.632938	-0.124075	-0.19807	0.222342	1.30479	-0.381766	2.74378	0.26999	-0.700466	-0.263164	-0.392632	-0.26643	-0.232212	-0.464925	-0.452372	-0.309554	-0.144911	-0.255451	-0.0883411	-0.254014	0.263342	-0.248588	-0.353274	-0.468786	0.114459	0.203555	0.23733	-0.0806331	0.40923	-0.328815	-0.336748	3.36934	-0.302371	-0.222244	2.36903	-0.608995	-0.659947	-0.597477	-0.607754	0.0118841	-0.460033	-0.328997	0.187747
1000ppm_no7_GBAE_EtOH_inMeOH_neg2.mzML	-0.731657	-0.448917	-0.218211	-0.269512	-0.561919	1.23287	-0.633568	-0.468798	-0.233844	-0.376523	-0.0878873	-0.340216	2.29609	0.30067	0.430478	-0.310014	-0.0133956	-0.255085	-0.241525	-0.481272	-0.443884	-0.305676	-0.316393	-0.258681	-0.140941	-0.26144	0.483533	-0.283148	-0.393452	-0.422593	0.0975698	0.47119	0.201971	-0.288421	0.226187	-0.32786	-0.324437	0.648691	-0.364068	-0.445055	1.88579	-0.574348	-0.637051	-0.670271	-0.82202	2.18533	-0.455144	0.00805351	0.0480073
1000ppm_no7_GBAE_EtOH_inMeOH_neg3.mzML	-0.646182	-0.45204	-0.265513	-0.307961	-0.552087	1.5219	-0.635112	-0.828991	-0.188444	0.482173	-0.590279	-0.385032	2.49646	-0.0211895	-0.568758	-0.328248	-0.31466	-0.302433	-0.241101	-0.478455	-0.415221	-0.341398	-0.235985	-0.268653	-0.203858	-0.337992	-0.123158	-0.285432	-0.367443	-0.422829	0.166397	0.354104	0.310761	-0.293723	0.311972	-0.330176	-0.333835	-0.625719	-0.340807	-0.358474	-0.395346	-0.486658	-0.626447	-0.585861	-0.691796	0.337193	-0.461861	-0.911313	0.0863771
1000ppm_no8_GBAEA_EtAcetate_inMeOH_neg1.mzML	-0.231337	-0.452337	-0.250656	0.0240461	-0.479697	0.86231	-0.0407663	0.304706	-0.231805	-0.0491357	-0.216729	1.02516	-0.623488	-0.263969	-0.754188	1.18819	-0.462376	-0.31428	-0.22622	-0.269909	-0.457014	-0.27651	-0.154288	1.55482	-0.216387	-0.363777	0.0750512	0.43238	-0.363382	-0.289455	-0.327761	0.0963962	0.136421	-0.207025	0.122899	-0.328407	-0.339053	0.0648265	3.32312	-0.516013	0.0430998	0.146633	0.0375962	-0.620042	0.278132	-0.570542	-0.463993	-0.263962	-0.376875
1000ppm_no8_GBAEA_EtAcetate_inMeOH_neg2.mzML	-0.636321	-0.451648	-0.232164	-0.274687	-0.56303	1.2387	0.0518532	-0.0946411	-0.214557	0.228548	0.250578	2.50741	-0.637807	-0.260838	0.443691	0.959697	-0.511658	-0.359235	-0.20708	-0.500317	-0.415056	-0.326077	-0.161328	0.533874	-0.22407	-0.38669	0.0557988	0.773764	-0.368127	-0.447337	-0.301372	0.273432	0.162271	-0.217307	0.194524	-0.331043	-0.328512	0.167933	2.29905	-0.456955	-0.531956	0.0639359	-0.296013	0.102059	-0.243308	-0.566708	-0.460381	1.33564	0.224684
1000ppm_no8_GBAEA_EtAcetate_inMeOH_neg3.mzML	-0.581759	-0.450308	-0.207029	-0.274928	-0.493062	0.90413	-0.0300478	0.852154	-0.213642	-0.500633	0.104706	1.5202	-0.670727	-0.260859	-0.852294	0.473917	-0.535544	-0.355647	-0.208141	-0.458048	-0.457031	-0.335919	-0.317272	1.65673	-0.198672	-0.386081	0.443541	1.7873	-0.332522	-0.422436	-0.301411	0.337404	0.201385	-0.246298	0.197673	-0.332426	-0.334175	-0.534596	3.062	-0.279174	1.99791	0.274101	0.486788	0.146435	-0.109279	-0.224392	-0.455594	-1.08832	0.143419
1000ppm_no9_GBAT_toluene_inMeOH_neg1.mzML	-0.573089	-0.454437	-0.193253	-0.313297	-0.569385	0.875705	-0.264774	0.891012	-0.195806	-0.275248	0.917821	-0.354109	0.929412	-0.270147	3.22425	-0.247753	2.63994	-0.340173	-0.201354	-0.302955	-0.396621	-0.386622	-0.355762	-0.270149	-0.1043	-0.068329	-0.500688	-0.295229	-0.338207	-0.472991	0.0384842	-0.478998	0.126661	-0.111256	0.168504	-0.328963	-0.336958	-0.0227709	-0.317448	-0.12752	1.85169	2.56224	1.77784	2.50558	2.87527	0.909252	-0.459189	0.391017	1.14059
1000ppm_no9_GBAT_toluene_inMeOH_neg2.mzML	0.389885	-0.453271	-0.259559	-0.341806	-0.573471	1.2118	-0.264267	0.990569	-0.223147	0.248486	-0.314109	-0.314651	0.652782	-0.263084	-0.694957	-0.311984	2.60883	-0.386904	-0.204871	-0.467808	-0.438646	-0.0847102	-0.30093	-0.26077	-0.0766303	-0.217272	-0.0494217	-0.300384	-0.343635	-0.441296	0.286702	0.0731729	0.162379	-0.31988	0.168685	-0.327855	-0.326546	0.650532	-0.336577	2.12247	-0.397125	2.51461	2.42432	2.63833	2.46972	-0.249378	-0.457041	-1.22146	0.0179294
1000ppm_no9_GBAT_toluene_inMeOH_neg3.mzML	-0.144233	-0.45133	-0.235858	-0.345216	-0.559795	0.737437	-0.333011	1.07841	-0.194891	-0.623103	-0.11558	-0.323864	1.23934	-0.260208	0.43816	-0.253223	3.02716	-0.40149	-0.242056	-0.45773	-0.444597	-0.512142	-0.358597	-0.307737	-0.216749	-0.312321	-0.536773	-0.253456	-0.369067	-0.444732	0.0388843	-0.0142771	0.0646892	-0.339919	0.0293999	-0.326237	-0.321146	-0.549069	-0.33732	-0.571138	-0.45372	2.06934	2.60185	2.02657	2.12903	-0.187735	-0.459001	0.0368713	-0.415942
[truncated: 5,000 more columns]

## Sheet: POS mode-Raw Mat.
	X10000_369.1184_9.77_NA	X10001_482.2026_9.77_NA	X10005_727.3304_9.77_NA	X10006_335.1129_9.77_NA	X10008_353.1235_9.77_NA	X10009_302.2692_9.77_NA	X1000_124.0396_1.75_NA	X10011_221.0634_9.77_NA	X10016_385.1988_9.78_NA	X10019_505.1586_9.78_NA	X10022_237.1852_9.78_NA	X10024_363.2169_9.78_NA	X10028_331.1908_9.78_NA	X10029_226.2168_9.78_NA	X1002_231.0867_1.8_NA	X10030_379.1479_9.79_NA	X10031_341.1865_9.79_NA	X10034_483.1291_9.79_NA	X10039_349.201_9.8_NA	X10040_339.1555_9.79_NA	X10046_662.3751_9.79_NA	X10047_389.2438_9.79_NA	X10048_667.3304_9.79_NA	X10049_591.2568_9.79_NA	X1004_102.0918_1.75_NA	X10050_425.2325_9.79_NA	X10052_177.0548_9.81_NA	X10053_230.1754_9.79_NA	X10054_584.3433_9.81_NA	X10055_172.1698_9.79_NA	X10056_212.1648_9.79_NA	X10057_252.1573_9.79_NA	X10059_184.1698_9.79_NA	X10063_259.202_9.8_NA	X10064_443.2433_9.81_NA	X10068_247.1179_9.83_NA	X10073_345.206_9.83_NA	X10076_381.1448_9.81_NA	X10077_329.1753_9.83_NA	X10080_265.159_9.8_NA	X10081_186.0552_9.78_NA	X10083_311.165_9.79_NA	X10084_425.1087_9.8_NA	X10090_403.1268_9.8_NA	X10092_283.1696_9.79_NA	X10094_351.157_9.8_NA	X10096_346.2381_9.75_NA	X10097_392.1835_9.8_NA	X10099_293.1539_9.82_NA
1000ppm_no10_GBAX_xylene_inMeOH_pos1.mzML	0.12724	-0.341503	0.576296	0.531187	0.631422	-0.699801	0.93688	-0.192899	0.605061	-0.205248	-0.0694453	0.808132	0.852827	-0.746634	-0.304938	-0.316076	-0.423034	-0.557081	-0.248615	-0.342067	-0.20902	-0.419315	-0.218062	-0.409259	0.355565	-0.439911	-0.375962	0.446898	1.02503	-0.280607	-0.219952	0.157425	-0.355128	-0.496611	-0.481558	1.0745	0.0360427	-0.369597	-0.597964	-0.534079	-0.363264	-0.230856	-0.425101	-0.362746	-0.457684	-0.355995	-0.618551	-0.506951	-0.317579
1000ppm_no10_GBAX_xylene_inMeOH_pos2.mzML	0.360595	-0.347909	0.644382	0.611054	0.625771	-0.699759	1.07739	-0.17997	0.556706	-0.199457	-0.257315	0.665967	1.66752	-0.85304	-0.302309	-0.338791	-0.405677	-0.581274	-0.0768945	-0.302329	-0.221451	-0.437935	-0.358358	-0.396486	1.40325	-0.375222	-0.41618	0.735009	0.920999	0.719014	-0.815979	0.00856208	-0.352511	-0.492701	-0.49125	-0.132393	0.0905546	-0.369302	-0.533091	-0.584402	-0.367491	-0.504423	-0.430362	-0.36676	-0.487589	-0.433541	-0.619472	-0.421449	-0.247229
1000ppm_no10_GBAX_xylene_inMeOH_pos3.mzML	0.100021	-0.340502	0.680327	0.0309381	0.633091	-0.704228	0.848062	-0.286214	0.489043	-0.227147	0.190596	0.753122	1.68625	-0.881089	-0.305329	-0.329609	-0.420473	-0.51402	-0.045691	-0.311928	-0.233518	-0.424459	-0.286587	-0.409419	1.12223	-0.396224	-0.398268	1.02016	0.992464	0.236698	0.183942	0.181301	-0.107056	-0.471883	-0.481756	-0.0959539	0.100138	-0.369597	-0.563735	-0.562313	-0.379861	0.0868293	-0.377962	-0.36523	-0.435948	-0.359832	-0.620377	-0.521598	-0.274608
1000ppm_no11_GBRH_hexane_inMeOH_pos1.mzML	-0.652142	-0.424571	-0.638649	-0.571472	-0.65405	1.36677	-1.0693	-0.242892	-0.616335	-0.247836	0.0749036	-0.708549	-1.07463	0.874168	-0.310027	3.01368	-0.361349	-0.523802	-0.397111	2.35985	-0.430124	1.56072	-0.409234	-0.38856	-0.398975	-0.414997	-0.451843	0.206753	-0.531965	0.27646	0.359679	-0.154107	-0.0904791	2.67713	-0.487242	-0.474064	-0.456607	-0.369216	-1.03913	-0.552869	-0.365925	-1.02356	-0.399918	-0.367901	-0.621345	-0.660892	0.137653	-0.593329	-0.707245
1000ppm_no11_GBRH_hexane_inMeOH_pos2.mzML	-0.654918	-0.442628	-0.633509	-0.570848	-0.657083	1.29179	-0.754403	-0.233448	-0.663376	-0.232412	-0.531544	-0.729729	-1.04853	0.833451	-0.309603	2.54211	-0.426963	-0.554766	-0.384032	2.77949	-0.423894	1.62734	-0.410426	-0.389981	1.5944	-0.4476	-0.451963	-0.921026	-0.531109	0.711424	-0.283999	-0.377728	0.296638	2.31153	-0.481231	-0.475544	-0.624556	-0.369587	-1.04916	-0.588741	-0.381374	-0.908303	-0.414363	-0.363927	-0.593705	-0.666295	0.183658	-0.577138	-0.712057
1000ppm_no11_GBRH_hexane_inMeOH_pos3.mzML	-0.655628	-0.42365	-0.622235	-0.581991	-0.657136	1.36954	-0.806688	-0.186903	-0.736997	-0.243642	-0.881708	-0.76099	-1.10091	0.842356	-0.302562	2.41861	-0.37936	-0.577764	-0.400434	1.8297	-0.427102	1.32608	-0.423632	-0.407169	0.462085	-0.386687	-0.453964	-0.70477	-0.534562	0.830981	-1.40835	-0.525391	-0.338534	2.33036	-0.494328	-0.473342	-0.45255	-0.369467	-1.0583	-0.560625	-0.366032	-1.33913	-0.417374	-0.365148	-0.604418	-0.667989	0.103844	-0.57033	-0.72859
1000ppm_no12_GBRE_EtOH_inMeOH_pos1.mzML	1.9157	-0.443906	2.22987	2.45123	2.27885	1.68731	2.32263	-0.229213	-0.353029	-0.198615	-0.360202	-0.320085	-0.996744	0.159	-0.304315	-0.344241	-0.408446	0.590408	-0.240213	-0.312455	3.35631	-0.436563	3.4418	-0.328477	-0.955613	-0.379379	-0.17204	-1.14565	0.386486	0.551618	0.236595	1.00403	0.415767	-0.477417	-0.159197	-0.188881	-0.491895	-0.352038	-0.196472	-0.469941	-0.108114	0.397674	-0.412973	-0.363046	-0.224018	-0.539987	-0.616391	-0.566441	-0.599198
1000ppm_no12_GBRE_EtOH_inMeOH_pos2.mzML	1.80128	-0.425459	2.4984	2.80996	2.31102	2.0857	2.82429	-0.181319	-0.433849	-0.197106	0.126725	-0.332346	-0.234128	0.178749	-0.306065	-0.32985	-0.436341	0.507468	-0.15885	-0.333609	3.40087	-0.442922	3.33073	-0.332474	0.808811	-0.387883	-0.159522	0.0257401	0.468605	0.287098	0.42264	0.929671	0.773079	-0.489004	0.085807	1.03879	-0.536347	-0.351012	-0.161767	-0.573721	-0.116446	0.0512776	-0.388369	-0.36356	0.0703239	-0.531362	-0.619965	-0.591083	-0.637131
1000ppm_no12_GBRE_EtOH_inMeOH_pos3.mzML	2.00266	-0.445964	2.51817	2.53447	2.46954	1.79979	2.30818	-0.180495	-0.275535	-0.239817	0.247549	-0.247657	-0.277588	0.119411	-0.308995	-0.354402	-0.419551	0.848941	-0.184516	-0.330869	3.39382	-0.429145	3.73188	-0.325108	-1.04039	-0.395137	-0.159538	0.565845	0.740597	0.21992	0.544151	1.51261	0.327112	-0.526496	-0.0539555	1.2027	-0.481585	-0.350351	-0.162787	-0.537751	-0.137919	0.49349	-0.421577	-0.366182	-0.110382	-0.507178	-0.617648	-0.58484	-0.648342
1000ppm_no13_GBREA_EtAcetate_inMeOH_pos1.mzML	3.05163	-0.429293	-0.0790515	-0.206296	0.0613055	1.37836	-0.371411	-0.205978	-0.427936	-0.20695	0.331818	-0.379694	-0.23039	0.0479557	0.209051	-0.315052	-0.352358	3.43685	-0.528604	-0.308354	0.325842	-0.430204	0.329843	0.748233	0.408981	1.54416	-0.152351	-0.822659	0.0375378	0.127409	-0.27225	-0.647533	-0.169541	-0.509516	0.747965	0.0531214	1.87614	-0.366686	0.0415543	-0.586483	-0.346853	-0.569555	-0.393449	-0.367573	-0.625695	-0.542121	-0.616679	-0.581066	-0.409703
1000ppm_no13_GBREA_EtAcetate_inMeOH_pos2.mzML	1.94799	-0.445932	-0.121604	-0.282482	0.0345829	1.36818	-0.492806	-0.259456	-0.435157	-0.237922	-0.163907	-0.476638	-0.232124	-0.099807	0.271464	-0.31859	-0.366351	3.63301	-0.317134	-0.349045	0.56081	-0.420147	0.347599	0.906654	-0.253885	1.49958	-0.217194	-0.869554	0.062384	0.104832	-0.587853	-0.333961	-0.676297	-0.504194	0.761775	0.0375768	2.0388	-0.36858	0.0338818	-0.548059	-0.381891	0.351497	-0.411401	-0.367317	-0.639879	-0.500568	-0.61624	-0.577536	-0.256383
1000ppm_no13_GBREA_EtAcetate_inMeOH_pos3.mzML	1.93693	-0.428243	-0.127504	-0.00177009	0.00928381	1.25631	-0.387476	-0.193012	-0.357636	-0.247889	-0.274851	-0.457205	-0.311217	0.0279596	0.352944	-0.33411	-0.3846	3.15112	-0.656353	-0.329695	0.414622	-0.428937	0.335306	0.958247	0.391603	1.44625	-0.148608	-2.44706	0.0769207	0.345052	-0.290283	-0.805334	0.464406	-0.532336	0.697128	0.0513982	1.82431	-0.36716	-0.0241193	-0.587681	-0.371845	-0.261189	-0.417655	-0.36706	-0.510428	-0.554246	-0.618698	-0.589138	-0.337786
1000ppm_no14_GBRT_toluene_inMeOH_pos1.mzML	-0.596048	-0.441447	1.16926	0.610012	0.656149	0.735141	-0.597071	-0.225166	-0.679641	-0.221988	0.716149	-0.644265	-0.579447	0.134943	-0.306731	-0.318243	-0.397163	-0.58436	-0.704618	-0.314634	-0.418812	-0.446538	-0.416161	-0.39802	-1.45734	-0.399131	-0.417827	0.131466	0.381338	-0.35717	0.862265	0.0133989	0.0934641	-0.522798	-0.486145	0.537344	-0.650252	-0.369067	-0.726153	-0.558622	-0.366177	-0.543837	-0.392555	-0.366769	-0.501202	-0.455815	-0.619643	-0.527075	-0.506999
1000ppm_no14_GBRT_toluene_inMeOH_pos2.mzML	-0.578248	-0.429694	1.01669	0.786179	0.5796	0.938404	-0.663098	-0.239519	-0.640268	-0.229832	-0.0494604	-0.744782	-0.648552	-0.0485012	-0.302044	-0.354025	-0.429226	-0.54354	-0.674537	-0.328231	-0.426695	-0.419876	-0.418907	-0.383223	-0.195106	-0.419861	-0.417914	0.393581	0.256849	-0.555075	-0.0677981	-0.598902	-0.0379201	-0.483234	-0.482313	0.307619	-0.711477	-0.369594	-0.783973	-0.534079	-0.365866	-0.992168	-0.39828	-0.364909	-0.611082	-0.432571	-0.621564	-0.580113	-0.554096
1000ppm_no14_GBRT_toluene_inMeOH_pos3.mzML	-0.567399	-0.434179	1.16047	0.778623	0.684946	0.99413	-0.524993	-0.205154	-0.72567	-0.244063	0.264928	-0.627489	-0.638747	-0.121948	-0.307636	-0.348907	-0.410173	-0.516012	-0.777292	-0.320369	-0.424095	-0.444647	-0.41746	-0.394057	-0.253804	-0.383047	-0.405733	1.98772	0.529154	-0.288791	0.436021	0.0621184	0.859384	-0.53926	-0.482419	0.523666	-0.730746	-0.36913	-0.724479	-0.532705	-0.382495	-0.563662	-0.388154	-0.364054	-0.598268	-0.426401	-0.621859	-0.573053	-0.547355
1000ppm_no15_GBRX_xylene_inMeOH_pos1.mzML	-0.394324	-0.417378	0.636775	0.264165	0.30301	1.35751	-0.446179	-0.196572	0.0743561	-0.207336	0.0998863	0.469038	0.0817538	-0.283468	-0.303399	-0.320441	-0.396062	-0.574728	-0.680036	-0.310328	-0.427169	-0.420666	-0.419313	-0.406614	-0.231504	-0.442194	-0.427139	-0.856406	0.549769	-0.753137	-0.430223	-0.499086	-0.579684	-0.495221	-0.500424	0.707779	0.22331	-0.369579	-0.575132	-0.555108	-0.362395	-0.325542	-0.419144	-0.3672	-0.4572	-0.335831	-0.621937	-0.432863	-0.433438
1000ppm_no15_GBRX_xylene_inMeOH_pos2.mzML	-0.449093	-0.435392	0.516851	0.166375	0.273657	1.20546	-0.320392	-0.239706	0.0299735	-0.213776	-0.602954	0.222369	0.306929	-0.108345	-0.30354	-0.328389	-0.38847	-0.52893	-0.673168	-0.307112	-0.425356	-0.424937	-0.412398	-0.385407	0.393344	-0.426164	-0.424116	-0.875764	0.557416	-0.644512	-0.0197399	-0.670601	-0.724588	-0.472166	-0.492675	0.659951	0.609895	-0.369398	-0.596636	-0.455412	-0.369164	0.284114	-0.385424	-0.365382	-0.596661	-0.362714	-0.622083	-0.405631	-0.486975
1000ppm_no15_GBRX_xylene_inMeOH_pos3.mzML	-0.399412	-0.44097	0.407725	0.211779	0.278111	1.32636	-0.221317	-0.222355	0.0137441	-0.21325	0.140765	0.262483	-0.123032	-0.197296	-0.309542	-0.35249	-0.360456	-0.56517	-0.663738	-0.335958	-0.429331	-0.424438	-0.414782	-0.398876	-0.799114	-0.40557	-0.426976	0.141876	0.509294	-0.423085	-0.848414	-0.419876	1.7875	-0.534856	-0.482038	0.690899	0.679846	-0.369598	-0.598049	-0.3949	-0.367538	1.55373	-0.393399	-0.367536	-0.499898	-0.318078	-0.619249	-0.41698	-0.350151
1000ppm_no16_GBMH_hexane_inMeOH_pos1.mzML	-0.630371	-0.441631	-0.641584	-0.567054	-0.654592	0.552774	-0.829894	-0.219957	-0.800088	-0.204774	-0.47429	-0.630902	-1.08481	-0.536256	-0.310552	3.56614	-0.403236	-0.570472	0.10933	3.4035	-0.422555	1.72279	-0.421753	-0.38391	0.378474	-0.427631	-0.452378	0.0175227	-0.539199	0.0181518	0.537808	-0.498185	0.520522	2.02041	-0.499296	-0.473374	-0.533916	-0.369338	-1.05717	-0.549374	-0.363609	-0.0790522	-0.385573	-0.363314	-0.587041	-0.664466	0.212235	-0.589293	-0.71097
1000ppm_no16_GBMH_hexane_inMeOH_pos2.mzML	-0.63389	-0.426921	-0.631097	-0.573946	-0.657465	0.80499	-0.812946	-0.182294	-0.672438	-0.21818	-0.298216	-0.815595	-1.00955	-0.361928	-0.303468	3.26446	-0.372662	-0.5868	-0.204348	3.91236	-0.423353	1.69808	-0.411793	-0.380409	-1.53159	-0.402119	-0.453377	1.28018	-0.536027	-0.845053	0.340811	-0.163911	0.619611	2.03379	-0.481924	-0.47247	-0.605069	-0.369482	-1.04972	-0.555991	-0.37357	-0.741444	-0.383554	-0.363097	-0.616674	-0.666149	0.193497	-0.586726	-0.717265
1000ppm_no16_GBMH_hexane_inMeOH_pos3.mzML	-0.636819	-0.422144	-0.640639	-0.5846	-0.654832	0.536148	-0.619174	-0.281305	-0.735811	-0.21539	2.25846	-0.83494	-1.11537	-0.572675	-0.3045	2.896	-0.418568	-0.535202	0.445915	3.13602	-0.425676	1.55881	-0.418002	-0.393464	-0.839175	-0.379596	-0.450761	-0.452884	-0.528466	-1.17748	-1.85446	-0.890126	-1.30841	2.12849	-0.487593	-0.474779	-0.319839	-0.369565	-1.03581	-0.54906	-0.364731	-0.97453	-0.410342	-0.36494	-0.631501	-0.663599	0.192277	-0.566509	-0.709158
1000ppm_no17_GBME_EtOH_inMeOH_pos1.mzML	-0.397031	2.34855	-0.639808	-0.562875	-0.53325	1.69085	2.29438	-0.254397	-0.225	-0.210284	-0.785612	-0.184412	-0.391362	0.159717	-0.309687	-0.347914	-0.36778	0.992288	2.48378	-0.334018	-0.227502	-0.449915	-0.201131	-0.383609	-0.857693	-0.43532	2.64478	-0.115963	-0.524438	0.228094	-0.977133	1.87405	-1.02861	-0.467338	-0.439409	-0.451518	-0.632113	2.39158	-0.774064	-0.588427	2.89887	0.503709	2.98875	2.43289	-0.587962	-0.667245	2.82837	-0.585686	-0.727908
1000ppm_no17_GBME_EtOH_inMeOH_pos2.mzML	-0.361542	2.07696	-0.626845	-0.589548	-0.505818	1.83909	2.45235	-0.188402	-0.25632	-0.246818	0.13451	-0.180458	-0.225665	-0.0316525	-0.30379	-0.327802	-0.367899	0.84429	2.12967	-0.316846	-0.26571	-0.435857	-0.227455	-0.399159	-1.10102	-0.395381	2.69961	0.789954	-0.536516	-0.160457	-0.893036	2.11174	-0.230932	-0.522846	-0.44754	-0.474366	-0.703023	2.52083	-0.760798	-0.531389	3.03809	0.442866	2.96407	2.50507	-0.617574	-0.662629	2.94766	-0.569864	-0.730629
1000ppm_no17_GBME_EtOH_inMeOH_pos3.mzML	-0.169177	2.29877	-0.622077	-0.58484	-0.483428	1.87563	2.26085	-0.250724	-0.352865	-0.246152	-0.62125	-0.180777	-0.419908	0.252239	-0.305518	-0.319568	-0.372632	0.988414	2.3182	-0.32316	-0.264988	-0.440283	-0.293984	-0.383355	-1.37826	-0.408721	2.35293	-0.341957	-0.539791	-0.140019	-0.374438	1.71903	-0.979793	-0.531135	-0.44071	-0.471747	-0.677079	2.46427	-0.714976	-0.539734	3.02508	0.227513	2.69898	2.2339	-0.608425	-0.660744	2.90237	-0.574736	-0.728329
1000ppm_no18_GBMEA_EtAcetate_inMeOH_pos1.mzML	0.0269504	3.64915	-0.636515	-0.589309	-0.437125	-0.710103	0.0894696	-0.277932	0.195686	3.74255	2.78644	0.18902	0.469132	-0.859036	3.70437	-0.346182	-0.419164	1.07013	2.51694	-0.299521	-0.10794	-0.435472	-0.00331275	3.89407	-1.39267	1.34263	3.3795	-0.620945	-0.528713	-0.442876	1.11397	2.97079	-4.36153	-0.0578905	1.70228	-0.449109	1.9192	3.36271	-0.557401	-0.538713	2.98741	0.0424382	2.83891	3.43543	-0.59559	-0.542012	1.72814	-0.567199	-0.719237
1000ppm_no18_GBMEA_EtAcetate_inMeOH_pos2.mzML	0.396172	3.19968	-0.640431	-0.58959	-0.499684	-0.701741	0.41469	-0.265377	0.370711	3.1515	1.46112	0.26499	0.468174	-0.832169	4.0932	-0.320185	-0.409875	0.965165	2.12838	-0.302074	-0.198682	-0.350521	-0.0302597	3.14387	-0.653109	1.90577	3.00371	-0.499002	-0.534556	0.168705	2.28831	3.13769	0.569201	-0.287752	1.72968	-0.463007	0.872289	3.36032	-0.517367	-0.55497	2.8733	0.467098	2.91185	3.40855	-0.631223	-0.665369	1.75074	-0.592882	-0.721697
1000ppm_no18_GBMEA_EtAcetate_inMeOH_pos3.mzML	-0.343964	3.25653	-0.628319	-0.572282	-0.491122	-0.704769	-0.141744	-0.289962	0.209233	5.68053	-0.420544	0.380912	0.538919	-0.834532	4.6679	-0.339935	-0.427946	1.19648	2.23097	-0.323092	-0.234145	-0.286234	0.0183568	3.69002	-1.55199	1.01694	3.39619	-0.698525	-0.254979	-0.284477	0.872418	3.12989	1.01828	-0.0745355	3.10742	-0.448764	3.58513	3.3892	-0.147282	-0.586719	2.93257	0.411712	2.43142	3.426	-0.608318	-0.66679	1.76162	-0.591151	-0.727528
1000ppm_no19_GBMT_toluene_inMeOH_pos1.mzML	-0.629639	0.627309	-0.635921	-0.591929	-0.5957	-0.703244	-0.244141	-0.274559	2.39815	-0.245537	-0.00828233	1.9938	0.443882	-0.838095	-0.30358	-0.313441	-0.43387	-0.534878	0.81543	-0.306839	-0.419616	0.288511	-0.418633	-0.403724	-0.180084	-0.405461	0.255295	0.336735	-0.536303	3.6384	-0.851188	-0.117148	1.13377	2.08326	-0.495585	-0.474798	2.15601	0.247709	-1.01822	-0.543582	-0.0685348	-0.181989	1.05406	0.245963	-0.593105	-0.660585	1.17973	-0.564272	-0.710203
1000ppm_no19_GBMT_toluene_inMeOH_pos2.mzML	-0.633409	0.655559	-0.643223	-0.569445	-0.599626	-0.69659	-0.207735	-0.205004	2.38819	-0.201861	0.00957615	1.92188	0.175363	-0.871357	-0.305695	-0.198053	-0.34831	-0.517804	0.948268	-0.321816	-0.426942	0.351678	-0.41799	-0.394603	-0.635431	-0.430647	0.136558	-0.301128	-0.533045	2.79929	-0.322805	-0.0578979	1.63494	2.06983	-0.504142	-0.472408	1.62921	0.247475	-1.02165	-0.586542	0.0703277	-0.547742	1.17552	0.195275	-0.606903	-0.662064	1.18179	-0.582651	-0.722211
1000ppm_no19_GBMT_toluene_inMeOH_pos3.mzML	-0.649486	0.684636	-0.635742	-0.586378	-0.592717	-0.701825	-0.179909	-0.224341	2.08014	-0.20058	0.0907293	1.83618	0.249028	-0.848817	-0.307278	-0.206263	-0.344975	-0.55031	0.742022	-0.297734	-0.428579	0.282256	-0.409858	-0.405475	-0.567742	-0.369707	0.259143	0.0158245	-0.523237	2.90029	-0.695678	-0.417252	0.595154	2.0009	-0.484781	-0.462642	1.90775	0.224842	-1.01058	-0.591882	0.0149309	-1.08991	1.01843	0.215616	-0.631437	-0.664203	1.23913	-0.579569	-0.720298
1000ppm_no1_SGCH_hexane_inMeOH_pos1.mzML	-0.641486	-0.422751	-0.629193	-0.571409	-0.656606	-0.712878	-0.794884	-0.217371	-0.791678	-0.247538	-0.342571	-0.901868	-0.993892	1.66867	-0.302374	-0.337451	-0.379926	-0.528208	-0.778813	-0.347122	-0.415975	-0.444231	-0.413597	-0.392739	1.14752	-0.436814	-0.451391	0.730945	-0.523875	0.0413215	-0.292722	-0.820214	0.140601	-0.496234	-0.488294	-0.472808	-0.719854	-0.369585	1.26097	1.01017	-0.368294	3.68602	-0.41524	-0.366533	1.1565	1.08589	-0.56662	0.975356	1.01287
1000ppm_no1_SGCH_hexane_inMeOH_pos2.mzML	-0.65153	-0.419967	-0.63139	-0.59065	-0.65504	-0.700813	-0.62575	-0.183418	-0.78081	-0.247731	-0.446698	-0.903163	-0.95573	1.37019	-0.301088	-0.347477	-0.393263	-0.518376	-0.760005	-0.322666	-0.415435	-0.447629	-0.419513	-0.397945	1.84824	-0.395381	-0.450327	-1.34994	-0.539434	-0.135406	-0.63919	-0.841307	-1.54339	-0.511942	-0.489871	-0.472699	-0.714688	-0.36959	0.997344	0.845116	-0.378315	2.81334	-0.383257	-0.365232	0.850514	1.0467	-0.603682	1.04594	0.754845
1000ppm_no1_SGCH_hexane_inMeOH_pos3.mzML	-0.632623	-0.433128	-0.626279	-0.56828	-0.654672	-0.70692	-0.770163	-0.214335	-0.792296	-0.236834	-0.801854	-0.899207	-0.968676	1.49097	-0.304456	-0.327697	-0.411274	-0.510461	-0.779618	-0.317238	-0.428219	-0.451567	-0.412174	-0.404214	2.24988	-0.407309	-0.449121	-0.600684	-0.527937	0.111148	-1.61442	-0.794731	-1.04841	-0.488462	-0.488507	-0.472272	-0.730174	-0.369415	0.957338	0.845158	-0.363536	2.73827	-0.416811	-0.362921	0.768552	1.10542	-0.587389	1.17953	0.75067
1000ppm_no20_GBMX_xylene_inMeOH_pos1.mzML	-0.645715	-0.328715	-0.63381	-0.593218	-0.655627	-0.698796	-0.557674	-0.247014	0.830538	-0.246029	-0.19984	0.49841	-0.0745145	2.02616	-0.307713	-0.354522	-0.356497	-0.52328	0.759698	-0.300287	-0.422355	3.50099	-0.423738	-0.400891	-0.627223	-0.376336	-0.186175	0.166178	-0.531023	0.509889	-1.18339	-0.237115	0.526211	0.945339	-0.502351	-0.418288	1.27828	-0.187333	-1.01968	-0.555343	-0.374413	-0.597985	-0.268474	-0.1919	-0.617981	-0.668031	1.53354	-0.585404	-0.711054
1000ppm_no20_GBMX_xylene_inMeOH_pos2.mzML	-0.629661	-0.240795	-0.638498	-0.565515	-0.657092	-0.699316	-0.56723	-0.198783	0.590517	-0.202475	0.308578	0.466528	-0.0431328	1.66872	-0.307253	-0.355395	-0.408982	-0.514419	0.660912	-0.322428	-0.422602	3.07663	-0.419781	-0.409776	-0.345069	-0.381715	-0.200705	-1.41552	-0.525714	0.121619	-0.870672	0.041205	0.727255	1.05302	-0.484675	-0.47296	1.06626	-0.195782	-1.02392	-0.551789	-0.369535	-1.20051	-0.279446	-0.179802	-0.597433	-0.659483	1.5047	-0.583974	-0.709217
1000ppm_no20_GBMX_xylene_inMeOH_pos3.mzML	-0.656426	-0.231987	-0.639178	-0.563364	-0.654243	-0.710665	-0.33302	-0.180944	0.796337	-0.23078	-0.251546	0.59149	-0.251595	2.3898	-0.30777	-0.342389	-0.369477	-0.586775	0.796932	-0.347837	-0.418086	3.60483	-0.416935	-0.397954	-0.163025	-0.36718	-0.162787	0.550553	-0.442203	0.114998	-1.13158	-0.177053	1.644	1.45809	-0.486031	-0.471669	1.22698	-0.180355	-1.02383	-0.565906	-0.365481	-0.749568	-0.141585	-0.190564	-0.585412	-0.660364	1.53381	-0.563329	-0.729913
1000ppm_no2_SGCE_EtOH_inMeOH_pos1.mzML	-0.640535	-0.445509	-0.622492	-0.580931	-0.655554	-0.702682	-0.326524	-0.233785	-0.783032	-0.230885	-0.979402	-0.898524	-0.73954	1.27697	-0.303214	-0.326914	1.16367	-0.512975	-0.756389	-0.338204	-0.425933	-0.42316	-0.417403	-0.406981	0.948283	-0.425104	-0.42909	-1.69902	-0.537291	-0.605099	0.154297	-0.820234	-1.03393	-0.507185	-0.49122	-0.472239	-0.712708	-0.366967	0.725799	0.994722	-0.368945	0.576291	-0.384944	-0.363239	1.18964	1.00698	-0.345771	1.18963	1.10066
1000ppm_no2_SGCE_EtOH_inMeOH_pos2.mzML	-0.631858	-0.421635	-0.623688	-0.581669	-0.657503	-0.714024	-0.299892	-0.207927	-0.785421	-0.232342	-0.772353	-0.91086	-0.667101	1.19748	-0.30739	-0.351135	1.45938	-0.555737	-0.77213	-0.32122	-0.427014	-0.433768	-0.416917	-0.403432	0.215591	-0.436162	-0.422145	-0.263409	-0.525938	-0.672457	-0.462155	-0.391104	-0.537259	-0.482528	-0.484118	-0.472024	-0.737524	-0.368141	0.922591	1.31773	-0.365215	1.57494	-0.394657	-0.364638	1.20914	1.1322	-0.291005	1.05751	1.68093
1000ppm_no2_SGCE_EtOH_inMeOH_pos3.mzML	-0.654218	-0.426455	-0.634933	-0.589943	-0.656591	-0.703167	-0.266348	-0.178321	-0.802609	-0.192684	-0.950849	-0.907248	-0.680271	1.54957	-0.30149	-0.350819	1.14432	-0.58095	-0.756453	-0.309324	-0.430649	-0.424542	-0.418034	-0.405174	0.217899	-0.438825	-0.408996	-1.38898	-0.522915	-0.529664	-0.332551	-0.378001	-0.425911	-0.520373	-0.501506	-0.473472	-0.706437	-0.368202	0.785429	1.27337	-0.368752	-0.197927	-0.407231	-0.367344	1.01494	1.00921	-0.177752	1.09311	0.938835
1000ppm_no3_SGCEA_EtAcetate_inMeOH_pos1.mzML	-0.625311	-0.415071	-0.642443	-0.577771	-0.657329	-0.696499	-0.140897	-0.225241	-0.792248	-0.215899	-0.853606	-0.908306	-0.590799	-0.78668	-0.303087	-0.322022	-0.402165	-0.53229	-0.783923	-0.345318	-0.423472	-0.428407	-0.411574	-0.400571	-0.0788537	-0.384459	-0.423319	-0.616096	-0.535608	-1.7077	-0.413147	-0.552556	-1.27788	-0.49475	-0.485414	-0.474831	-0.662013	-0.369414	1.24398	1.42834	-0.365029	1.08534	-0.430064	-0.363315	1.3276	1.8128	-0.478144	1.75776	1.51638
1000ppm_no3_SGCEA_EtAcetate_inMeOH_pos2.mzML	-0.656666	-0.419187	-0.642457	-0.574091	-0.655567	-0.712246	-0.453647	-0.235884	-0.797817	-0.197439	-0.714486	-0.901466	-0.440471	-0.880289	-0.306441	-0.326764	-0.395526	-0.526341	-0.702692	-0.326989	-0.421057	-0.439909	-0.409958	-0.382583	0.494716	-0.387013	-0.442178	1.22402	-0.533832	-1.55847	0.148457	-0.625492	-1.43196	-0.523693	-0.483996	-0.475492	-0.583082	-0.369458	1.53277	1.81549	-0.367332	1.18485	-0.387608	-0.365563	1.50973	1.63346	-0.458177	1.93795	1.77195
1000ppm_no3_SGCEA_EtAcetate_inMeOH_pos3.mzML	-0.625508	-0.434439	-0.634762	-0.571804	-0.656517	-0.69555	-0.424344	-0.27336	-0.797331	-0.219654	-0.172199	-0.907846	-0.562383	-0.836148	-0.307122	-0.349329	-0.438366	-0.525196	-0.764247	-0.316659	-0.416423	-0.436688	-0.415856	-0.409485	-0.25947	-0.412253	-0.40275	-0.111057	-0.538883	-1.34555	0.748726	-0.437893	-0.165339	-0.507562	-0.499631	-0.473066	-0.658602	-0.369362	1.49935	1.94089	-0.368301	0.110369	-0.383091	-0.367187	1.72692	1.83078	-0.450516	1.89631	1.86346
1000ppm_no4_SGCT_toluene_inMeOH_pos1.mzML	-0.640174	-0.431157	-0.64348	-0.568873	-0.654303	-0.710841	-0.252357	4.69337	-0.797289	-0.203142	-0.623752	-0.897707	-0.716524	-0.753913	-0.304199	-0.338325	2.02509	-0.543864	-0.764605	-0.339821	-0.427787	-0.419336	-0.416405	-0.385087	0.886409	-0.431516	-0.400014	1.1659	-0.522795	0.125079	-0.658837	-0.748893	0.752843	-0.495221	-0.483387	-0.473653	-0.702655	-0.369055	1.74984	2.0528	-0.382037	0.0811786	-0.404005	-0.363193	1.91632	2.00163	-0.412247	1.88223	1.76637
1000ppm_no4_SGCT_toluene_inMeOH_pos2.mzML	-0.654513	-0.444058	-0.640989	-0.579154	-0.654344	-0.714396	-0.627906	3.79826	-0.78465	-0.225463	-0.772428	-0.90214	-0.78595	-0.841431	-0.310172	-0.322383	2.15807	-0.53341	-0.775005	-0.331737	-0.419116	-0.428677	-0.417179	-0.387242	0.337825	-0.409346	-0.444207	0.557533	-0.537987	0.144639	0.0402478	-0.7121	0.157938	-0.497435	-0.48085	-0.472614	-0.712124	-0.369461	1.90929	1.96451	-0.363112	0.273397	-0.396377	-0.366567	1.88443	2.14471	-0.431681	2.16223	1.96531
1000ppm_no4_SGCT_toluene_inMeOH_pos3.mzML	-0.642972	-0.42443	-0.637367	-0.584871	-0.655221	-0.712091	-0.265249	4.42209	-0.783893	-0.233816	-0.777475	-0.898448	-0.69221	-0.779267	-0.304616	-0.333342	2.17527	-0.568132	-0.780678	-0.309069	-0.429954	-0.447546	-0.425841	-0.409776	1.92309	-0.433853	-0.395369	0.383457	-0.537383	0.750252	0.247021	-0.721006	0.172969	-0.49866	-0.499982	-0.475209	-0.720388	-0.369372	1.62644	2.03458	-0.364671	0.148265	-0.414876	-0.365946	1.69037	1.87397	-0.407209	1.89031	1.89636
1000ppm_no5_SGCX_xylene_inMeOH_pos1.mzML	-0.628448	-0.437028	-0.628577	-0.583426	-0.656848	-0.704657	-0.404792	-0.244578	-0.801442	-0.206125	-0.236465	-0.910673	0.487809	-0.611376	-0.304815	-0.347537	3.30602	-0.572189	-0.764119	-0.310651	-0.417381	-0.443971	-0.410295	-0.396928	2.01882	-0.39136	-0.41456	0.083081	-0.530942	-0.65933	0.0767818	-0.479399	0.0275379	-0.512625	-0.501262	-0.474143	-0.499216	-0.369592	2.25897	2.52625	-0.37422	0.648242	-0.408274	-0.365682	2.8126	2.4639	-0.424434	2.42503	2.38898
1000ppm_no5_SGCX_xylene_inMeOH_pos2.mzML	-0.65812	-0.442097	-0.637024	-0.578343	-0.655556	-0.695655	-0.32068	-0.274184	-0.801324	-0.246274	-0.291594	-0.903908	0.869736	-0.638958	-0.302167	-0.328435	3.50874	-0.565742	-0.773357	-0.311128	-0.424126	-0.418848	-0.423089	-0.406783	1.83062	-0.406167	-0.384623	-0.413426	-0.538952	-0.879294	-0.47348	-0.710228	0.385699	-0.498613	-0.496157	-0.472959	-0.422181	-0.369192	2.10482	2.33908	-0.370099	0.263281	-0.429849	-0.365186	2.578	2.43451	-0.381416	2.34756	2.57017
1000ppm_no5_SGCX_xylene_inMeOH_pos3.mzML	-0.626535	-0.445953	-0.628498	-0.594756	-0.654114	-0.697623	-0.551212	-0.208039	-0.796727	-0.235658	-0.57556	-0.910391	0.406677	-0.756317	-0.310338	-0.309723	3.0936	-0.522234	-0.774456	-0.29879	-0.420784	-0.436906	-0.413721	-0.392956	0.690539	-0.398723	-0.365259	-1.40268	-0.529322	-1.25277	0.250861	-0.511622	0.503348	-0.52871	-0.494801	-0.47515	-0.500371	-0.369265	2.26051	2.32208	-0.367949	0.770424	-0.424125	-0.36426	2.59891	2.0516	-0.369252	2.07381	2.21897
1000ppm_no6_GBAH_hexane_inMeOH_pos1.mzML	-0.64424	-0.440299	-0.636623	-0.583613	-0.656417	-0.700349	-0.718239	-0.197621	-0.670968	-0.201264	-0.761994	-0.322485	-0.442224	-0.855021	-0.302823	-0.336729	-0.372692	-0.546577	-0.49143	-0.327074	-0.416876	-0.440771	-0.422739	-0.406341	-0.345039	-0.3928	-0.451988	1.44485	-0.527627	-1.0883	0.823282	-0.589017	0.650765	-0.466655	-0.49957	-0.472434	-0.022259	-0.36913	-0.949493	-0.555088	-0.378905	-1.15993	-0.414081	-0.366763	-0.581149	-0.666756	-0.618659	-0.567423	-0.716009
1000ppm_no6_GBAH_hexane_inMeOH_pos2.mzML	-0.628284	-0.428665	-0.636523	-0.562542	-0.654015	-0.714474	-0.807172	-0.274409	-0.530836	-0.206845	-0.366103	-0.175478	1.32921	-0.843916	-0.301052	-0.308308	-0.351108	-0.544561	-0.473874	-0.335907	-0.430773	-0.449437	-0.425935	-0.392212	1.25956	-0.364382	-0.451677	1.74553	-0.538509	-1.35607	1.03023	-0.202057	1.8743	-0.534715	-0.494305	-0.474377	0.223397	-0.369096	-0.950434	-0.537339	-0.373875	-1.19392	-0.421858	-0.366959	-0.619824	-0.664016	-0.621428	-0.569611	-0.710919
1000ppm_no6_GBAH_hexane_inMeOH_pos3.mzML	-0.657967	-0.424094	-0.626465	-0.58721	-0.65619	-0.708613	-0.721489	-0.209201	-0.577273	-0.214566	-1.07296	-0.362499	0.72691	-0.875945	-0.309361	-0.313773	-0.402641	-0.53789	-0.771172	-0.303265	-0.422658	-0.420593	-0.414726	-0.403743	-0.520665	-0.418149	-0.451846	-0.487092	-0.534407	-1.24029	-0.320196	-0.491922	0.900426	-0.466325	-0.481535	-0.473213	-0.130498	-0.369027	-1.02735	-0.568832	-0.379595	-0.935537	-0.406967	-0.366438	-0.615946	-0.661986	-0.619522	-0.591267	-0.726374
1000ppm_no7_GBAE_EtOH_inMeOH_pos1.mzML	1.8132	0.278244	2.23412	2.90675	2.72764	-0.699099	1.39892	-0.286551	-0.210915	-0.225252	-0.193481	-0.0569988	-0.346862	1.95046	-0.300059	-0.333613	-0.377306	0.753888	-0.691419	-0.325253	2.32247	-0.419918	2.20005	0.0202124	-0.927755	0.520681	-0.221909	0.757449	0.3789	0.845328	2.85439	0.962079	-0.766406	-0.497294	2.33289	-0.262724	-0.665613	-0.358969	0.621328	-0.583479	-0.326951	-0.370753	-0.381089	-0.365047	-0.586527	-0.646259	-0.620601	-0.574366	-0.493152
1000ppm_no7_GBAE_EtOH_inMeOH_pos2.mzML	1.79561	0.220888	2.55199	2.53367	2.70217	-0.710011	1.69931	-0.22288	-0.191946	-0.197053	-0.240371	-0.0100237	-0.494851	2.0513	-0.299259	-0.339574	-0.404963	0.587152	-0.698876	-0.325645	2.31849	-0.420115	2.23511	0.0385019	-0.840446	-0.229531	-0.165137	0.39774	0.220341	1.46463	3.41046	0.843159	-1.03602	-0.511306	1.046	-0.205283	-0.718788	-0.365615	0.623981	-0.545546	-0.125324	-0.983138	-0.386467	-0.363702	-0.639344	-0.618174	-0.616248	-0.563591	-0.580527
1000ppm_no7_GBAE_EtOH_inMeOH_pos3.mzML	2.05064	0.37108	2.50476	2.64483	2.77166	-0.696161	1.46483	-0.291573	-0.15691	-0.221199	0.169058	-0.126812	-0.828519	2.15221	-0.302598	-0.339303	-0.40017	1.23012	-0.777164	-0.341438	2.41591	-0.434153	2.16966	-0.158396	-0.914111	-0.236903	-0.123475	1.29697	0.326956	1.52812	2.89764	0.893328	0.547542	-0.503652	2.25667	-0.235974	-0.616038	-0.364395	0.692543	-0.574487	-0.298109	0.382185	-0.408456	-0.363079	-0.578085	-0.662031	-0.621582	-0.578402	-0.350412
1000ppm_no8_GBAEA_EtAcetate_inMeOH_pos1.mzML	1.35179	-0.363408	-0.387681	-0.301322	-0.185312	-0.709393	0.111962	-0.197809	2.26112	-0.213337	0.237492	2.49778	1.46003	-0.760331	0.717911	-0.329789	-0.403474	0.626236	-0.262854	-0.321101	0.0234673	-0.444283	-0.0651785	1.71417	0.655863	3.85189	-0.286178	-1.1865	-0.243024	0.248262	-0.420526	-0.541453	0.432859	-0.471718	2.51258	-0.0520552	-0.268666	-0.369238	0.279613	-0.590587	-0.375873	-0.929477	-0.388965	-0.364318	-0.602897	-0.565665	-0.621533	-0.583099	-0.289735
1000ppm_no8_GBAEA_EtAcetate_inMeOH_pos2.mzML	1.42887	-0.430192	-0.359049	-0.26444	-0.21166	-0.70413	0.0491838	-0.220594	2.14178	-0.195912	-0.470407	2.25395	1.27184	-0.838129	0.829657	-0.317551	-0.437115	0.49709	0.056689	-0.300066	-0.0576693	-0.448398	-0.142517	1.906	0.650237	3.32077	-0.292137	-1.08563	-0.281639	0.192252	-0.277478	-0.566247	1.02421	-0.538695	2.53984	-0.375206	-0.273202	-0.369473	0.24455	-0.558092	-0.378653	-0.860405	-0.404402	-0.365904	-0.624238	-0.612814	-0.618348	-0.575134	-0.320192
1000ppm_no8_GBAEA_EtAcetate_inMeOH_pos3.mzML	1.40313	-0.361083	-0.393846	-0.361002	-0.193171	-0.703849	-0.271036	-0.249713	2.17597	-0.196035	-0.510783	2.2291	1.18752	-0.868663	0.728839	-0.318228	-0.365696	0.984959	-0.0913615	-0.350338	0.0132755	-0.442766	-0.0500402	2.00192	-0.996316	3.41974	-0.369917	3.10249	-0.188744	0.514201	-0.281785	-0.640509	-0.751355	-0.502804	2.59464	-0.0385637	-0.31758	-0.369596	0.260689	-0.575547	-0.374658	-0.78124	-0.423281	-0.364356	-0.638915	-0.619268	-0.616123	-0.564583	-0.492134
1000ppm_no9_GBAT_toluene_inMeOH_pos1.mzML	0.068797	-0.414085	1.05847	0.704527	0.95771	-0.698403	-0.714505	-0.244166	1.66605	-0.247678	2.97688	1.97566	1.67311	-0.875632	-0.305257	-0.313878	-0.363165	-0.512029	1.34813	-0.350168	-0.421567	-0.437592	-0.421173	-0.402359	-1.86844	-0.372967	-0.393544	0.530504	2.41268	-0.442485	0.0545244	-0.458194	-0.0454369	-0.522516	-0.485322	3.70612	-0.577831	-0.369287	0.259968	-0.426923	-0.366755	0.374447	-0.400051	-0.365018	-0.482742	-0.0511554	-0.621976	-0.480927	0.00264377
1000ppm_no9_GBAT_toluene_inMeOH_pos2.mzML	0.0667834	-0.375456	0.966536	0.960217	0.934957	-0.706751	-0.793217	-0.18368	1.68031	-0.208406	3.04873	1.72491	3.22342	-0.839972	-0.308549	-0.316136	-0.382189	-0.559371	1.55689	-0.315842	-0.420038	-0.43329	-0.411412	-0.404778	-0.119793	-0.378156	-0.341198	0.920255	4.38761	-0.470234	-0.329009	-0.477469	0.687716	-0.526708	-0.492149	4.09826	-0.703632	-0.369189	-0.116567	-0.552045	-0.372661	-0.46491	-0.379567	-0.367542	-0.430892	-0.241734	-0.62117	-0.487917	-0.100907
1000ppm_no9_GBAT_toluene_inMeOH_pos3.mzML	-0.140662	-0.3364	0.928894	0.718891	1.10865	-0.698122	-0.854477	-0.197809	2.06175	-0.192403	3.50347	1.86685	3.44192	-0.853822	-0.309574	-0.339905	-0.36519	-0.566091	1.71267	-0.346254	-0.427684	-0.433207	-0.425105	-0.382705	-0.413147	-0.402418	-0.31204	0.540609	4.28756	-0.579315	-0.0208274	-0.449223	-0.86073	-0.516581	-0.482229	3.79481	-0.66037	-0.369044	0.273696	-0.535395	-0.372886	-0.722607	-0.429965	-0.36684	-0.211942	-0.138749	-0.621925	-0.478097	0.131438
[truncated: 5,000 more columns]

## Sheet: POS mode-Solvent
	X10000_369.1184_9.77_NA	X10001_482.2026_9.77_NA	X10005_727.3304_9.77_NA	X10006_335.1129_9.77_NA	X10008_353.1235_9.77_NA	X10009_302.2692_9.77_NA	X1000_124.0396_1.75_NA	X10011_221.0634_9.77_NA	X10016_385.1988_9.78_NA	X10019_505.1586_9.78_NA	X10022_237.1852_9.78_NA	X10024_363.2169_9.78_NA	X10028_331.1908_9.78_NA	X10029_226.2168_9.78_NA	X1002_231.0867_1.8_NA	X10030_379.1479_9.79_NA	X10031_341.1865_9.79_NA	X10034_483.1291_9.79_NA	X10039_349.201_9.8_NA	X10040_339.1555_9.79_NA	X10046_662.3751_9.79_NA	X10047_389.2438_9.79_NA	X10048_667.3304_9.79_NA	X10049_591.2568_9.79_NA	X1004_102.0918_1.75_NA	X10050_425.2325_9.79_NA	X10052_177.0548_9.81_NA	X10053_230.1754_9.79_NA	X10054_584.3433_9.81_NA	X10055_172.1698_9.79_NA	X10056_212.1648_9.79_NA	X10057_252.1573_9.79_NA	X10059_184.1698_9.79_NA	X10063_259.202_9.8_NA	X10064_443.2433_9.81_NA	X10068_247.1179_9.83_NA	X10073_345.206_9.83_NA	X10076_381.1448_9.81_NA	X10077_329.1753_9.83_NA	X10080_265.159_9.8_NA	X10081_186.0552_9.78_NA	X10083_311.165_9.79_NA	X10084_425.1087_9.8_NA	X10090_403.1268_9.8_NA	X10092_283.1696_9.79_NA	X10094_351.157_9.8_NA	X10096_346.2381_9.75_NA	X10097_392.1835_9.8_NA	X10099_293.1539_9.82_NA
1000ppm_no10_GBAX_xylene_inMeOH_pos1.mzML	0.12724	-0.341503	0.576296	0.531187	0.631422	-0.699801	0.93688	-0.192899	0.605061	-0.205248	-0.0694453	0.808132	0.852827	-0.746634	-0.304938	-0.316076	-0.423034	-0.557081	-0.248615	-0.342067	-0.20902	-0.419315	-0.218062	-0.409259	0.355565	-0.439911	-0.375962	0.446898	1.02503	-0.280607	-0.219952	0.157425	-0.355128	-0.496611	-0.481558	1.0745	0.0360427	-0.369597	-0.597964	-0.534079	-0.363264	-0.230856	-0.425101	-0.362746	-0.457684	-0.355995	-0.618551	-0.506951	-0.317579
1000ppm_no10_GBAX_xylene_inMeOH_pos2.mzML	0.360595	-0.347909	0.644382	0.611054	0.625771	-0.699759	1.07739	-0.17997	0.556706	-0.199457	-0.257315	0.665967	1.66752	-0.85304	-0.302309	-0.338791	-0.405677	-0.581274	-0.0768945	-0.302329	-0.221451	-0.437935	-0.358358	-0.396486	1.40325	-0.375222	-0.41618	0.735009	0.920999	0.719014	-0.815979	0.00856208	-0.352511	-0.492701	-0.49125	-0.132393	0.0905546	-0.369302	-0.533091	-0.584402	-0.367491	-0.504423	-0.430362	-0.36676	-0.487589	-0.433541	-0.619472	-0.421449	-0.247229
1000ppm_no10_GBAX_xylene_inMeOH_pos3.mzML	0.100021	-0.340502	0.680327	0.0309381	0.633091	-0.704228	0.848062	-0.286214	0.489043	-0.227147	0.190596	0.753122	1.68625	-0.881089	-0.305329	-0.329609	-0.420473	-0.51402	-0.045691	-0.311928	-0.233518	-0.424459	-0.286587	-0.409419	1.12223	-0.396224	-0.398268	1.02016	0.992464	0.236698	0.183942	0.181301	-0.107056	-0.471883	-0.481756	-0.0959539	0.100138	-0.369597	-0.563735	-0.562313	-0.379861	0.0868293	-0.377962	-0.36523	-0.435948	-0.359832	-0.620377	-0.521598	-0.274608
1000ppm_no11_GBRH_hexane_inMeOH_pos1.mzML	-0.652142	-0.424571	-0.638649	-0.571472	-0.65405	1.36677	-1.0693	-0.242892	-0.616335	-0.247836	0.0749036	-0.708549	-1.07463	0.874168	-0.310027	3.01368	-0.361349	-0.523802	-0.397111	2.35985	-0.430124	1.56072	-0.409234	-0.38856	-0.398975	-0.414997	-0.451843	0.206753	-0.531965	0.27646	0.359679	-0.154107	-0.0904791	2.67713	-0.487242	-0.474064	-0.456607	-0.369216	-1.03913	-0.552869	-0.365925	-1.02356	-0.399918	-0.367901	-0.621345	-0.660892	0.137653	-0.593329	-0.707245
1000ppm_no11_GBRH_hexane_inMeOH_pos2.mzML	-0.654918	-0.442628	-0.633509	-0.570848	-0.657083	1.29179	-0.754403	-0.233448	-0.663376	-0.232412	-0.531544	-0.729729	-1.04853	0.833451	-0.309603	2.54211	-0.426963	-0.554766	-0.384032	2.77949	-0.423894	1.62734	-0.410426	-0.389981	1.5944	-0.4476	-0.451963	-0.921026	-0.531109	0.711424	-0.283999	-0.377728	0.296638	2.31153	-0.481231	-0.475544	-0.624556	-0.369587	-1.04916	-0.588741	-0.381374	-0.908303	-0.414363	-0.363927	-0.593705	-0.666295	0.183658	-0.577138	-0.712057
1000ppm_no11_GBRH_hexane_inMeOH_pos3.mzML	-0.655628	-0.42365	-0.622235	-0.581991	-0.657136	1.36954	-0.806688	-0.186903	-0.736997	-0.243642	-0.881708	-0.76099	-1.10091	0.842356	-0.302562	2.41861	-0.37936	-0.577764	-0.400434	1.8297	-0.427102	1.32608	-0.423632	-0.407169	0.462085	-0.386687	-0.453964	-0.70477	-0.534562	0.830981	-1.40835	-0.525391	-0.338534	2.33036	-0.494328	-0.473342	-0.45255	-0.369467	-1.0583	-0.560625	-0.366032	-1.33913	-0.417374	-0.365148	-0.604418	-0.667989	0.103844	-0.57033	-0.72859
1000ppm_no12_GBRE_EtOH_inMeOH_pos1.mzML	1.9157	-0.443906	2.22987	2.45123	2.27885	1.68731	2.32263	-0.229213	-0.353029	-0.198615	-0.360202	-0.320085	-0.996744	0.159	-0.304315	-0.344241	-0.408446	0.590408	-0.240213	-0.312455	3.35631	-0.436563	3.4418	-0.328477	-0.955613	-0.379379	-0.17204	-1.14565	0.386486	0.551618	0.236595	1.00403	0.415767	-0.477417	-0.159197	-0.188881	-0.491895	-0.352038	-0.196472	-0.469941	-0.108114	0.397674	-0.412973	-0.363046	-0.224018	-0.539987	-0.616391	-0.566441	-0.599198
1000ppm_no12_GBRE_EtOH_inMeOH_pos2.mzML	1.80128	-0.425459	2.4984	2.80996	2.31102	2.0857	2.82429	-0.181319	-0.433849	-0.197106	0.126725	-0.332346	-0.234128	0.178749	-0.306065	-0.32985	-0.436341	0.507468	-0.15885	-0.333609	3.40087	-0.442922	3.33073	-0.332474	0.808811	-0.387883	-0.159522	0.0257401	0.468605	0.287098	0.42264	0.929671	0.773079	-0.489004	0.085807	1.03879	-0.536347	-0.351012	-0.161767	-0.573721	-0.116446	0.0512776	-0.388369	-0.36356	0.0703239	-0.531362	-0.619965	-0.591083	-0.637131
1000ppm_no12_GBRE_EtOH_inMeOH_pos3.mzML	2.00266	-0.445964	2.51817	2.53447	2.46954	1.79979	2.30818	-0.180495	-0.275535	-0.239817	0.247549	-0.247657	-0.277588	0.119411	-0.308995	-0.354402	-0.419551	0.848941	-0.184516	-0.330869	3.39382	-0.429145	3.73188	-0.325108	-1.04039	-0.395137	-0.159538	0.565845	0.740597	0.21992	0.544151	1.51261	0.327112	-0.526496	-0.0539555	1.2027	-0.481585	-0.350351	-0.162787	-0.537751	-0.137919	0.49349	-0.421577	-0.366182	-0.110382	-0.507178	-0.617648	-0.58484	-0.648342
1000ppm_no13_GBREA_EtAcetate_inMeOH_pos1.mzML	3.05163	-0.429293	-0.0790515	-0.206296	0.0613055	1.37836	-0.371411	-0.205978	-0.427936	-0.20695	0.331818	-0.379694	-0.23039	0.0479557	0.209051	-0.315052	-0.352358	3.43685	-0.528604	-0.308354	0.325842	-0.430204	0.329843	0.748233	0.408981	1.54416	-0.152351	-0.822659	0.0375378	0.127409	-0.27225	-0.647533	-0.169541	-0.509516	0.747965	0.0531214	1.87614	-0.366686	0.0415543	-0.586483	-0.346853	-0.569555	-0.393449	-0.367573	-0.625695	-0.542121	-0.616679	-0.581066	-0.409703
1000ppm_no13_GBREA_EtAcetate_inMeOH_pos2.mzML	1.94799	-0.445932	-0.121604	-0.282482	0.0345829	1.36818	-0.492806	-0.259456	-0.435157	-0.237922	-0.163907	-0.476638	-0.232124	-0.099807	0.271464	-0.31859	-0.366351	3.63301	-0.317134	-0.349045	0.56081	-0.420147	0.347599	0.906654	-0.253885	1.49958	-0.217194	-0.869554	0.062384	0.104832	-0.587853	-0.333961	-0.676297	-0.504194	0.761775	0.0375768	2.0388	-0.36858	0.0338818	-0.548059	-0.381891	0.351497	-0.411401	-0.367317	-0.639879	-0.500568	-0.61624	-0.577536	-0.256383
1000ppm_no13_GBREA_EtAcetate_inMeOH_pos3.mzML	1.93693	-0.428243	-0.127504	-0.00177009	0.00928381	1.25631	-0.387476	-0.193012	-0.357636	-0.247889	-0.274851	-0.457205	-0.311217	0.0279596	0.352944	-0.33411	-0.3846	3.15112	-0.656353	-0.329695	0.414622	-0.428937	0.335306	0.958247	0.391603	1.44625	-0.148608	-2.44706	0.0769207	0.345052	-0.290283	-0.805334	0.464406	-0.532336	0.697128	0.0513982	1.82431	-0.36716	-0.0241193	-0.587681	-0.371845	-0.261189	-0.417655	-0.36706	-0.510428	-0.554246	-0.618698	-0.589138	-0.337786
1000ppm_no14_GBRT_toluene_inMeOH_pos1.mzML	-0.596048	-0.441447	1.16926	0.610012	0.656149	0.735141	-0.597071	-0.225166	-0.679641	-0.221988	0.716149	-0.644265	-0.579447	0.134943	-0.306731	-0.318243	-0.397163	-0.58436	-0.704618	-0.314634	-0.418812	-0.446538	-0.416161	-0.39802	-1.45734	-0.399131	-0.417827	0.131466	0.381338	-0.35717	0.862265	0.0133989	0.0934641	-0.522798	-0.486145	0.537344	-0.650252	-0.369067	-0.726153	-0.558622	-0.366177	-0.543837	-0.392555	-0.366769	-0.501202	-0.455815	-0.619643	-0.527075	-0.506999
1000ppm_no14_GBRT_toluene_inMeOH_pos2.mzML	-0.578248	-0.429694	1.01669	0.786179	0.5796	0.938404	-0.663098	-0.239519	-0.640268	-0.229832	-0.0494604	-0.744782	-0.648552	-0.0485012	-0.302044	-0.354025	-0.429226	-0.54354	-0.674537	-0.328231	-0.426695	-0.419876	-0.418907	-0.383223	-0.195106	-0.419861	-0.417914	0.393581	0.256849	-0.555075	-0.0677981	-0.598902	-0.0379201	-0.483234	-0.482313	0.307619	-0.711477	-0.369594	-0.783973	-0.534079	-0.365866	-0.992168	-0.39828	-0.364909	-0.611082	-0.432571	-0.621564	-0.580113	-0.554096
1000ppm_no14_GBRT_toluene_inMeOH_pos3.mzML	-0.567399	-0.434179	1.16047	0.778623	0.684946	0.99413	-0.524993	-0.205154	-0.72567	-0.244063	0.264928	-0.627489	-0.638747	-0.121948	-0.307636	-0.348907	-0.410173	-0.516012	-0.777292	-0.320369	-0.424095	-0.444647	-0.41746	-0.394057	-0.253804	-0.383047	-0.405733	1.98772	0.529154	-0.288791	0.436021	0.0621184	0.859384	-0.53926	-0.482419	0.523666	-0.730746	-0.36913	-0.724479	-0.532705	-0.382495	-0.563662	-0.388154	-0.364054	-0.598268	-0.426401	-0.621859	-0.573053	-0.547355
1000ppm_no15_GBRX_xylene_inMeOH_pos1.mzML	-0.394324	-0.417378	0.636775	0.264165	0.30301	1.35751	-0.446179	-0.196572	0.0743561	-0.207336	0.0998863	0.469038	0.0817538	-0.283468	-0.303399	-0.320441	-0.396062	-0.574728	-0.680036	-0.310328	-0.427169	-0.420666	-0.419313	-0.406614	-0.231504	-0.442194	-0.427139	-0.856406	0.549769	-0.753137	-0.430223	-0.499086	-0.579684	-0.495221	-0.500424	0.707779	0.22331	-0.369579	-0.575132	-0.555108	-0.362395	-0.325542	-0.419144	-0.3672	-0.4572	-0.335831	-0.621937	-0.432863	-0.433438
1000ppm_no15_GBRX_xylene_inMeOH_pos2.mzML	-0.449093	-0.435392	0.516851	0.166375	0.273657	1.20546	-0.320392	-0.239706	0.0299735	-0.213776	-0.602954	0.222369	0.306929	-0.108345	-0.30354	-0.328389	-0.38847	-0.52893	-0.673168	-0.307112	-0.425356	-0.424937	-0.412398	-0.385407	0.393344	-0.426164	-0.424116	-0.875764	0.557416	-0.644512	-0.0197399	-0.670601	-0.724588	-0.472166	-0.492675	0.659951	0.609895	-0.369398	-0.596636	-0.455412	-0.369164	0.284114	-0.385424	-0.365382	-0.596661	-0.362714	-0.622083	-0.405631	-0.486975
1000ppm_no15_GBRX_xylene_inMeOH_pos3.mzML	-0.399412	-0.44097	0.407725	0.211779	0.278111	1.32636	-0.221317	-0.222355	0.0137441	-0.21325	0.140765	0.262483	-0.123032	-0.197296	-0.309542	-0.35249	-0.360456	-0.56517	-0.663738	-0.335958	-0.429331	-0.424438	-0.414782	-0.398876	-0.799114	-0.40557	-0.426976	0.141876	0.509294	-0.423085	-0.848414	-0.419876	1.7875	-0.534856	-0.482038	0.690899	0.679846	-0.369598	-0.598049	-0.3949	-0.367538	1.55373	-0.393399	-0.367536	-0.499898	-0.318078	-0.619249	-0.41698	-0.350151
1000ppm_no16_GBMH_hexane_inMeOH_pos1.mzML	-0.630371	-0.441631	-0.641584	-0.567054	-0.654592	0.552774	-0.829894	-0.219957	-0.800088	-0.204774	-0.47429	-0.630902	-1.08481	-0.536256	-0.310552	3.56614	-0.403236	-0.570472	0.10933	3.4035	-0.422555	1.72279	-0.421753	-0.38391	0.378474	-0.427631	-0.452378	0.0175227	-0.539199	0.0181518	0.537808	-0.498185	0.520522	2.02041	-0.499296	-0.473374	-0.533916	-0.369338	-1.05717	-0.549374	-0.363609	-0.0790522	-0.385573	-0.363314	-0.587041	-0.664466	0.212235	-0.589293	-0.71097
1000ppm_no16_GBMH_hexane_inMeOH_pos2.mzML	-0.63389	-0.426921	-0.631097	-0.573946	-0.657465	0.80499	-0.812946	-0.182294	-0.672438	-0.21818	-0.298216	-0.815595	-1.00955	-0.361928	-0.303468	3.26446	-0.372662	-0.5868	-0.204348	3.91236	-0.423353	1.69808	-0.411793	-0.380409	-1.53159	-0.402119	-0.453377	1.28018	-0.536027	-0.845053	0.340811	-0.163911	0.619611	2.03379	-0.481924	-0.47247	-0.605069	-0.369482	-1.04972	-0.555991	-0.37357	-0.741444	-0.383554	-0.363097	-0.616674	-0.666149	0.193497	-0.586726	-0.717265
1000ppm_no16_GBMH_hexane_inMeOH_pos3.mzML	-0.636819	-0.422144	-0.640639	-0.5846	-0.654832	0.536148	-0.619174	-0.281305	-0.735811	-0.21539	2.25846	-0.83494	-1.11537	-0.572675	-0.3045	2.896	-0.418568	-0.535202	0.445915	3.13602	-0.425676	1.55881	-0.418002	-0.393464	-0.839175	-0.379596	-0.450761	-0.452884	-0.528466	-1.17748	-1.85446	-0.890126	-1.30841	2.12849	-0.487593	-0.474779	-0.319839	-0.369565	-1.03581	-0.54906	-0.364731	-0.97453	-0.410342	-0.36494	-0.631501	-0.663599	0.192277	-0.566509	-0.709158
1000ppm_no17_GBME_EtOH_inMeOH_pos1.mzML	-0.397031	2.34855	-0.639808	-0.562875	-0.53325	1.69085	2.29438	-0.254397	-0.225	-0.210284	-0.785612	-0.184412	-0.391362	0.159717	-0.309687	-0.347914	-0.36778	0.992288	2.48378	-0.334018	-0.227502	-0.449915	-0.201131	-0.383609	-0.857693	-0.43532	2.64478	-0.115963	-0.524438	0.228094	-0.977133	1.87405	-1.02861	-0.467338	-0.439409	-0.451518	-0.632113	2.39158	-0.774064	-0.588427	2.89887	0.503709	2.98875	2.43289	-0.587962	-0.667245	2.82837	-0.585686	-0.727908
1000ppm_no17_GBME_EtOH_inMeOH_pos2.mzML	-0.361542	2.07696	-0.626845	-0.589548	-0.505818	1.83909	2.45235	-0.188402	-0.25632	-0.246818	0.13451	-0.180458	-0.225665	-0.0316525	-0.30379	-0.327802	-0.367899	0.84429	2.12967	-0.316846	-0.26571	-0.435857	-0.227455	-0.399159	-1.10102	-0.395381	2.69961	0.789954	-0.536516	-0.160457	-0.893036	2.11174	-0.230932	-0.522846	-0.44754	-0.474366	-0.703023	2.52083	-0.760798	-0.531389	3.03809	0.442866	2.96407	2.50507	-0.617574	-0.662629	2.94766	-0.569864	-0.730629
1000ppm_no17_GBME_EtOH_inMeOH_pos3.mzML	-0.169177	2.29877	-0.622077	-0.58484	-0.483428	1.87563	2.26085	-0.250724	-0.352865	-0.246152	-0.62125	-0.180777	-0.419908	0.252239	-0.305518	-0.319568	-0.372632	0.988414	2.3182	-0.32316	-0.264988	-0.440283	-0.293984	-0.383355	-1.37826	-0.408721	2.35293	-0.341957	-0.539791	-0.140019	-0.374438	1.71903	-0.979793	-0.531135	-0.44071	-0.471747	-0.677079	2.46427	-0.714976	-0.539734	3.02508	0.227513	2.69898	2.2339	-0.608425	-0.660744	2.90237	-0.574736	-0.728329
1000ppm_no18_GBMEA_EtAcetate_inMeOH_pos1.mzML	0.0269504	3.64915	-0.636515	-0.589309	-0.437125	-0.710103	0.0894696	-0.277932	0.195686	3.74255	2.78644	0.18902	0.469132	-0.859036	3.70437	-0.346182	-0.419164	1.07013	2.51694	-0.299521	-0.10794	-0.435472	-0.00331275	3.89407	-1.39267	1.34263	3.3795	-0.620945	-0.528713	-0.442876	1.11397	2.97079	-4.36153	-0.0578905	1.70228	-0.449109	1.9192	3.36271	-0.557401	-0.538713	2.98741	0.0424382	2.83891	3.43543	-0.59559	-0.542012	1.72814	-0.567199	-0.719237
1000ppm_no18_GBMEA_EtAcetate_inMeOH_pos2.mzML	0.396172	3.19968	-0.640431	-0.58959	-0.499684	-0.701741	0.41469	-0.265377	0.370711	3.1515	1.46112	0.26499	0.468174	-0.832169	4.0932	-0.320185	-0.409875	0.965165	2.12838	-0.302074	-0.198682	-0.350521	-0.0302597	3.14387	-0.653109	1.90577	3.00371	-0.499002	-0.534556	0.168705	2.28831	3.13769	0.569201	-0.287752	1.72968	-0.463007	0.872289	3.36032	-0.517367	-0.55497	2.8733	0.467098	2.91185	3.40855	-0.631223	-0.665369	1.75074	-0.592882	-0.721697
1000ppm_no18_GBMEA_EtAcetate_inMeOH_pos3.mzML	-0.343964	3.25653	-0.628319	-0.572282	-0.491122	-0.704769	-0.141744	-0.289962	0.209233	5.68053	-0.420544	0.380912	0.538919	-0.834532	4.6679	-0.339935	-0.427946	1.19648	2.23097	-0.323092	-0.234145	-0.286234	0.0183568	3.69002	-1.55199	1.01694	3.39619	-0.698525	-0.254979	-0.284477	0.872418	3.12989	1.01828	-0.0745355	3.10742	-0.448764	3.58513	3.3892	-0.147282	-0.586719	2.93257	0.411712	2.43142	3.426	-0.608318	-0.66679	1.76162	-0.591151	-0.727528
1000ppm_no19_GBMT_toluene_inMeOH_pos1.mzML	-0.629639	0.627309	-0.635921	-0.591929	-0.5957	-0.703244	-0.244141	-0.274559	2.39815	-0.245537	-0.00828233	1.9938	0.443882	-0.838095	-0.30358	-0.313441	-0.43387	-0.534878	0.81543	-0.306839	-0.419616	0.288511	-0.418633	-0.403724	-0.180084	-0.405461	0.255295	0.336735	-0.536303	3.6384	-0.851188	-0.117148	1.13377	2.08326	-0.495585	-0.474798	2.15601	0.247709	-1.01822	-0.543582	-0.0685348	-0.181989	1.05406	0.245963	-0.593105	-0.660585	1.17973	-0.564272	-0.710203
1000ppm_no19_GBMT_toluene_inMeOH_pos2.mzML	-0.633409	0.655559	-0.643223	-0.569445	-0.599626	-0.69659	-0.207735	-0.205004	2.38819	-0.201861	0.00957615	1.92188	0.175363	-0.871357	-0.305695	-0.198053	-0.34831	-0.517804	0.948268	-0.321816	-0.426942	0.351678	-0.41799	-0.394603	-0.635431	-0.430647	0.136558	-0.301128	-0.533045	2.79929	-0.322805	-0.0578979	1.63494	2.06983	-0.504142	-0.472408	1.62921	0.247475	-1.02165	-0.586542	0.0703277	-0.547742	1.17552	0.195275	-0.606903	-0.662064	1.18179	-0.582651	-0.722211
1000ppm_no19_GBMT_toluene_inMeOH_pos3.mzML	-0.649486	0.684636	-0.635742	-0.586378	-0.592717	-0.701825	-0.179909	-0.224341	2.08014	-0.20058	0.0907293	1.83618	0.249028	-0.848817	-0.307278	-0.206263	-0.344975	-0.55031	0.742022	-0.297734	-0.428579	0.282256	-0.409858	-0.405475	-0.567742	-0.369707	0.259143	0.0158245	-0.523237	2.90029	-0.695678	-0.417252	0.595154	2.0009	-0.484781	-0.462642	1.90775	0.224842	-1.01058	-0.591882	0.0149309	-1.08991	1.01843	0.215616	-0.631437	-0.664203	1.23913	-0.579569	-0.720298
1000ppm_no1_SGCH_hexane_inMeOH_pos1.mzML	-0.641486	-0.422751	-0.629193	-0.571409	-0.656606	-0.712878	-0.794884	-0.217371	-0.791678	-0.247538	-0.342571	-0.901868	-0.993892	1.66867	-0.302374	-0.337451	-0.379926	-0.528208	-0.778813	-0.347122	-0.415975	-0.444231	-0.413597	-0.392739	1.14752	-0.436814	-0.451391	0.730945	-0.523875	0.0413215	-0.292722	-0.820214	0.140601	-0.496234	-0.488294	-0.472808	-0.719854	-0.369585	1.26097	1.01017	-0.368294	3.68602	-0.41524	-0.366533	1.1565	1.08589	-0.56662	0.975356	1.01287
1000ppm_no1_SGCH_hexane_inMeOH_pos2.mzML	-0.65153	-0.419967	-0.63139	-0.59065	-0.65504	-0.700813	-0.62575	-0.183418	-0.78081	-0.247731	-0.446698	-0.903163	-0.95573	1.37019	-0.301088	-0.347477	-0.393263	-0.518376	-0.760005	-0.322666	-0.415435	-0.447629	-0.419513	-0.397945	1.84824	-0.395381	-0.450327	-1.34994	-0.539434	-0.135406	-0.63919	-0.841307	-1.54339	-0.511942	-0.489871	-0.472699	-0.714688	-0.36959	0.997344	0.845116	-0.378315	2.81334	-0.383257	-0.365232	0.850514	1.0467	-0.603682	1.04594	0.754845
1000ppm_no1_SGCH_hexane_inMeOH_pos3.mzML	-0.632623	-0.433128	-0.626279	-0.56828	-0.654672	-0.70692	-0.770163	-0.214335	-0.792296	-0.236834	-0.801854	-0.899207	-0.968676	1.49097	-0.304456	-0.327697	-0.411274	-0.510461	-0.779618	-0.317238	-0.428219	-0.451567	-0.412174	-0.404214	2.24988	-0.407309	-0.449121	-0.600684	-0.527937	0.111148	-1.61442	-0.794731	-1.04841	-0.488462	-0.488507	-0.472272	-0.730174	-0.369415	0.957338	0.845158	-0.363536	2.73827	-0.416811	-0.362921	0.768552	1.10542	-0.587389	1.17953	0.75067
1000ppm_no20_GBMX_xylene_inMeOH_pos1.mzML	-0.645715	-0.328715	-0.63381	-0.593218	-0.655627	-0.698796	-0.557674	-0.247014	0.830538	-0.246029	-0.19984	0.49841	-0.0745145	2.02616	-0.307713	-0.354522	-0.356497	-0.52328	0.759698	-0.300287	-0.422355	3.50099	-0.423738	-0.400891	-0.627223	-0.376336	-0.186175	0.166178	-0.531023	0.509889	-1.18339	-0.237115	0.526211	0.945339	-0.502351	-0.418288	1.27828	-0.187333	-1.01968	-0.555343	-0.374413	-0.597985	-0.268474	-0.1919	-0.617981	-0.668031	1.53354	-0.585404	-0.711054
1000ppm_no20_GBMX_xylene_inMeOH_pos2.mzML	-0.629661	-0.240795	-0.638498	-0.565515	-0.657092	-0.699316	-0.56723	-0.198783	0.590517	-0.202475	0.308578	0.466528	-0.0431328	1.66872	-0.307253	-0.355395	-0.408982	-0.514419	0.660912	-0.322428	-0.422602	3.07663	-0.419781	-0.409776	-0.345069	-0.381715	-0.200705	-1.41552	-0.525714	0.121619	-0.870672	0.041205	0.727255	1.05302	-0.484675	-0.47296	1.06626	-0.195782	-1.02392	-0.551789	-0.369535	-1.20051	-0.279446	-0.179802	-0.597433	-0.659483	1.5047	-0.583974	-0.709217
1000ppm_no20_GBMX_xylene_inMeOH_pos3.mzML	-0.656426	-0.231987	-0.639178	-0.563364	-0.654243	-0.710665	-0.33302	-0.180944	0.796337	-0.23078	-0.251546	0.59149	-0.251595	2.3898	-0.30777	-0.342389	-0.369477	-0.586775	0.796932	-0.347837	-0.418086	3.60483	-0.416935	-0.397954	-0.163025	-0.36718	-0.162787	0.550553	-0.442203	0.114998	-1.13158	-0.177053	1.644	1.45809	-0.486031	-0.471669	1.22698	-0.180355	-1.02383	-0.565906	-0.365481	-0.749568	-0.141585	-0.190564	-0.585412	-0.660364	1.53381	-0.563329	-0.729913
1000ppm_no2_SGCE_EtOH_inMeOH_pos1.mzML	-0.640535	-0.445509	-0.622492	-0.580931	-0.655554	-0.702682	-0.326524	-0.233785	-0.783032	-0.230885	-0.979402	-0.898524	-0.73954	1.27697	-0.303214	-0.326914	1.16367	-0.512975	-0.756389	-0.338204	-0.425933	-0.42316	-0.417403	-0.406981	0.948283	-0.425104	-0.42909	-1.69902	-0.537291	-0.605099	0.154297	-0.820234	-1.03393	-0.507185	-0.49122	-0.472239	-0.712708	-0.366967	0.725799	0.994722	-0.368945	0.576291	-0.384944	-0.363239	1.18964	1.00698	-0.345771	1.18963	1.10066
1000ppm_no2_SGCE_EtOH_inMeOH_pos2.mzML	-0.631858	-0.421635	-0.623688	-0.581669	-0.657503	-0.714024	-0.299892	-0.207927	-0.785421	-0.232342	-0.772353	-0.91086	-0.667101	1.19748	-0.30739	-0.351135	1.45938	-0.555737	-0.77213	-0.32122	-0.427014	-0.433768	-0.416917	-0.403432	0.215591	-0.436162	-0.422145	-0.263409	-0.525938	-0.672457	-0.462155	-0.391104	-0.537259	-0.482528	-0.484118	-0.472024	-0.737524	-0.368141	0.922591	1.31773	-0.365215	1.57494	-0.394657	-0.364638	1.20914	1.1322	-0.291005	1.05751	1.68093
1000ppm_no2_SGCE_EtOH_inMeOH_pos3.mzML	-0.654218	-0.426455	-0.634933	-0.589943	-0.656591	-0.703167	-0.266348	-0.178321	-0.802609	-0.192684	-0.950849	-0.907248	-0.680271	1.54957	-0.30149	-0.350819	1.14432	-0.58095	-0.756453	-0.309324	-0.430649	-0.424542	-0.418034	-0.405174	0.217899	-0.438825	-0.408996	-1.38898	-0.522915	-0.529664	-0.332551	-0.378001	-0.425911	-0.520373	-0.501506	-0.473472	-0.706437	-0.368202	0.785429	1.27337	-0.368752	-0.197927	-0.407231	-0.367344	1.01494	1.00921	-0.177752	1.09311	0.938835
1000ppm_no3_SGCEA_EtAcetate_inMeOH_pos1.mzML	-0.625311	-0.415071	-0.642443	-0.577771	-0.657329	-0.696499	-0.140897	-0.225241	-0.792248	-0.215899	-0.853606	-0.908306	-0.590799	-0.78668	-0.303087	-0.322022	-0.402165	-0.53229	-0.783923	-0.345318	-0.423472	-0.428407	-0.411574	-0.400571	-0.0788537	-0.384459	-0.423319	-0.616096	-0.535608	-1.7077	-0.413147	-0.552556	-1.27788	-0.49475	-0.485414	-0.474831	-0.662013	-0.369414	1.24398	1.42834	-0.365029	1.08534	-0.430064	-0.363315	1.3276	1.8128	-0.478144	1.75776	1.51638
1000ppm_no3_SGCEA_EtAcetate_inMeOH_pos2.mzML	-0.656666	-0.419187	-0.642457	-0.574091	-0.655567	-0.712246	-0.453647	-0.235884	-0.797817	-0.197439	-0.714486	-0.901466	-0.440471	-0.880289	-0.306441	-0.326764	-0.395526	-0.526341	-0.702692	-0.326989	-0.421057	-0.439909	-0.409958	-0.382583	0.494716	-0.387013	-0.442178	1.22402	-0.533832	-1.55847	0.148457	-0.625492	-1.43196	-0.523693	-0.483996	-0.475492	-0.583082	-0.369458	1.53277	1.81549	-0.367332	1.18485	-0.387608	-0.365563	1.50973	1.63346	-0.458177	1.93795	1.77195
1000ppm_no3_SGCEA_EtAcetate_inMeOH_pos3.mzML	-0.625508	-0.434439	-0.634762	-0.571804	-0.656517	-0.69555	-0.424344	-0.27336	-0.797331	-0.219654	-0.172199	-0.907846	-0.562383	-0.836148	-0.307122	-0.349329	-0.438366	-0.525196	-0.764247	-0.316659	-0.416423	-0.436688	-0.415856	-0.409485	-0.25947	-0.412253	-0.40275	-0.111057	-0.538883	-1.34555	0.748726	-0.437893	-0.165339	-0.507562	-0.499631	-0.473066	-0.658602	-0.369362	1.49935	1.94089	-0.368301	0.110369	-0.383091	-0.367187	1.72692	1.83078	-0.450516	1.89631	1.86346
1000ppm_no4_SGCT_toluene_inMeOH_pos1.mzML	-0.640174	-0.431157	-0.64348	-0.568873	-0.654303	-0.710841	-0.252357	4.69337	-0.797289	-0.203142	-0.623752	-0.897707	-0.716524	-0.753913	-0.304199	-0.338325	2.02509	-0.543864	-0.764605	-0.339821	-0.427787	-0.419336	-0.416405	-0.385087	0.886409	-0.431516	-0.400014	1.1659	-0.522795	0.125079	-0.658837	-0.748893	0.752843	-0.495221	-0.483387	-0.473653	-0.702655	-0.369055	1.74984	2.0528	-0.382037	0.0811786	-0.404005	-0.363193	1.91632	2.00163	-0.412247	1.88223	1.76637
1000ppm_no4_SGCT_toluene_inMeOH_pos2.mzML	-0.654513	-0.444058	-0.640989	-0.579154	-0.654344	-0.714396	-0.627906	3.79826	-0.78465	-0.225463	-0.772428	-0.90214	-0.78595	-0.841431	-0.310172	-0.322383	2.15807	-0.53341	-0.775005	-0.331737	-0.419116	-0.428677	-0.417179	-0.387242	0.337825	-0.409346	-0.444207	0.557533	-0.537987	0.144639	0.0402478	-0.7121	0.157938	-0.497435	-0.48085	-0.472614	-0.712124	-0.369461	1.90929	1.96451	-0.363112	0.273397	-0.396377	-0.366567	1.88443	2.14471	-0.431681	2.16223	1.96531
1000ppm_no4_SGCT_toluene_inMeOH_pos3.mzML	-0.642972	-0.42443	-0.637367	-0.584871	-0.655221	-0.712091	-0.265249	4.42209	-0.783893	-0.233816	-0.777475	-0.898448	-0.69221	-0.779267	-0.304616	-0.333342	2.17527	-0.568132	-0.780678	-0.309069	-0.429954	-0.447546	-0.425841	-0.409776	1.92309	-0.433853	-0.395369	0.383457	-0.537383	0.750252	0.247021	-0.721006	0.172969	-0.49866	-0.499982	-0.475209	-0.720388	-0.369372	1.62644	2.03458	-0.364671	0.148265	-0.414876	-0.365946	1.69037	1.87397	-0.407209	1.89031	1.89636
1000ppm_no5_SGCX_xylene_inMeOH_pos1.mzML	-0.628448	-0.437028	-0.628577	-0.583426	-0.656848	-0.704657	-0.404792	-0.244578	-0.801442	-0.206125	-0.236465	-0.910673	0.487809	-0.611376	-0.304815	-0.347537	3.30602	-0.572189	-0.764119	-0.310651	-0.417381	-0.443971	-0.410295	-0.396928	2.01882	-0.39136	-0.41456	0.083081	-0.530942	-0.65933	0.0767818	-0.479399	0.0275379	-0.512625	-0.501262	-0.474143	-0.499216	-0.369592	2.25897	2.52625	-0.37422	0.648242	-0.408274	-0.365682	2.8126	2.4639	-0.424434	2.42503	2.38898
1000ppm_no5_SGCX_xylene_inMeOH_pos2.mzML	-0.65812	-0.442097	-0.637024	-0.578343	-0.655556	-0.695655	-0.32068	-0.274184	-0.801324	-0.246274	-0.291594	-0.903908	0.869736	-0.638958	-0.302167	-0.328435	3.50874	-0.565742	-0.773357	-0.311128	-0.424126	-0.418848	-0.423089	-0.406783	1.83062	-0.406167	-0.384623	-0.413426	-0.538952	-0.879294	-0.47348	-0.710228	0.385699	-0.498613	-0.496157	-0.472959	-0.422181	-0.369192	2.10482	2.33908	-0.370099	0.263281	-0.429849	-0.365186	2.578	2.43451	-0.381416	2.34756	2.57017
1000ppm_no5_SGCX_xylene_inMeOH_pos3.mzML	-0.626535	-0.445953	-0.628498	-0.594756	-0.654114	-0.697623	-0.551212	-0.208039	-0.796727	-0.235658	-0.57556	-0.910391	0.406677	-0.756317	-0.310338	-0.309723	3.0936	-0.522234	-0.774456	-0.29879	-0.420784	-0.436906	-0.413721	-0.392956	0.690539	-0.398723	-0.365259	-1.40268	-0.529322	-1.25277	0.250861	-0.511622	0.503348	-0.52871	-0.494801	-0.47515	-0.500371	-0.369265	2.26051	2.32208	-0.367949	0.770424	-0.424125	-0.36426	2.59891	2.0516	-0.369252	2.07381	2.21897
1000ppm_no6_GBAH_hexane_inMeOH_pos1.mzML	-0.64424	-0.440299	-0.636623	-0.583613	-0.656417	-0.700349	-0.718239	-0.197621	-0.670968	-0.201264	-0.761994	-0.322485	-0.442224	-0.855021	-0.302823	-0.336729	-0.372692	-0.546577	-0.49143	-0.327074	-0.416876	-0.440771	-0.422739	-0.406341	-0.345039	-0.3928	-0.451988	1.44485	-0.527627	-1.0883	0.823282	-0.589017	0.650765	-0.466655	-0.49957	-0.472434	-0.022259	-0.36913	-0.949493	-0.555088	-0.378905	-1.15993	-0.414081	-0.366763	-0.581149	-0.666756	-0.618659	-0.567423	-0.716009
1000ppm_no6_GBAH_hexane_inMeOH_pos2.mzML	-0.628284	-0.428665	-0.636523	-0.562542	-0.654015	-0.714474	-0.807172	-0.274409	-0.530836	-0.206845	-0.366103	-0.175478	1.32921	-0.843916	-0.301052	-0.308308	-0.351108	-0.544561	-0.473874	-0.335907	-0.430773	-0.449437	-0.425935	-0.392212	1.25956	-0.364382	-0.451677	1.74553	-0.538509	-1.35607	1.03023	-0.202057	1.8743	-0.534715	-0.494305	-0.474377	0.223397	-0.369096	-0.950434	-0.537339	-0.373875	-1.19392	-0.421858	-0.366959	-0.619824	-0.664016	-0.621428	-0.569611	-0.710919
1000ppm_no6_GBAH_hexane_inMeOH_pos3.mzML	-0.657967	-0.424094	-0.626465	-0.58721	-0.65619	-0.708613	-0.721489	-0.209201	-0.577273	-0.214566	-1.07296	-0.362499	0.72691	-0.875945	-0.309361	-0.313773	-0.402641	-0.53789	-0.771172	-0.303265	-0.422658	-0.420593	-0.414726	-0.403743	-0.520665	-0.418149	-0.451846	-0.487092	-0.534407	-1.24029	-0.320196	-0.491922	0.900426	-0.466325	-0.481535	-0.473213	-0.130498	-0.369027	-1.02735	-0.568832	-0.379595	-0.935537	-0.406967	-0.366438	-0.615946	-0.661986	-0.619522	-0.591267	-0.726374
1000ppm_no7_GBAE_EtOH_inMeOH_pos1.mzML	1.8132	0.278244	2.23412	2.90675	2.72764	-0.699099	1.39892	-0.286551	-0.210915	-0.225252	-0.193481	-0.0569988	-0.346862	1.95046	-0.300059	-0.333613	-0.377306	0.753888	-0.691419	-0.325253	2.32247	-0.419918	2.20005	0.0202124	-0.927755	0.520681	-0.221909	0.757449	0.3789	0.845328	2.85439	0.962079	-0.766406	-0.497294	2.33289	-0.262724	-0.665613	-0.358969	0.621328	-0.583479	-0.326951	-0.370753	-0.381089	-0.365047	-0.586527	-0.646259	-0.620601	-0.574366	-0.493152
1000ppm_no7_GBAE_EtOH_inMeOH_pos2.mzML	1.79561	0.220888	2.55199	2.53367	2.70217	-0.710011	1.69931	-0.22288	-0.191946	-0.197053	-0.240371	-0.0100237	-0.494851	2.0513	-0.299259	-0.339574	-0.404963	0.587152	-0.698876	-0.325645	2.31849	-0.420115	2.23511	0.0385019	-0.840446	-0.229531	-0.165137	0.39774	0.220341	1.46463	3.41046	0.843159	-1.03602	-0.511306	1.046	-0.205283	-0.718788	-0.365615	0.623981	-0.545546	-0.125324	-0.983138	-0.386467	-0.363702	-0.639344	-0.618174	-0.616248	-0.563591	-0.580527
1000ppm_no7_GBAE_EtOH_inMeOH_pos3.mzML	2.05064	0.37108	2.50476	2.64483	2.77166	-0.696161	1.46483	-0.291573	-0.15691	-0.221199	0.169058	-0.126812	-0.828519	2.15221	-0.302598	-0.339303	-0.40017	1.23012	-0.777164	-0.341438	2.41591	-0.434153	2.16966	-0.158396	-0.914111	-0.236903	-0.123475	1.29697	0.326956	1.52812	2.89764	0.893328	0.547542	-0.503652	2.25667	-0.235974	-0.616038	-0.364395	0.692543	-0.574487	-0.298109	0.382185	-0.408456	-0.363079	-0.578085	-0.662031	-0.621582	-0.578402	-0.350412
1000ppm_no8_GBAEA_EtAcetate_inMeOH_pos1.mzML	1.35179	-0.363408	-0.387681	-0.301322	-0.185312	-0.709393	0.111962	-0.197809	2.26112	-0.213337	0.237492	2.49778	1.46003	-0.760331	0.717911	-0.329789	-0.403474	0.626236	-0.262854	-0.321101	0.0234673	-0.444283	-0.0651785	1.71417	0.655863	3.85189	-0.286178	-1.1865	-0.243024	0.248262	-0.420526	-0.541453	0.432859	-0.471718	2.51258	-0.0520552	-0.268666	-0.369238	0.279613	-0.590587	-0.375873	-0.929477	-0.388965	-0.364318	-0.602897	-0.565665	-0.621533	-0.583099	-0.289735
1000ppm_no8_GBAEA_EtAcetate_inMeOH_pos2.mzML	1.42887	-0.430192	-0.359049	-0.26444	-0.21166	-0.70413	0.0491838	-0.220594	2.14178	-0.195912	-0.470407	2.25395	1.27184	-0.838129	0.829657	-0.317551	-0.437115	0.49709	0.056689	-0.300066	-0.0576693	-0.448398	-0.142517	1.906	0.650237	3.32077	-0.292137	-1.08563	-0.281639	0.192252	-0.277478	-0.566247	1.02421	-0.538695	2.53984	-0.375206	-0.273202	-0.369473	0.24455	-0.558092	-0.378653	-0.860405	-0.404402	-0.365904	-0.624238	-0.612814	-0.618348	-0.575134	-0.320192
1000ppm_no8_GBAEA_EtAcetate_inMeOH_pos3.mzML	1.40313	-0.361083	-0.393846	-0.361002	-0.193171	-0.703849	-0.271036	-0.249713	2.17597	-0.196035	-0.510783	2.2291	1.18752	-0.868663	0.728839	-0.318228	-0.365696	0.984959	-0.0913615	-0.350338	0.0132755	-0.442766	-0.0500402	2.00192	-0.996316	3.41974	-0.369917	3.10249	-0.188744	0.514201	-0.281785	-0.640509	-0.751355	-0.502804	2.59464	-0.0385637	-0.31758	-0.369596	0.260689	-0.575547	-0.374658	-0.78124	-0.423281	-0.364356	-0.638915	-0.619268	-0.616123	-0.564583	-0.492134
1000ppm_no9_GBAT_toluene_inMeOH_pos1.mzML	0.068797	-0.414085	1.05847	0.704527	0.95771	-0.698403	-0.714505	-0.244166	1.66605	-0.247678	2.97688	1.97566	1.67311	-0.875632	-0.305257	-0.313878	-0.363165	-0.512029	1.34813	-0.350168	-0.421567	-0.437592	-0.421173	-0.402359	-1.86844	-0.372967	-0.393544	0.530504	2.41268	-0.442485	0.0545244	-0.458194	-0.0454369	-0.522516	-0.485322	3.70612	-0.577831	-0.369287	0.259968	-0.426923	-0.366755	0.374447	-0.400051	-0.365018	-0.482742	-0.0511554	-0.621976	-0.480927	0.00264377
1000ppm_no9_GBAT_toluene_inMeOH_pos2.mzML	0.0667834	-0.375456	0.966536	0.960217	0.934957	-0.706751	-0.793217	-0.18368	1.68031	-0.208406	3.04873	1.72491	3.22342	-0.839972	-0.308549	-0.316136	-0.382189	-0.559371	1.55689	-0.315842	-0.420038	-0.43329	-0.411412	-0.404778	-0.119793	-0.378156	-0.341198	0.920255	4.38761	-0.470234	-0.329009	-0.477469	0.687716	-0.526708	-0.492149	4.09826	-0.703632	-0.369189	-0.116567	-0.552045	-0.372661	-0.46491	-0.379567	-0.367542	-0.430892	-0.241734	-0.62117	-0.487917	-0.100907
1000ppm_no9_GBAT_toluene_inMeOH_pos3.mzML	-0.140662	-0.3364	0.928894	0.718891	1.10865	-0.698122	-0.854477	-0.197809	2.06175	-0.192403	3.50347	1.86685	3.44192	-0.853822	-0.309574	-0.339905	-0.36519	-0.566091	1.71267	-0.346254	-0.427684	-0.433207	-0.425105	-0.382705	-0.413147	-0.402418	-0.31204	0.540609	4.28756	-0.579315	-0.0208274	-0.449223	-0.86073	-0.516581	-0.482229	3.79481	-0.66037	-0.369044	0.273696	-0.535395	-0.372886	-0.722607	-0.429965	-0.36684	-0.211942	-0.138749	-0.621925	-0.478097	0.131438
[truncated: 5,000 more columns]
